# Supplementary material for: Microarray analysis of toxicogenomic effects of Ortho-phenylphenol in Staphylococcus aureus
Source: BMC Genomics. 2008 Sep 15;9:411. doi: 10.1186/1471-2164-9-411 (PMC2562396; doi:10.1186/1471-2164-9-411)
Supplement: Additional file 1 — The raw data of 7,775 genes control (0 min) and experimental (after 20 and 60 min. exposure of OPP). It has been also deposited in NCBI's Gene Expression Omnibus and is accessible through GEO Series accession number GSE10605 . [file 1471-2164-9-411-S1.xls]

## Sheet: GeneChip Expression Data
	^SAMPLE=Staphylococcus aureus_no treatment_0min_replicate1			^SAMPLE=Staphylococcus aureus_no treatment_0min_replicate2			^SAMPLE=Staphylococcus aureus_no treatment_0min_replicate3			^SAMPLE=Staphylococcus aureus_no treatment_0min_replicate4			^SAMPLE=Staphylococcus aureus_no treatment_0min_replicate5			^SAMPLE=Staphylococcus aureus_Ortho-Phenylphenol_20min_replicate1			^SAMPLE=Staphylococcus aureus_Ortho-Phenylphenol_20min_replicate2			^SAMPLE=Staphylococcus aureus_Ortho-Phenylphenol_20min_replicate3			^SAMPLE=Staphylococcus aureus_Ortho-Phenylphenol_20min_replicate4			^SAMPLE=Staphylococcus aureus_Ortho-Phenylphenol_20min_replicate5			^SAMPLE=Staphylococcus aureus_Ortho-Phenylphenol_60min_replicate1			^SAMPLE=Staphylococcus aureus_Ortho-Phenylphenol_60min_replicate2			^SAMPLE=Staphylococcus aureus_Ortho-Phenylphenol_60min_replicate3			^SAMPLE=Staphylococcus aureus_Ortho-Phenylphenol_60min_replicate4			^SAMPLE=Staphylococcus aureus_Ortho-Phenylphenol_60min_replicate5			^SERIES= Microarray Analysis of Toxicogenomic Effects of Ortho-Phenylphenol on Staphylococcus aureus
	!Sample_title = Staphylococcus aureus_no treatment_0min_replicate1			!Sample_title = Staphylococcus aureus_no treatment_0min_replicate2			!Sample_title = Staphylococcus aureus_no treatment_0min_replicate3			!Sample_title = Staphylococcus aureus_no treatment_0min_replicate4			!Sample_title = Staphylococcus aureus_no treatment_0min_replicate5			!Sample_title = Staphylococcus aureus_Ortho-Phenylphenol_20min_replicate1			!Sample_title = Staphylococcus aureus_Ortho-Phenylphenol_20min_replicate2			!Sample_title = Staphylococcus aureus_Ortho-Phenylphenol_20min_replicate3			!Sample_title = Staphylococcus aureus_Ortho-Phenylphenol_20min_replicate4			!Sample_title = Staphylococcus aureus_Ortho-Phenylphenol_20min_replicate5			!Sample_title = Staphylococcus aureus_Ortho-Phenylphenol_60min_replicate1			!Sample_title = Staphylococcus aureus_Ortho-Phenylphenol_60min_replicate2			!Sample_title = Staphylococcus aureus_Ortho-Phenylphenol_60min_replicate3			!Sample_title = Staphylococcus aureus_Ortho-Phenylphenol_60min_replicate4			!Sample_title = Staphylococcus aureus_Ortho-Phenylphenol_60min_replicate5			!Series_title = Microarray Analysis of Toxicogenomic Effects of Ortho-Phenylphenol on Staphylococcus aureus
	!Sample_source_name = Staphylococcus aureus_no treatment			!Sample_source_name = Staphylococcus aureus_no treatment			!Sample_source_name = Staphylococcus aureus_no treatment			!Sample_source_name = Staphylococcus aureus_no treatment			!Sample_source_name = Staphylococcus aureus_no treatment			!Sample_source_name = Staphylococcus aureus_Triclosan			!Sample_source_name = Staphylococcus aureus_Triclosan			!Sample_source_name = Staphylococcus aureus_Triclosan			!Sample_source_name = Staphylococcus aureus_Triclosan			!Sample_source_name = Staphylococcus aureus_Triclosan			!Sample_source_name = Staphylococcus aureus_Triclosan			!Sample_source_name = Staphylococcus aureus_Triclosan			!Sample_source_name = Staphylococcus aureus_Triclosan			!Sample_source_name = Staphylococcus aureus_Triclosan			!Sample_source_name = Staphylococcus aureus_Triclosan			!Series_type = Transcriptome study
	!Sample_organism = Staphylococcus aureus			!Sample_organism = Staphylococcus aureus			!Sample_organism = Staphylococcus aureus			!Sample_organism = Staphylococcus aureus			!Sample_organism = Staphylococcus aureus			!Sample_organism = Staphylococcus aureus			!Sample_organism = Staphylococcus aureus			!Sample_organism = Staphylococcus aureus			!Sample_organism = Staphylococcus aureus			!Sample_organism = Staphylococcus aureus			!Sample_organism = Staphylococcus aureus			!Sample_organism = Staphylococcus aureus			!Sample_organism = Staphylococcus aureus			!Sample_organism = Staphylococcus aureus			!Sample_organism = Staphylococcus aureus			!Series_type = Antimicrobial response
	!Sample_characteristics = NCTC 8325 Wild type			!Sample_characteristics = NCTC 8325 Wild type			!Sample_characteristics = NCTC 8325 Wild type			!Sample_characteristics = NCTC 8325 Wild type			!Sample_characteristics = NCTC 8325 Wild type			!Sample_characteristics = NCTC 8325 Wild type			!Sample_characteristics = NCTC 8325 Wild type			!Sample_characteristics = NCTC 8325 Wild type			!Sample_characteristics = NCTC 8325 Wild type			!Sample_characteristics = NCTC 8325 Wild type			!Sample_characteristics = NCTC 8325 Wild type			!Sample_characteristics = NCTC 8325 Wild type			!Sample_characteristics = NCTC 8325 Wild type			!Sample_characteristics = NCTC 8325 Wild type			!Sample_characteristics = NCTC 8325 Wild type			!Series_type = Time course
	!Sample_biomaterial_provider = Network on Antimicrobial Resistance in Staphylococcus aureus			!Sample_biomaterial_provider = Network on Antimicrobial Resistance in Staphylococcus aureus			!Sample_biomaterial_provider = Network on Antimicrobial Resistance in Staphylococcus aureus			!Sample_biomaterial_provider = Network on Antimicrobial Resistance in Staphylococcus aureus			!Sample_biomaterial_provider = Network on Antimicrobial Resistance in Staphylococcus aureus			!Sample_biomaterial_provider = Network on Antimicrobial Resistance in Staphylococcus aureus			!Sample_biomaterial_provider = Network on Antimicrobial Resistance in Staphylococcus aureus			!Sample_biomaterial_provider = Network on Antimicrobial Resistance in Staphylococcus aureus			!Sample_biomaterial_provider = Network on Antimicrobial Resistance in Staphylococcus aureus			!Sample_biomaterial_provider = Network on Antimicrobial Resistance in Staphylococcus aureus			!Sample_biomaterial_provider = Network on Antimicrobial Resistance in Staphylococcus aureus			!Sample_biomaterial_provider = Network on Antimicrobial Resistance in Staphylococcus aureus			!Sample_biomaterial_provider = Network on Antimicrobial Resistance in Staphylococcus aureus			!Sample_biomaterial_provider = Network on Antimicrobial Resistance in Staphylococcus aureus			!Sample_biomaterial_provider = Network on Antimicrobial Resistance in Staphylococcus aureus			!Series_summary = In the present study, we employed Affymetrix Staphylococcus aureus GeneChip arrays to investigate the dynamics of global gene expression profiles during the cellular response of Staphylococcus aureus to Ortho-Phenylphenol, which involved initial growth inhibition and metabolism.
	!Sample_treatment_protocol = No treatment			!Sample_treatment_protocol = No treatment			!Sample_treatment_protocol = No treatment			!Sample_treatment_protocol = No treatment			!Sample_treatment_protocol = No treatment			!Sample_treatment_protocol = Ortho-Phenylphenol (0.82 mM)			!Sample_treatment_protocol = Ortho-Phenylphenol (0.82 mM)			!Sample_treatment_protocol = Ortho-Phenylphenol (0.82 mM)			!Sample_treatment_protocol = Ortho-Phenylphenol (0.82 mM)			!Sample_treatment_protocol = Ortho-Phenylphenol (0.82 mM)			!Sample_treatment_protocol = Ortho-Phenylphenol (0.82 mM)			!Sample_treatment_protocol = Ortho-Phenylphenol (0.82 mM)			!Sample_treatment_protocol = Ortho-Phenylphenol (0.82 mM)			!Sample_treatment_protocol = Ortho-Phenylphenol (0.82 mM)			!Sample_treatment_protocol = Ortho-Phenylphenol (0.82 mM)			!Series_overall_design = We conducted five independent microarray experiments (biological replicates) in the absence (control) and the presence (experimental) of Ortho-Phenylphenol. We calculated fold change as the ratio between the signal averages of five untreated (control) and five triclosan-treated (experimental) cultures for 0, 20 and 60 min exposures.
	!Sample_growth_protocol = (i) we initiated S. aureus cultures at 37°C with shaking at 250 rpm using sterilized Luria-Bertani (LB) broth, (ii) after 17 hours, we diluted the overnight cultures 1:100 in pre-warmed LB broth and incubated at 37°C with shaking at 250 rpm until OD600 reached the early logarithmic phase (~ 0.8), and (iii) we re-diluted the cells 1:10 in pre-warmed LB broth and incubated…			!Sample_growth_protocol = (i) we initiated S. aureus cultures at 37°C with shaking at 250 rpm using sterilized Luria-Bertani (LB) broth, (ii) after 17 hours, we diluted the overnight cultures 1:100 in pre-warmed LB broth and incubated at 37°C with shaking at 250 rpm until OD600 reached the early logarithmic phase (~ 0.8), and (iii) we re-diluted the cells 1:10 in pre-warmed LB broth and incubated…			!Sample_growth_protocol = (i) we initiated S. aureus cultures at 37°C with shaking at 250 rpm using sterilized Luria-Bertani (LB) broth, (ii) after 17 hours, we diluted the overnight cultures 1:100 in pre-warmed LB broth and incubated at 37°C with shaking at 250 rpm until OD600 reached the early logarithmic phase (~ 0.8), and (iii) we re-diluted the cells 1:10 in pre-warmed LB broth and incubated…			!Sample_growth_protocol = (i) we initiated S. aureus cultures at 37°C with shaking at 250 rpm using sterilized Luria-Bertani (LB) broth, (ii) after 17 hours, we diluted the overnight cultures 1:100 in pre-warmed LB broth and incubated at 37°C with shaking at 250 rpm until OD600 reached the early logarithmic phase (~ 0.8), and (iii) we re-diluted the cells 1:10 in pre-warmed LB broth and incubated…			!Sample_growth_protocol = (i) we initiated S. aureus cultures at 37°C with shaking at 250 rpm using sterilized Luria-Bertani (LB) broth, (ii) after 17 hours, we diluted the overnight cultures 1:100 in pre-warmed LB broth and incubated at 37°C with shaking at 250 rpm until OD600 reached the early logarithmic phase (~ 0.8), and (iii) we re-diluted the cells 1:10 in pre-warmed LB broth and incubated…			!Sample_growth_protocol = (i) we initiated S. aureus cultures at 37°C with shaking at 250 rpm using sterilized Luria-Bertani (LB) broth, (ii) after 17 hours, we diluted the overnight cultures 1:100 in pre-warmed LB broth and incubated at 37°C with shaking at 250 rpm until OD600 reached the early logarithmic phase (~ 0.8), and (iii) we re-diluted the cells 1:10 in pre-warmed LB broth and incubated…			!Sample_growth_protocol = (i) we initiated S. aureus cultures at 37°C with shaking at 250 rpm using sterilized Luria-Bertani (LB) broth, (ii) after 17 hours, we diluted the overnight cultures 1:100 in pre-warmed LB broth and incubated at 37°C with shaking at 250 rpm until OD600 reached the early logarithmic phase (~ 0.8), and (iii) we re-diluted the cells 1:10 in pre-warmed LB broth and incubated…			!Sample_growth_protocol = (i) we initiated S. aureus cultures at 37°C with shaking at 250 rpm using sterilized Luria-Bertani (LB) broth, (ii) after 17 hours, we diluted the overnight cultures 1:100 in pre-warmed LB broth and incubated at 37°C with shaking at 250 rpm until OD600 reached the early logarithmic phase (~ 0.8), and (iii) we re-diluted the cells 1:10 in pre-warmed LB broth and incubated…			!Sample_growth_protocol = (i) we initiated S. aureus cultures at 37°C with shaking at 250 rpm using sterilized Luria-Bertani (LB) broth, (ii) after 17 hours, we diluted the overnight cultures 1:100 in pre-warmed LB broth and incubated at 37°C with shaking at 250 rpm until OD600 reached the early logarithmic phase (~ 0.8), and (iii) we re-diluted the cells 1:10 in pre-warmed LB broth and incubated…			!Sample_growth_protocol = (i) we initiated S. aureus cultures at 37°C with shaking at 250 rpm using sterilized Luria-Bertani (LB) broth, (ii) after 17 hours, we diluted the overnight cultures 1:100 in pre-warmed LB broth and incubated at 37°C with shaking at 250 rpm until OD600 reached the early logarithmic phase (~ 0.8), and (iii) we re-diluted the cells 1:10 in pre-warmed LB broth and incubated…			!Sample_growth_protocol = (i) we initiated S. aureus cultures at 37°C with shaking at 250 rpm using sterilized Luria-Bertani (LB) broth, (ii) after 17 hours, we diluted the overnight cultures 1:100 in pre-warmed LB broth and incubated at 37°C with shaking at 250 rpm until OD600 reached the early logarithmic phase (~ 0.8), and (iii) we re-diluted the cells 1:10 in pre-warmed LB broth and incubated…			!Sample_growth_protocol = (i) we initiated S. aureus cultures at 37°C with shaking at 250 rpm using sterilized Luria-Bertani (LB) broth, (ii) after 17 hours, we diluted the overnight cultures 1:100 in pre-warmed LB broth and incubated at 37°C with shaking at 250 rpm until OD600 reached the early logarithmic phase (~ 0.8), and (iii) we re-diluted the cells 1:10 in pre-warmed LB broth and incubated…			!Sample_growth_protocol = (i) we initiated S. aureus cultures at 37°C with shaking at 250 rpm using sterilized Luria-Bertani (LB) broth, (ii) after 17 hours, we diluted the overnight cultures 1:100 in pre-warmed LB broth and incubated at 37°C with shaking at 250 rpm until OD600 reached the early logarithmic phase (~ 0.8), and (iii) we re-diluted the cells 1:10 in pre-warmed LB broth and incubated…			!Sample_growth_protocol = (i) we initiated S. aureus cultures at 37°C with shaking at 250 rpm using sterilized Luria-Bertani (LB) broth, (ii) after 17 hours, we diluted the overnight cultures 1:100 in pre-warmed LB broth and incubated at 37°C with shaking at 250 rpm until OD600 reached the early logarithmic phase (~ 0.8), and (iii) we re-diluted the cells 1:10 in pre-warmed LB broth and incubated…			!Sample_growth_protocol = (i) we initiated S. aureus cultures at 37°C with shaking at 250 rpm using sterilized Luria-Bertani (LB) broth, (ii) after 17 hours, we diluted the overnight cultures 1:100 in pre-warmed LB broth and incubated at 37°C with shaking at 250 rpm until OD600 reached the early logarithmic phase (~ 0.8), and (iii) we re-diluted the cells 1:10 in pre-warmed LB broth and incubated…			!Series_contributor = Hyeung-Jin,, Jang
	!Sample_molecule = Total RNA			!Sample_molecule = Total RNA			!Sample_molecule = Total RNA			!Sample_molecule = Total RNA			!Sample_molecule = Total RNA			!Sample_molecule = Total RNA			!Sample_molecule = Total RNA			!Sample_molecule = Total RNA			!Sample_molecule = Total RNA			!Sample_molecule = Total RNA			!Sample_molecule = Total RNA			!Sample_molecule = Total RNA			!Sample_molecule = Total RNA			!Sample_molecule = Total RNA			!Sample_molecule = Total RNA			!Series_contributor = Freshteh,,Toghrol
	!Sample_extract_protocol = Total RNA was isolated at 0 min after OD600 reached 0.8 using the RiboPure – Bacteria kit (Ambion, Inc., Austin, TX) according to the manufacturer’s protocol.			!Sample_extract_protocol = Total RNA was isolated at 0 min after OD600 reached 0.8 using the RiboPure – Bacteria kit (Ambion, Inc., Austin, TX) according to the manufacturer’s protocol.			!Sample_extract_protocol = Total RNA was isolated at 0 min after OD600 reached 0.8 using the RiboPure – Bacteria kit (Ambion, Inc., Austin, TX) according to the manufacturer’s protocol.			!Sample_extract_protocol = Total RNA was isolated at 0 min after OD600 reached 0.8 using the RiboPure – Bacteria kit (Ambion, Inc., Austin, TX) according to the manufacturer’s protocol.			!Sample_extract_protocol = Total RNA was isolated at 0 min after OD600 reached 0.8 using the RiboPure – Bacteria kit (Ambion, Inc., Austin, TX) according to the manufacturer’s protocol.			!Sample_extract_protocol = Total RNA was isolated after 10 min incubation with triclosan using the RiboPure – Bacteria kit (Ambion, Inc., Austin, TX) according to the manufacturer’s protocol.			!Sample_extract_protocol = Total RNA was isolated after 10 min incubation with triclosan using the RiboPure – Bacteria kit (Ambion, Inc., Austin, TX) according to the manufacturer’s protocol.			!Sample_extract_protocol = Total RNA was isolated after 10 min incubation with triclosan using the RiboPure – Bacteria kit (Ambion, Inc., Austin, TX) according to the manufacturer’s protocol.			!Sample_extract_protocol = Total RNA was isolated after 10 min incubation with triclosan using the RiboPure – Bacteria kit (Ambion, Inc., Austin, TX) according to the manufacturer’s protocol.			!Sample_extract_protocol = Total RNA was isolated after 10 min incubation with triclosan using the RiboPure – Bacteria kit (Ambion, Inc., Austin, TX) according to the manufacturer’s protocol.			!Sample_extract_protocol = Total RNA was isolated after 60 min incubation with triclosan using the RiboPure – Bacteria kit (Ambion, Inc., Austin, TX) according to the manufacturer’s protocol.			!Sample_extract_protocol = Total RNA was isolated after 60 min incubation with triclosan using the RiboPure – Bacteria kit (Ambion, Inc., Austin, TX) according to the manufacturer’s protocol.			!Sample_extract_protocol = Total RNA was isolated after 60 min incubation with triclosan using the RiboPure – Bacteria kit (Ambion, Inc., Austin, TX) according to the manufacturer’s protocol.			!Sample_extract_protocol = Total RNA was isolated after 60 min incubation with triclosan using the RiboPure – Bacteria kit (Ambion, Inc., Austin, TX) according to the manufacturer’s protocol.			!Sample_extract_protocol = Total RNA was isolated after 60 min incubation with triclosan using the RiboPure – Bacteria kit (Ambion, Inc., Austin, TX) according to the manufacturer’s protocol.			!Series_contributor = William,E,Bentley
	!Sample_label = Biotin			!Sample_label = Biotin			!Sample_label = Biotin			!Sample_label = Biotin			!Sample_label = Biotin			!Sample_label = Biotin			!Sample_label = Biotin			!Sample_label = Biotin			!Sample_label = Biotin			!Sample_label = Biotin			!Sample_label = Biotin			!Sample_label = Biotin			!Sample_label = Biotin			!Sample_label = Biotin			!Sample_label = Biotin			!Series_sample_id = Staphylococcus aureus_no treatment_0min_replicate1
	!Sample_label_protocol = Approximately 12 µg of total RNA was processed to produce biotinylated cDNA targets.			!Sample_label_protocol = Approximately 12 µg of total RNA was processed to produce biotinylated cDNA targets.			!Sample_label_protocol = Approximately 12 µg of total RNA was processed to produce biotinylated cDNA targets.			!Sample_label_protocol = Approximately 12 µg of total RNA was processed to produce biotinylated cDNA targets.			!Sample_label_protocol = Approximately 12 µg of total RNA was processed to produce biotinylated cDNA targets.			!Sample_label_protocol = Approximately 12 µg of total RNA was processed to produce biotinylated cDNA targets.			!Sample_label_protocol = Approximately 12 µg of total RNA was processed to produce biotinylated cDNA targets.			!Sample_label_protocol = Approximately 12 µg of total RNA was processed to produce biotinylated cDNA targets.			!Sample_label_protocol = Approximately 12 µg of total RNA was processed to produce biotinylated cDNA targets.			!Sample_label_protocol = Approximately 12 µg of total RNA was processed to produce biotinylated cDNA targets.			!Sample_label_protocol = Approximately 12 µg of total RNA was processed to produce biotinylated cDNA targets.			!Sample_label_protocol = Approximately 12 µg of total RNA was processed to produce biotinylated cDNA targets.			!Sample_label_protocol = Approximately 12 µg of total RNA was processed to produce biotinylated cDNA targets.			!Sample_label_protocol = Approximately 12 µg of total RNA was processed to produce biotinylated cDNA targets.			!Sample_label_protocol = Approximately 12 µg of total RNA was processed to produce biotinylated cDNA targets.			!Series_sample_id = Staphylococcus aureus_no treatment_0min_replicate2
	!Sample_hyb_protocol = Standard Affymetrix procedures			!Sample_hyb_protocol = Standard Affymetrix procedures			!Sample_hyb_protocol = Standard Affymetrix procedures			!Sample_hyb_protocol = Standard Affymetrix procedures			!Sample_hyb_protocol = Standard Affymetrix procedures			!Sample_hyb_protocol = Standard Affymetrix procedures			!Sample_hyb_protocol = Standard Affymetrix procedures			!Sample_hyb_protocol = Standard Affymetrix procedures			!Sample_hyb_protocol = Standard Affymetrix procedures			!Sample_hyb_protocol = Standard Affymetrix procedures			!Sample_hyb_protocol = Standard Affymetrix procedures			!Sample_hyb_protocol = Standard Affymetrix procedures			!Sample_hyb_protocol = Standard Affymetrix procedures			!Sample_hyb_protocol = Standard Affymetrix procedures			!Sample_hyb_protocol = Standard Affymetrix procedures			!Series_sample_id = Staphylococcus aureus_no treatment_0min_replicate3
	!Sample_scan_protocol = Standard Affymetrix procedures (target signal value was 500)			!Sample_scan_protocol = Standard Affymetrix procedures (target signal value was 500)			!Sample_scan_protocol = Standard Affymetrix procedures (target signal value was 500)			!Sample_scan_protocol = Standard Affymetrix procedures (target signal value was 500)			!Sample_scan_protocol = Standard Affymetrix procedures (target signal value was 500)			!Sample_scan_protocol = Standard Affymetrix procedures (target signal value was 500)			!Sample_scan_protocol = Standard Affymetrix procedures (target signal value was 500)			!Sample_scan_protocol = Standard Affymetrix procedures (target signal value was 500)			!Sample_scan_protocol = Standard Affymetrix procedures (target signal value was 500)			!Sample_scan_protocol = Standard Affymetrix procedures (target signal value was 500)			!Sample_scan_protocol = Standard Affymetrix procedures (target signal value was 500)			!Sample_scan_protocol = Standard Affymetrix procedures (target signal value was 500)			!Sample_scan_protocol = Standard Affymetrix procedures (target signal value was 500)			!Sample_scan_protocol = Standard Affymetrix procedures (target signal value was 500)			!Sample_scan_protocol = Standard Affymetrix procedures (target signal value was 500)			!Series_sample_id = Staphylococcus aureus_no treatment_0min_replicate4
	!Sample_description = No treatment			!Sample_description = No treatment			!Sample_description = No treatment			!Sample_description = No treatment			!Sample_description = No treatment			!Sample_description = Triclosan treatment			!Sample_description = Triclosan treatment			!Sample_description = Triclosan treatment			!Sample_description = Triclosan treatment			!Sample_description = Triclosan treatment			!Sample_description = Triclosan treatment			!Sample_description = Triclosan treatment			!Sample_description = Triclosan treatment			!Sample_description = Triclosan treatment			!Sample_description = Triclosan treatment			!Series_sample_id = Staphylococcus aureus_no treatment_0min_replicate5
	!Sample_data_processing = Affymetrix GeneChip Opererating Software (GCOS) version 1.2			!Sample_data_processing = Affymetrix GeneChip Opererating Software (GCOS) version 1.2			!Sample_data_processing = Affymetrix GeneChip Opererating Software (GCOS) version 1.2			!Sample_data_processing = Affymetrix GeneChip Opererating Software (GCOS) version 1.2			!Sample_data_processing = Affymetrix GeneChip Opererating Software (GCOS) version 1.2			!Sample_data_processing = Affymetrix GeneChip Opererating Software (GCOS) version 1.2			!Sample_data_processing = Affymetrix GeneChip Opererating Software (GCOS) version 1.2			!Sample_data_processing = Affymetrix GeneChip Opererating Software (GCOS) version 1.2			!Sample_data_processing = Affymetrix GeneChip Opererating Software (GCOS) version 1.2			!Sample_data_processing = Affymetrix GeneChip Opererating Software (GCOS) version 1.2			!Sample_data_processing = Affymetrix GeneChip Opererating Software (GCOS) version 1.2			!Sample_data_processing = Affymetrix GeneChip Opererating Software (GCOS) version 1.2			!Sample_data_processing = Affymetrix GeneChip Opererating Software (GCOS) version 1.2			!Sample_data_processing = Affymetrix GeneChip Opererating Software (GCOS) version 1.2			!Sample_data_processing = Affymetrix GeneChip Opererating Software (GCOS) version 1.2			!Series_sample_id = Staphylococcus aureus_Ortho-Phenylphenol_20min_replicate1
	!Sample_platform_id = GPL1339			!Sample_platform_id = GPL1339			!Sample_platform_id = GPL1339			!Sample_platform_id = GPL1339			!Sample_platform_id = GPL1339			!Sample_platform_id = GPL1339			!Sample_platform_id = GPL1339			!Sample_platform_id = GPL1339			!Sample_platform_id = GPL1339			!Sample_platform_id = GPL1339			!Sample_platform_id = GPL1339			!Sample_platform_id = GPL1339			!Sample_platform_id = GPL1339			!Sample_platform_id = GPL1339			!Sample_platform_id = GPL1339			!Series_sample_id = Staphylococcus aureus_Ortho-Phenylphenol_20min_replicate2
	#ID_REF =			#ID_REF =			#ID_REF =			#ID_REF =			#ID_REF =			#ID_REF =			#ID_REF =			#ID_REF =			#ID_REF =			#ID_REF =			#ID_REF =			#ID_REF =			#ID_REF =			#ID_REF =			#ID_REF =			!Series_sample_id = Staphylococcus aureus_Ortho-Phenylphenol_20min_replicate3
	#VALUE = GCOS-calculated signal intensity			#VALUE = GCOS-calculated signal intensity			#VALUE = GCOS-calculated signal intensity			#VALUE = GCOS-calculated signal intensity			#VALUE = GCOS-calculated signal intensity			#VALUE = GCOS-calculated signal intensity			#VALUE = GCOS-calculated signal intensity			#VALUE = GCOS-calculated signal intensity			#VALUE = GCOS-calculated signal intensity			#VALUE = GCOS-calculated signal intensity			#VALUE = GCOS-calculated signal intensity			#VALUE = GCOS-calculated signal intensity			#VALUE = GCOS-calculated signal intensity			#VALUE = GCOS-calculated signal intensity			#VALUE = GCOS-calculated signal intensity			!Series_sample_id = Staphylococcus aureus_Ortho-Phenylphenol_20min_replicate4
	#ABS_CALL = the call in an absolute analysis that indicates if the transcript was present (P), absent (A), marginal (M)			#ABS_CALL = the call in an absolute analysis that indicates if the transcript was present (P), absent (A), marginal (M)			#ABS_CALL = the call in an absolute analysis that indicates if the transcript was present (P), absent (A), marginal (M)			#ABS_CALL = the call in an absolute analysis that indicates if the transcript was present (P), absent (A), marginal (M)			#ABS_CALL = the call in an absolute analysis that indicates if the transcript was present (P), absent (A), marginal (M)			#ABS_CALL = the call in an absolute analysis that indicates if the transcript was present (P), absent (A), marginal (M)			#ABS_CALL = the call in an absolute analysis that indicates if the transcript was present (P), absent (A), marginal (M)			#ABS_CALL = the call in an absolute analysis that indicates if the transcript was present (P), absent (A), marginal (M)			#ABS_CALL = the call in an absolute analysis that indicates if the transcript was present (P), absent (A), marginal (M)			#ABS_CALL = the call in an absolute analysis that indicates if the transcript was present (P), absent (A), marginal (M)			#ABS_CALL = the call in an absolute analysis that indicates if the transcript was present (P), absent (A), marginal (M)			#ABS_CALL = the call in an absolute analysis that indicates if the transcript was present (P), absent (A), marginal (M)			#ABS_CALL = the call in an absolute analysis that indicates if the transcript was present (P), absent (A), marginal (M)			#ABS_CALL = the call in an absolute analysis that indicates if the transcript was present (P), absent (A), marginal (M)			#ABS_CALL = the call in an absolute analysis that indicates if the transcript was present (P), absent (A), marginal (M)			!Series_sample_id = Staphylococcus aureus_Ortho-Phenylphenol_20min_replicate5
	#DETECTION P-VALUE = 'detection p-value', p-value that indicates the significance level of the detection call			#DETECTION P-VALUE = 'detection p-value', p-value that indicates the significance level of the detection call			#DETECTION P-VALUE = 'detection p-value', p-value that indicates the significance level of the detection call			#DETECTION P-VALUE = 'detection p-value', p-value that indicates the significance level of the detection call			#DETECTION P-VALUE = 'detection p-value', p-value that indicates the significance level of the detection call			#DETECTION P-VALUE = 'detection p-value', p-value that indicates the significance level of the detection call			#DETECTION P-VALUE = 'detection p-value', p-value that indicates the significance level of the detection call			#DETECTION P-VALUE = 'detection p-value', p-value that indicates the significance level of the detection call			#DETECTION P-VALUE = 'detection p-value', p-value that indicates the significance level of the detection call			#DETECTION P-VALUE = 'detection p-value', p-value that indicates the significance level of the detection call			#DETECTION P-VALUE = 'detection p-value', p-value that indicates the significance level of the detection call			#DETECTION P-VALUE = 'detection p-value', p-value that indicates the significance level of the detection call			#DETECTION P-VALUE = 'detection p-value', p-value that indicates the significance level of the detection call			#DETECTION P-VALUE = 'detection p-value', p-value that indicates the significance level of the detection call			#DETECTION P-VALUE = 'detection p-value', p-value that indicates the significance level of the detection call			!Series_sample_id = Staphylococcus aureus_Ortho-Phenylphenol_60min_replicate1
	!Sample_table_begin			!Sample_table_begin			!Sample_table_begin			!Sample_table_begin			!Sample_table_begin			!Sample_table_begin			!Sample_table_begin			!Sample_table_begin			!Sample_table_begin			!Sample_table_begin			!Sample_table_begin			!Sample_table_begin			!Sample_table_begin			!Sample_table_begin			!Sample_table_begin			!Series_sample_id = Staphylococcus aureus_Ortho-Phenylphenol_60min_replicate2
ID_REF	VALUE	ABS_CALL	DETECTION P-VALUE	VALUE	ABS_CALL	DETECTION P-VALUE	VALUE	ABS_CALL	DETECTION P-VALUE	VALUE	ABS_CALL	DETECTION P-VALUE	VALUE	ABS_CALL	DETECTION P-VALUE	VALUE	ABS_CALL	DETECTION P-VALUE	VALUE	ABS_CALL	DETECTION P-VALUE	VALUE	ABS_CALL	DETECTION P-VALUE	VALUE	ABS_CALL	DETECTION P-VALUE	VALUE	ABS_CALL	DETECTION P-VALUE	VALUE	ABS_CALL	DETECTION P-VALUE	VALUE	ABS_CALL	DETECTION P-VALUE	VALUE	ABS_CALL	DETECTION P-VALUE	VALUE	ABS_CALL	DETECTION P-VALUE	VALUE	ABS_CALL	DETECTION P-VALUE	!Series_sample_id = Staphylococcus aureus_Ortho-Phenylphenol_60min_replicate3
AFFX-BioB-5_at	1.6	A	0.99156	3.3	A	0.9273	27.3	A	0.631584	24.2	A	0.455409	43.1	A	0.327065	40.9	A	0.470238	32.5	A	0.382589	18.6	A	0.617401	4.7	A	0.83416	29.7	A	0.529762	1.9	A	0.937071	9.9	A	0.843311	4.5	A	0.969069	14.6	A	0.737191	11.9	A	0.843395	!Series_sample_id = Staphylococcus aureus_Ortho-Phenylphenol_60min_replicate4
AFFX-BioB-M_at	4.9	A	0.868639	3.5	A	0.963431	4.9	A	0.953533	16.9	A	0.737173	3	A	0.971543	6.2	A	0.891021	3.9	A	0.971543	2.3	A	0.916408	4	A	0.824672	4.1	A	0.945787	4.3	A	0.897835	4.9	A	0.949771	7.8	A	0.916408	3.4	A	0.978107	8.5	A	0.81489	!Series_sample_id = Staphylococcus aureus_Ortho-Phenylphenol_60min_replicate5
AFFX-BioB-3_at	2.2	A	0.998591	2.4	A	0.997727	3.2	A	0.987453	2.7	A	0.979987	4.8	A	0.993813	2.3	A	0.989689	3.5	A	0.993817	2.1	A	0.997725	1.4	A	0.998898	2.6	A	0.997727	1.7	A	0.999144	3.2	A	0.957052	3	A	0.987479	6.2	A	0.987523	2.2	A	0.999931
AFFX-BioC-5_at	4.6	A	0.824903	8.6	A	0.52977	24.7	A	0.340661	13	A	0.5	2.3	A	0.921998	4.7	A	0.559359	2.6	A	0.712274	5.8	A	0.794268	12.9	A	0.300591	2.8	A	0.81489	3.6	A	0.749242	4.1	A	0.71234	23.5	A	0.287743	2.7	A	0.883928	3.9	A	0.672949
AFFX-BioC-3_at	2.1	A	0.980065	4.9	A	0.904333	2.6	A	0.993179	4.4	A	0.966347	2.5	A	0.973909	2.6	A	0.969035	21.1	A	0.51489	13.4	A	0.659339	6	A	0.645572	6.6	A	0.910541	1.7	A	0.989689	5.6	A	0.971554	3.1	A	0.992398	1.8	A	0.997995	2.4	A	0.945802
AFFX-BioDn-5_at	2.1	A	0.916408	15.2	A	0.411357	2.8	A	0.953575	2.8	A	0.891041	13.9	A	0.712274	2.5	A	0.910711	6.4	A	0.876428	3.6	A	0.843311	1.7	A	0.966442	2.7	A	0.999421	2.6	A	0.631606	2.1	A	0.981719	9.9	A	0.916426	3.5	A	0.957038	2.6	A	0.814953
AFFX-BioDn-3_at	11.8	A	0.772403	17.5	A	0.411342	3.3	A	0.987466	3.5	A	0.966347	18.5	A	0.603089	10.2	A	0.834139	15.3	A	0.574044	8	A	0.876448	5.4	A	0.891021	25.1	M	0.046482	10.9	A	0.559374	20	A	0.455393	19.9	A	0.81489	21.6	A	0.544591	19.9	A	0.57405
AFFX-CreX-5_at	2.4	A	0.973909	2.5	A	0.712423	2.9	A	0.97392	4	A	0.904352	2.7	A	0.969024	2.1	A	0.99445	10.7	A	0.645608	1.9	A	0.979987	1.3	A	0.997156	11.7	A	0.588658	1.6	A	0.843353	2.2	A	0.860538	3.1	A	0.937137	1.8	A	0.997135	2.4	A	0.983345
AFFX-CreX-3_at	7.3	A	0.937087	3.2	A	0.981719	5.9	A	0.98333	3	A	0.904372	2.6	A	0.993138	3.3	A	0.904352	2.4	A	0.992402	20.8	A	0.574044	1.4	A	0.999247	3.8	A	0.978098	11.1	A	0.724889	4.1	A	0.991564	3.8	A	0.989793	17	A	0.81489	9.7	A	0.904352
AFFX-DapX-5_at	2205.9	P	4.4e-05	2733	P	4.4e-05	2734.4	P	4.4e-05	2807.9	P	4.4e-05	2793.1	P	4.4e-05	2108.5	P	4.4e-05	2032.3	P	4.4e-05	2385.3	P	4.4e-05	2106.8	P	4.4e-05	1908.8	P	4.4e-05	2079.8	P	4.4e-05	2924.1	P	4.4e-05	2674.3	P	4.4e-05	2457.3	P	4.4e-05	2451	P	4.4e-05
AFFX-DapX-M_at	1826.3	P	4.4e-05	2437.7	P	4.4e-05	2350.7	P	5.2e-05	1976.2	P	5.2e-05	2531.8	P	5.2e-05	1223.3	P	5.2e-05	1430.6	P	5.2e-05	1904.7	P	4.4e-05	1602.5	P	4.4e-05	1321.1	P	5.2e-05	1689.7	P	4.4e-05	2412	P	5.2e-05	2562.2	P	5.2e-05	2142.7	P	6e-05	2089.7	P	4.4e-05
AFFX-DapX-3_at	1224.9	P	4.4e-05	1318	P	4.4e-05	1393.8	P	4.4e-05	1370.2	P	4.4e-05	1396.9	P	4.4e-05	1231.3	P	4.4e-05	882	P	4.4e-05	1253.5	P	4.4e-05	1173.8	P	4.4e-05	944	P	4.4e-05	1337.2	P	4.4e-05	1420.4	P	4.4e-05	1387.1	P	4.4e-05	1378.4	P	4.4e-05	1422.9	P	4.4e-05
AFFX-LysX-5_at	119	P	4.4e-05	150.6	P	0.000126	174.3	P	9.5e-05	145.7	P	0.00039	202.1	P	6e-05	90.1	P	8.1e-05	112.3	P	0.000581	131.5	P	4.4e-05	125.4	P	4.4e-05	118.3	P	0.00011	122.5	P	0.000258	174.5	P	5.2e-05	139.2	P	0.000169	138.1	P	7e-05	228.2	P	4.4e-05
AFFX-LysX-M_at	119.7	P	0.000662	123.1	P	0.000127	123.5	P	0.001796	127	P	0.002023	141.3	P	0.000581	82.3	P	0.000509	96.6	P	0.000856	133.6	P	0.000225	89.2	P	0.000127	104.3	P	0.001796	112	P	0.000169	161.9	P	0.000195	89.3	P	0.00321	143	P	0.000296	173.8	P	0.000146
AFFX-LysX-3_at	90.4	P	0.001591	101.4	P	0.000127	107.5	P	0.001102	81.1	P	0.000258	113	P	0.000509	43	P	0.009312	62.6	P	0.001248	92	P	0.000258	109.3	P	0.000126	54	P	0.004998	55.3	P	0.000258	95.6	P	0.000857	118.1	P	9.5e-05	68.1	P	0.00097	93.4	P	8.1e-05
AFFX-PheX-5_at	593.1	P	4.4e-05	741.9	P	4.4e-05	692.7	P	4.4e-05	637	P	4.4e-05	772	P	4.4e-05	408.2	P	4.4e-05	505	P	6e-05	618	P	4.4e-05	535.9	P	4.4e-05	476.6	P	4.4e-05	538.3	P	5.2e-05	793.5	P	5.2e-05	650.9	P	5.2e-05	789.5	P	4.4e-05	637	P	5.2e-05
AFFX-PheX-M_at	200.5	P	4.4e-05	260.4	P	5.2e-05	284.8	P	5.2e-05	266.3	P	5.2e-05	255.2	P	8.1e-05	141.7	P	8.1e-05	198.9	P	0.000127	222.4	P	5.2e-05	178.7	P	4.4e-05	179.3	P	4.4e-05	208.6	P	4.4e-05	265.4	P	4.4e-05	256.6	P	4.4e-05	244.2	P	4.4e-05	292	P	4.4e-05
AFFX-PheX-3_at	175.3	P	0.00039	217.1	P	9.5e-05	179.4	P	0.000225	196.9	P	7e-05	182.6	P	5.2e-05	163.3	P	0.000127	117.5	P	0.000446	157.3	P	0.000109	153.1	P	6e-05	139.2	P	0.000195	178.1	P	0.000127	203.5	P	0.00011	227.6	P	0.000147	186.4	P	0.000389	211.9	P	9.5e-05
AFFX-ThrX-5_at	884	P	6e-05	965.8	P	7e-05	899.3	P	7e-05	957.4	P	4.4e-05	1086.2	P	8.1e-05	779.2	P	5.2e-05	657.7	P	6e-05	843.6	P	5.2e-05	791	P	4.4e-05	689.6	P	5.2e-05	965	P	4.4e-05	1173.5	P	7e-05	872.7	P	5.2e-05	1113.2	P	6e-05	929.2	P	6e-05
AFFX-ThrX-M_at	750.2	P	4.4e-05	784.2	P	4.4e-05	767.5	P	4.4e-05	809	P	6e-05	877.6	P	4.4e-05	731.5	P	5.2e-05	448.9	P	4.4e-05	598	P	5.2e-05	630.9	P	4.4e-05	590.4	P	4.4e-05	783	P	5.2e-05	833.8	P	5.2e-05	819.6	P	5.2e-05	838.7	P	4.4e-05	734.9	P	4.4e-05
AFFX-ThrX-3_at	517.7	P	4.4e-05	548.2	P	4.4e-05	612.4	P	5.2e-05	550.4	P	4.4e-05	594.8	P	5.2e-05	373.5	P	5.2e-05	391.8	P	4.4e-05	464.9	P	5.2e-05	501.4	P	5.2e-05	429.3	P	5.2e-05	456.8	P	4.4e-05	647.5	P	4.4e-05	571.5	P	5.2e-05	609.1	P	5.2e-05	561.1	P	4.4e-05
AFFX-TrpnX-5_at	6.9	A	0.904352	18	A	0.814911	7.7	A	0.945802	4.8	A	0.969046	3.8	A	0.963481	7	A	0.921998	23.2	A	0.794268	2.8	A	0.986223	3.1	A	0.96908	5	A	0.960339	7.5	A	0.941572	7.7	A	0.916408	24.9	A	0.876448	8.1	A	0.86868	2.7	A	0.988675
AFFX-TrpnX-M_at	10.5	A	0.631606	35.9	A	0.175328	8.4	A	0.804754	3.9	A	0.737209	16.5	A	0.645547	26.7	A	0.139462	4.7	A	0.645559	4.6	A	0.60308	11.1	A	0.440641	13	A	0.514891	8.7	A	0.559374	13	A	0.529772	19.8	A	0.631606	33.1	A	0.239024	6.1	A	0.737173
AFFX-TrpnX-3_at	1.6	A	0.993133	16.2	A	0.749279	4.2	A	0.86866	4.5	A	0.71229	16.8	A	0.737553	1.7	A	0.960483	3.4	A	0.945817	3.6	A	0.876531	17.1	A	0.39692	12.7	A	0.631573	3	A	0.843311	24	A	0.262809	5.4	A	0.824735	4.6	A	0.834181	3.6	A	0.910636
AFFX-r2-Ec-bioB-5_at	43.2	A	0.246094	42.1	A	0.219482	31.4	A	0.366211	21.1	A	0.592285	3	A	0.953857	15.3	A	0.567627	32.9	A	0.533936	24.8	A	0.567627	7.4	A	0.696289	27.4	A	0.398926	4.3	A	0.828613	7.2	A	0.80542	20.1	A	0.696289	2.8	A	0.916016	28.7	A	0.27417
AFFX-r2-Ec-bioB-M_at	35.3	A	0.5	6.7	A	0.919434	46.8	A	0.525391	3.2	A	0.969727	18.1	A	0.601074	24.7	A	0.432373	2.9	A	0.916016	2.1	A	0.991943	26.8	A	0.149658	10.3	A	0.625732	3	A	0.962402	7	A	0.870361	4.6	A	0.904785	3.4	A	0.780518	31.2	A	0.366211
AFFX-r2-Ec-bioB-3_at	2.6	A	0.904785	25.3	A	0.5	2.9	A	0.80542	3.5	A	0.919434	16.4	A	0.665527	3.4	A	0.822998	33.9	A	0.303711	1.9	A	0.753906	3.2	A	0.753906	1.8	A	0.989258	3.5	A	0.718262	7.6	A	0.932373	6.8	A	0.919434	11.4	A	0.657471	31.9	A	0.558594
AFFX-r2-Ec-bioC-5_at	44.3	A	0.149658	26.6	A	0.432373	29	A	0.423828	30.7	A	0.296143	39.5	A	0.303711	29.2	A	0.239258	30	A	0.27417	61.7	A	0.149658	32.2	A	0.188477	33.1	A	0.246094	32.8	A	0.366211	29.9	A	0.246094	76.8	A	0.149658	27	A	0.334473	46.5	A	0.171387
AFFX-r2-Ec-bioC-3_at	1.6	A	0.656738	6	A	0.527344	28.7	A	0.27417	22.8	A	0.696289	5.3	A	0.888428	3.7	A	0.72583	16.5	A	0.665527	4.6	A	0.601074	3.8	A	0.696289	14.6	A	0.72583	7	A	0.697021	21.2	A	0.5	18.3	A	0.466064	1.4	A	0.959961	2.4	A	0.952148
AFFX-r2-Ec-bioD-5_at	2.4	A	0.780518	2.1	A	0.753906	2.6	A	0.828613	2.3	A	0.828613	4.2	A	0.625732	20.4	A	0.558594	6.7	A	0.753906	5.8	A	0.665527	3.3	A	0.72583	3.2	A	0.780518	1.1	A	0.665771	3.7	A	0.866455	2.6	A	0.80542	5.3	A	0.72583	2.3	A	0.753906
AFFX-r2-Ec-bioD-3_at	27.9	A	0.124756	33.1	A	0.125	44.7	A	0.165771	29.3	A	0.111572	13	A	0.398926	11.7	A	0.466064	21.1	A	0.239502	23.2	A	0.246094	14	A	0.219482	1.7	A	0.74707	8	A	0.559326	22.4	A	0.27417	22.4	A	0.334473	1.6	A	0.850342	1.7	A	0.72583
AFFX-r2-P1-cre-5_at	18.7	A	0.398926	30.5	P	0.028564	31.7	A	0.239258	23.4	A	0.19458	35.8	A	0.19458	16.9	A	0.27417	25.2	A	0.124512	18.3	A	0.27417	10.3	A	0.246094	19.7	A	0.149658	1.8	A	0.366211	33.9	A	0.19458	38.2	A	0.27417	19.1	A	0.27417	21.7	A	0.108154
AFFX-r2-P1-cre-3_at	1.9	A	0.969727	3	A	0.904785	2.6	A	0.943848	14.6	A	0.850342	4.7	A	0.845459	5.1	A	0.888428	22.3	A	0.246094	1.9	A	0.960938	4.8	A	0.850342	3.9	A	0.919434	4.6	A	0.883789	1.6	A	0.888428	9.9	A	0.95166	1.9	A	0.904785	13	A	0.746826
AFFX-r2-Bs-dap-5_at	2792.8	P	0.000244	3446.8	P	0.000244	3579.4	P	0.000244	2799.8	P	0.000244	3775.8	P	0.000244	1981.8	P	0.000244	2525.6	P	0.000244	2782.7	P	0.000244	2492.8	P	0.000244	2388.8	P	0.000244	3070.9	P	0.000244	3645	P	0.000244	3579.7	P	0.000244	3384	P	0.000244	3017.6	P	0.000244
AFFX-r2-Bs-dap-M_at	2134.8	P	0.000244	2700.4	P	0.000244	2577.2	P	0.000244	2122.4	P	0.000244	2595.7	P	0.000244	1720.1	P	0.000244	1577.3	P	0.000244	2219.2	P	0.000244	1836.1	P	0.000244	1702.8	P	0.000244	1836.4	P	0.000244	3026.5	P	0.000244	2364.5	P	0.000244	2235.5	P	0.000244	2185.4	P	0.000244
AFFX-r2-Bs-dap-3_at	1917	P	0.000244	2334.7	P	0.000244	2346.5	P	0.000244	2057.1	P	0.000244	2124.6	P	0.000244	1725.3	P	0.000244	1572.6	P	0.000244	1842	P	0.000244	1796.8	P	0.000244	1367	P	0.000244	2176.5	P	0.000244	2340	P	0.000244	2480.6	P	0.000244	2717.7	P	0.000244	2266.9	P	0.000244
AFFX-r2-Bs-lys-5_at	101.5	P	0.000244	180.3	P	0.001953	174.1	P	0.000732	171.1	P	0.000732	206.7	P	0.001221	128.9	P	0.000244	94	P	0.00293	201.4	P	0.000244	149	P	0.000244	132.7	P	0.000732	151.7	P	0.000244	182.5	P	0.001953	206.6	P	0.000244	206.3	P	0.001221	208.9	P	0.000244
AFFX-r2-Bs-lys-M_at	258.1	P	0.000244	310.6	P	0.000732	324.9	P	0.000244	285.9	P	0.000244	381.7	P	0.000732	272.6	P	0.000244	193.5	P	0.000244	258.3	P	0.000244	276.6	P	0.000244	319.6	P	0.000732	225.7	P	0.000244	352.7	P	0.000732	344.1	P	0.000244	292.5	P	0.000244	253.1	P	0.000244
AFFX-r2-Bs-lys-3_at	123.7	P	0.001221	244.7	P	0.000732	172.8	P	0.000732	139.4	P	0.000244	165.5	P	0.001953	154.1	P	0.001953	118.9	P	0.001953	143.4	P	0.000244	128	P	0.000244	96.8	P	0.00415	126	P	0.000244	219.2	P	0.000732	199.4	P	0.000732	231.7	P	0.00293	125.7	P	0.000244
AFFX-r2-Bs-phe-5_at	818.5	P	0.000244	1327.1	P	0.000732	1283.4	P	0.000732	905.2	P	0.000244	1554.1	P	0.000244	408.2	P	0.001221	884.6	P	0.000244	715.8	P	0.000732	968.8	P	0.000244	688.5	P	0.000732	746	P	0.000244	1340.3	P	0.000244	1400.3	P	0.000244	1376	P	0.001221	1038.2	P	0.000244
AFFX-r2-Bs-phe-M_at	170.3	P	0.008057	265.1	P	0.001221	197.3	P	0.000244	166	P	0.000244	228	P	0.00293	123.4	P	0.005859	114.3	P	0.023926	170	P	0.001953	192.4	P	0.000244	150.3	P	0.008057	159.1	P	0.00415	230	P	0.000732	235.7	P	0.000244	226.6	P	0.000244	260.4	P	0.001221
AFFX-r2-Bs-phe-3_at	125.1	P	0.001221	191.5	P	0.001221	199.8	P	0.00293	178.6	P	0.001953	201.9	P	0.00415	162.4	P	0.00293	161.4	P	0.00293	221.2	P	0.000732	168.3	P	0.005859	136.4	P	0.00415	167.1	P	0.00293	164.3	P	0.00415	146	P	0.010742	219.8	P	0.000244	250.3	P	0.000732
AFFX-r2-Bs-thr-3_s_at	494.3	P	0.000732	733.3	P	0.000244	534.6	P	0.000244	627.1	P	0.000244	724.5	P	0.000244	432.3	P	0.001221	396.5	P	0.000732	552.4	P	0.000244	525.2	P	0.000244	384.1	P	0.000244	430	P	0.000732	590.8	P	0.000244	608	P	0.000244	664.8	P	0.000244	502.9	P	0.000244
AFFX-r2-Bs-thr-M_s_at	604.7	P	0.000244	696.5	P	0.000244	707.7	P	0.000244	651.2	P	0.000244	768.4	P	0.000244	482.8	P	0.000244	472.4	P	0.000244	619.5	P	0.000244	626.9	P	0.000244	416.4	P	0.000244	549.5	P	0.000244	737.5	P	0.000244	741.1	P	0.000244	657.4	P	0.000244	699.6	P	0.000244
AFFX-r2-Bs-thr-5_s_at	775.4	P	0.000244	980.1	P	0.000244	962.4	P	0.000244	785.6	P	0.000244	949.6	P	0.000244	605.1	P	0.000244	645.8	P	0.000244	952.2	P	0.000244	782.8	P	0.000244	766.3	P	0.000244	783.6	P	0.000244	1067.3	P	0.000244	1001.9	P	0.000244	1084.1	P	0.000244	924.9	P	0.000244
AFFX-HUMISGF3A/M97935_5_at	2.1	A	0.981736	4.6	A	0.876469	10.3	A	0.945864	1.5	A	0.986217	1.8	A	0.998413	1.8	A	0.991612	6	A	0.824693	1.4	A	0.991579	0.8	A	0.99601	1.2	A	0.99601	3.2	A	0.824714	1.2	A	0.998602	2	A	0.997739	12.9	A	0.761033	2.1	A	0.991612
AFFX-HUMISGF3A/M97935_MA_at	15.9	A	0.645559	13.8	A	0.617401	2	A	0.978098	6.8	A	0.783496	5.3	A	0.949801	8.8	A	0.897835	2.3	A	0.979987	14.7	A	0.529762	1.5	A	0.984817	2.8	A	0.9417	0.9	A	0.995519	5.9	A	0.672935	2.6	A	0.686292	2.3	A	0.990673	17.4	A	0.699568
AFFX-HUMISGF3A/M97935_MB_at	4.9	A	0.86058	9.8	A	0.749391	2.5	A	0.989793	2.1	A	0.981744	4.5	A	0.960483	6.5	A	0.910617	6.4	A	0.544727	2	A	0.978117	4.6	A	0.824714	2.9	A	0.898012	5	A	0.904352	6.6	A	0.860559	30.9	A	0.514893	1.6	A	0.994561	3	A	0.937252
AFFX-HUMISGF3A/M97935_3_at	1	A	0.998791	1.2	A	0.963868	5.4	A	0.937071	1.4	A	0.996431	1	A	0.97394	3	A	0.932407	1	A	0.999143	3.3	A	0.904372	1.2	A	0.976081	0.8	A	0.95712	2.4	A	0.927388	3.7	A	0.9165	3.1	A	0.987472	2.6	A	0.963443	1.5	A	0.99716
AFFX-HUMRGE/M10098_5_at	22.8	A	0.083555	38.3	P	0.030931	35.6	A	0.095667	22.3	A	0.175307	26.7	A	0.116092	38.5	M	0.05017	41.8	A	0.108959	32.9	A	0.077984	21.3	P	0.028457	23.8	A	0.123572	21.8	P	0.015183	38.3	P	0.013811	3.9	A	0.529811	30.6	P	0.033665	41.8	A	0.067627
AFFX-HUMRGE/M10098_M_at	262.8	P	0.01254	152.1	P	0.005565	83.8	P	0.006187	115.8	P	0.004017	120.3	P	0.002867	256.6	P	0.00141	145	P	0.002023	119.1	P	0.004484	110.2	P	0.003212	58.8	P	0.002867	203.2	P	0.001102	181.4	P	0.002023	117.8	P	0.015175	85	P	0.01254	124.4	P	0.003212
AFFX-HUMRGE/M10098_3_at	67.2	P	0.026111	22.1	A	0.077984	54.7	P	0.010317	76.6	P	0.013804	33.9	A	0.083518	66.4	P	0.023929	40.3	M	0.058444	53.9	M	0.046467	32	M	0.058444	55.4	M	0.054183	35.2	P	0.009332	35.5	M	0.050214	44.8	A	0.156732	27.7	P	0.030976	40.8	M	0.050229
AFFX-HUMGAPDH/M33197_5_at	3.4	A	0.824756	6.1	A	0.724871	24.8	A	0.313633	4.1	A	0.834139	4.7	A	0.794349	4.1	A	0.932356	4	A	0.852061	7.5	A	0.529762	3.7	A	0.725028	3.8	A	0.883908	1	A	0.984825	17.3	A	0.368427	14.5	A	0.544622	1.9	A	0.891122	4.8	A	0.645596
AFFX-HUMGAPDH/M33197_M_at	20	A	0.470238	4.9	A	0.916408	31.5	A	0.588627	12	A	0.804816	3.3	A	0.910522	17.1	A	0.440646	6.4	A	0.794268	23.6	A	0.514891	1.3	A	0.991564	3.9	A	0.897855	11.3	A	0.737191	10.2	A	0.852082	31.8	A	0.354453	4.9	A	0.876428	7.9	A	0.772364
AFFX-HUMGAPDH/M33197_3_at	4	A	0.980013	5.2	A	0.783476	15.5	A	0.783496	28.3	A	0.354441	1.8	A	0.996415	9.6	A	0.772403	5.8	A	0.686292	3.9	A	0.724854	8.1	A	0.760937	4.1	A	0.937087	16.9	A	0.485109	5.7	A	0.760937	14.1	A	0.804754	5.3	A	0.783697	11.6	A	0.724889
AFFX-HSAC07/X00351_5_at	2.9	A	0.973889	11.6	A	0.724958	3.7	A	0.986203	18	A	0.814932	2.6	A	0.989689	14.1	A	0.645559	4.5	A	0.963443	4.8	A	0.971543	1.6	A	0.993817	5.8	A	0.941604	4.9	A	0.960352	4.8	A	0.891021	4.2	A	0.981736	4	A	0.922179	4.6	A	0.989689
AFFX-HSAC07/X00351_M_at	22.8	A	0.470235	2.6	A	0.916408	34.9	A	0.205692	3.8	A	0.957093	2.7	A	0.916408	27.2	A	0.185068	4	A	0.945802	10.3	A	0.71229	5.4	A	0.876448	10.7	A	0.686337	12.1	A	0.617411	6.3	A	0.897894	4.2	A	0.973899	3	A	0.953547	4.5	A	0.932322
AFFX-HSAC07/X00351_3_at	2	A	0.997979	25.8	A	0.396902	5.4	A	0.883887	9.8	A	0.804837	2.4	A	0.960339	25.9	A	0.382579	21.8	A	0.368416	23.1	A	0.340648	3.5	A	0.852082	13.8	A	0.631573	9.5	A	0.79437	5.3	A	0.921998	8.1	A	0.90441	2.5	A	0.922142	3.2	A	0.891041
AFFX-M27830_5_at	1.8	A	0.804816	4.6	A	0.686427	2.3	A	0.987479	7.1	A	0.672921	2.1	A	0.83416	1.6	A	0.89823	3.2	A	0.83416	3.4	A	0.749279	1.2	A	0.973909	13	A	0.559359	12.4	A	0.368427	1.4	A	0.884315	14.7	A	0.749204	6.5	A	0.71229	2.3	A	0.963443
AFFX-M27830_M_at	2.6	A	0.898032	2.2	A	0.987517	14.8	A	0.724889	9.1	A	0.712274	10.6	A	0.86868	5.7	A	0.927318	4.5	A	0.910522	2.4	A	0.979978	13.8	A	0.5	4.6	A	0.724854	3.1	A	0.83416	2.4	A	0.995005	22.5	A	0.659352	3.7	A	0.922016	1.6	A	0.960339
AFFX-M27830_3_at	2.1	A	0.941588	2.2	A	0.993175	2.9	A	0.994443	1.4	A	0.991588	1.8	A	0.990673	4.7	A	0.84329	2.1	A	0.993851	2.8	A	0.843311	7	A	0.852082	2.8	A	0.932424	1.8	A	0.94983	3	A	0.993945	22.3	A	0.470235	1.7	A	0.980021	1.4	A	0.983345
AFFX-hum_alu_at	1.9	A	0.992586	3.3	A	0.943795	3.6	A	0.983725	3.6	A	0.747531	4.5	A	0.792792	4.3	A	0.890426	4.6	A	0.873906	10.7	A	0.632251	1.9	A	0.974207	2.2	A	0.939638	7.5	A	0.735913	3.6	A	0.919556	9.3	A	0.632274	5.4	A	0.847418	4.3	A	0.802928
AFFX-b-ActinMur/M12481_5_at	8.9	A	0.5	16	A	0.485102	10	A	0.834181	28.7	A	0.15671	7.3	A	0.883928	34.7	A	0.455393	10.8	A	0.574063	11.8	A	0.544603	3.5	A	0.876469	24.2	A	0.195143	18.8	A	0.340556	12.1	A	0.686307	4.3	A	0.783516	21.7	A	0.411373	2.2	A	0.916426
AFFX-b-ActinMur/M12481_M_at	18.5	A	0.39692	11.3	A	0.645559	14	A	0.559374	5.6	A	0.724854	21.7	A	0.313573	26.7	A	0.227636	12.2	A	0.5	17.1	A	0.440626	6.3	A	0.559374	19.5	A	0.39692	20.3	A	0.275129	13.2	A	0.603107	19.1	A	0.354331	24.4	A	0.382599	35.8	A	0.108939
AFFX-b-ActinMur/M12481_3_at	2.2	A	0.94983	2.2	A	0.937087	9.7	A	0.884335	3.2	A	0.953518	6.6	A	0.937071	4.8	A	0.724871	4.4	A	0.686337	13.4	A	0.544603	2.3	A	0.993154	9.9	A	0.712323	1.1	A	0.969046	5.9	A	0.916426	5.1	A	0.904372	2.2	A	0.98746	4.4	A	0.883908
AFFX-GapdhMur/M32599_5_at	4.9	A	0.852061	1.6	A	0.994471	5.4	A	0.927318	1.7	A	0.998755	3	A	0.979987	6.9	A	0.860538	2.2	A	0.988639	3.4	A	0.94983	3.7	A	0.712274	7.3	A	0.794288	2.3	A	0.992389	25.8	A	0.440636	2.7	A	0.96908	2.8	A	0.963431	2.1	A	0.960365
AFFX-GapdhMur/M32599_M_at	4.8	A	0.737264	4.6	A	0.860538	6.1	A	0.712323	12.7	A	0.440646	19.5	A	0.354428	2	A	0.834223	19.8	A	0.250777	10.6	A	0.603177	7.3	A	0.699409	9.2	A	0.544591	4.3	A	0.617441	17.7	A	0.529762	46.4	A	0.083574	4.7	A	0.834139	4.4	A	0.749279
AFFX-GapdhMur/M32599_3_at	1.5	A	0.999493	3.8	A	0.984817	8.7	A	0.876448	3.4	A	0.960391	2.7	A	0.984825	1.5	A	0.941636	4.7	A	0.941572	2.4	A	0.963431	2.4	A	0.984817	6.4	A	0.904352	2	A	0.981728	2.4	A	0.981752	6.1	A	0.953533	5.8	A	0.814953	1.8	A	0.995008
AFFX-TransRecMur/X57349_5_at	1.2	A	0.986196	17.7	A	0.440641	24.4	A	0.368394	12.4	A	0.631595	1.1	A	0.988687	3	A	0.860538	2.7	A	0.86866	1.7	A	0.953533	3.4	A	0.852082	1.5	A	0.794268	0.9	A	0.976081	1	A	0.969035	2.3	A	0.941652	4.8	A	0.876469	1.2	A	0.945879
AFFX-TransRecMur/X57349_M_at	16.2	A	0.239044	16.8	A	0.485109	12.8	A	0.804754	19.6	A	0.262646	30.1	P	0.036532	16	A	0.514893	13.3	A	0.354453	21.1	A	0.16544	2.1	A	0.916445	27.9	A	0.147918	6.6	A	0.737246	13.2	A	0.38256	7.5	A	0.712323	1.2	A	0.772403	13.4	A	0.411289
AFFX-TransRecMur/X57349_3_at	1.7	A	0.941604	9.4	A	0.588696	17.5	A	0.485105	28	A	0.102067	25.4	A	0.184713	25.8	A	0.06761	1.5	A	0.984832	15.9	A	0.313573	1.5	A	0.686442	1.2	A	0.772403	1.7	A	0.794308	19	A	0.382589	30	A	0.300464	7.5	A	0.699441	12.4	A	0.411312
AFFX-PyruCarbMur/L09192_5_at	2.2	A	0.97393	3.3	A	0.90443	2.9	A	0.988616	6.3	A	0.916408	2.7	A	0.945848	5.1	A	0.891041	2.3	A	0.957052	15.7	A	0.411373	2.3	A	0.979978	8.3	A	0.737246	3	A	0.921998	6.9	A	0.760976	3	A	0.860958	23	A	0.544587	3.4	A	0.927318
AFFX-PyruCarbMur/L09192_MA_at	37.5	A	0.340582	35.7	A	0.250777	7.9	A	0.617441	26.6	A	0.514891	5.7	A	0.868701	25.6	A	0.48511	15.4	A	0.724854	2.6	A	0.90443	3	A	0.897835	1.6	A	0.910598	5.5	A	0.794288	20.2	A	0.645547	33.1	A	0.659352	10.8	A	0.83416	1.6	A	0.963443
AFFX-PyruCarbMur/L09192_MB_at	9	A	0.760956	18	A	0.617411	2.6	A	0.986203	6.3	A	0.937137	4.7	A	0.978107	6.4	A	0.876428	30.3	A	0.425956	22.5	A	0.48511	2.6	A	0.937104	7.3	A	0.852082	22.1	A	0.287743	6.6	A	0.794308	4.2	A	0.991564	6.7	A	0.814869	7.9	A	0.804734
AFFX-PyruCarbMur/L09192_3_at	3.2	A	0.927388	9.6	A	0.834139	22.8	A	0.672935	3.7	A	0.922016	16.2	A	0.645547	4.9	A	0.941652	22.6	A	0.313708	3	A	0.969035	5	A	0.891061	3.5	A	0.957093	2.2	A	0.927318	13.4	A	0.712257	3.8	A	0.9273	4.4	A	0.94983	8	A	0.834181
AFFX-18SRNAMur/X00686_5_at	114.1	P	0.002275	95	P	0.000753	68.7	P	0.003595	46.5	P	0.01667	58	P	0.005561	162.4	P	0.011378	93.6	P	0.010311	49.6	P	0.020022	41.6	P	0.001794	28.6	P	0.033665	145.9	P	9.5e-05	67.5	P	0.01254	58.5	P	0.016662	34.1	P	0.001593	18.9	A	0.147834
AFFX-18SRNAMur/X00686_M_at	35.5	A	0.123572	56.6	A	0.108979	34.6	A	0.216504	33	A	0.313708	73.9	A	0.095667	59.7	P	0.026111	38.3	A	0.205732	42.1	A	0.139399	36.6	A	0.185089	42.5	A	0.354441	70.8	P	0.033677	78.2	A	0.16584	71.9	A	0.18511	27.3	A	0.313708	48	A	0.15671
AFFX-18SRNAMur/X00686_3_at	116.9	P	0.001593	157.9	P	0.006871	78.5	P	0.00762	112.6	P	0.004017	56.5	P	0.012547	141.9	P	0.000297	109.3	P	0.00844	89.8	P	0.007616	84.2	P	0.012547	56.3	P	0.009337	157.1	P	0.001102	159.2	P	0.004995	102.8	M	0.042948	63.1	P	0.002554	107.1	P	0.011384
AFFX-MUR_b2_at	10	A	0.793015	5.8	A	0.903783	23.5	A	0.479208	6.7	A	0.855471	4	A	0.986347	5.1	A	0.903817	3.7	A	0.877936	2.3	A	0.973318	5.3	A	0.863212	3.9	A	0.802772	13	A	0.589377	3.6	A	0.94317	7.2	A	0.884833	18.8	A	0.370588	3.6	A	0.930264
AFFX-MURINE_b1_at	9.8	A	0.465367	34.4	A	0.206985	44.8	A	0.197211	40.3	P	0.031476	42.4	P	0.014915	20.6	A	0.331961	28.5	A	0.069811	24.8	A	0.217076	17.8	A	0.370606	28.5	A	0.383812	19.9	A	0.115237	25.2	A	0.248957	49.1	A	0.217093	35.7	A	0.260107	14.4	A	0.437855
AFFX-MURINE_B2_at	15.6	A	0.751075	1.9	A	0.855471	9.4	A	0.782907	1.7	A	0.987624	1.9	A	0.903867	9.7	A	0.751043	12.8	A	0.772607	3.3	A	0.870754	16.1	A	0.680559	1.9	A	0.616171	2.1	A	0.963296	12.3	A	0.782941	5.8	A	0.946991	22	A	0.370597	13.6	A	0.830422
AFFX_Rat_GAPDH_5_at	2	A	0.998899	2.3	A	0.976081	3	A	0.971554	2.4	A	0.987479	3.5	A	0.976091	3.3	A	0.90474	23.5	A	0.411373	5.7	A	0.737246	1.7	A	0.998206	4.4	A	0.824777	2	A	0.995005	16.3	A	0.81489	4.4	A	0.997727	4.1	A	0.941588	2.2	A	0.99317
AFFX_Rat_GAPDH_M_at	4	A	0.814869	25.7	A	0.262809	34.5	A	0.195266	18.6	A	0.39692	34.6	A	0.077984	33.6	A	0.131236	15.1	A	0.354453	28.1	A	0.139462	23.1	A	0.175307	36.8	P	0.030965	20.4	A	0.156647	27	A	0.131361	33	A	0.327065	32.9	A	0.16584	34.9	A	0.313663
AFFX_Rat_GAPDH_3_at	6.8	A	0.927318	5.7	A	0.783496	9.1	A	0.804754	4.3	A	0.891041	3.9	A	0.860601	3.1	A	0.937087	20.1	A	0.617401	11.1	A	0.749223	0.7	A	0.986223	1.6	A	0.997727	13.7	A	0.603116	6.7	A	0.672921	7.4	A	0.699409	12.8	A	0.631562	4	A	0.824693
AFFX_Rat_Hexokinase_5_at	8	A	0.794329	2.9	A	0.960352	2.5	A	0.997144	15.1	A	0.645584	13.9	A	0.74941	5.5	A	0.883908	8.1	A	0.897835	3.4	A	0.852061	2.9	A	0.794349	2	A	0.834139	5.1	A	0.910541	1.4	A	0.99966	27.1	A	0.686322	1.5	A	0.997154	1.5	A	0.993146
AFFX_Rat_Hexokinase_M_at	12.7	A	0.559405	4.7	A	0.794308	2.4	A	0.941556	5.7	A	0.737209	2.9	A	0.724941	29.9	A	0.354404	16.1	A	0.659352	4.3	A	0.749204	13.3	A	0.455413	1.6	A	0.957052	11.4	A	0.559359	6.3	A	0.574038	8.1	A	0.814869	12.7	A	0.58862	3	A	0.916445
AFFX_Rat_Hexokinase_3_at	2.8	A	0.986196	3	A	0.988622	7.8	A	0.966335	5.7	A	0.83416	1.9	A	0.988639	2.4	A	0.999742	3.4	A	0.993138	1.6	A	0.995988	2	A	0.99238	3	A	0.99156	1.9	A	0.998591	3.6	A	0.941716	7.9	A	0.969024	2	A	0.999704	1.8	A	0.998592
AFFX_Rat_beta-actin_5_at	5.1	A	0.983338	1.8	A	0.998204	3.2	A	0.994435	2.8	A	0.997444	6	A	0.971554	1.8	A	0.999554	2.1	A	0.997133	1.8	A	0.989689	1.1	A	0.984832	1.5	A	0.998594	1.5	A	0.999248	6.2	A	0.897855	4.2	A	0.996792	1.6	A	0.999615	4.5	A	0.95359
AFFX_Rat_beta-actin_M_at	1.6	A	0.999563	4.3	A	0.94983	7	A	0.957038	5.3	A	0.953518	3.4	A	0.976091	1.8	A	0.997727	4.5	A	0.983338	4.5	A	0.953533	3.6	A	0.86868	4.3	A	0.957052	1.8	A	0.988616	1.7	A	0.997133	11.9	A	0.960339	15.5	A	0.824693	3.3	A	0.97392
AFFX_Rat_beta-actin_3_at	2	A	0.993133	10.6	A	0.897855	5.2	A	0.92207	3.7	A	0.995986	5	A	0.937087	3.8	A	0.96047	4.7	A	0.922052	2.7	A	0.966442	2.4	A	0.971554	2.3	A	0.987453	2.5	A	0.969046	2.4	A	0.966394	16.1	A	0.645547	1.6	A	0.94162	3.3	A	0.957052
AFFX_rat_5S_rRNA_at	1.5	A	0.897835	1.7	A	0.990688	2.3	A	0.978153	11.2	A	0.876469	15.9	A	0.645559	3.1	A	0.927405	1.6	A	0.94594	9	A	0.737282	0.9	A	0.995996	15.7	A	0.544595	1.4	A	0.973899	1.5	A	0.97393	2.9	A	0.976091	1.9	A	0.969024	11.7	A	0.772364
AFFX_ratb1/X12957_at	17.1	A	0.699409	5.6	A	0.794492	16.8	A	0.686427	10.9	A	0.883969	1.5	A	0.983338	1.7	A	0.97611	2.3	A	0.937153	2.1	A	0.978117	1.3	A	0.957093	2.7	A	0.945802	1.2	A	0.95359	2.9	A	0.9273	31.5	A	0.440636	9	A	0.860559	1.3	A	0.983368
AFFX_ratb2/X14115_at	1.9	A	0.988622	1.9	A	0.969069	1.5	A	0.97393	1.2	A	0.998899	2.8	A	0.953547	2.1	A	0.945802	1.6	A	0.997456	10.4	A	0.724941	1.1	A	0.998764	1.3	A	0.971575	0.6	A	0.96916	1	A	0.999059	18.6	A	0.834181	2.4	A	0.9165	3.2	A	0.949786
AFFX-YEL002C_WPB1_at	9.2	A	0.697483	5.4	A	0.882957	1.4	A	0.910995	1.5	A	0.926339	20.7	A	0.267292	8.2	A	0.824051	9.8	A	0.796213	29.7	A	0.107263	0.7	A	0.980842	10.6	A	0.83747	0.7	A	0.995874	5.7	A	0.781017	3.6	A	0.964931	3	A	0.882879	1	A	0.990046
AFFX-YEL018W_at	7.2	A	0.679226	8.5	A	0.749312	7	A	0.837146	21.4	A	0.458809	22.8	A	0.203865	5.3	A	0.581931	10	A	0.602073	23.4	A	0.138725	21	A	0.234557	17.9	A	0.284747	1.7	A	0.602174	24.9	A	0.189648	18.1	A	0.581944	2.5	A	0.697604	22.6	A	0.138685
AFFX-YEL024W_RIP1_at	9.6	A	0.824011	1.3	A	0.995841	21.1	A	0.765555	7.1	A	0.861275	6.8	A	0.882879	1.8	A	0.964884	3.6	A	0.960909	2	A	0.933265	0.9	A	0.993498	1.7	A	0.995149	5.3	A	0.837105	1.6	A	0.996976	2.7	A	0.972161	2.5	A	0.96076	1.3	A	0.999074
AFFX-YFL039C_ACT1_at	5.9	A	0.849513	23.6	A	0.621835	5	A	0.765518	27.3	A	0.267394	26.7	A	0.204022	8.9	A	0.849675	9.4	A	0.660468	3	A	0.872434	3.5	A	0.926204	18	A	0.479377	1.4	A	0.964861	16.1	A	0.541191	18.3	A	0.541205	10.8	A	0.872394	19.2	A	0.378184
AFFX-YER148W_SPT15_at	25.9	A	0.520623	27	A	0.218945	33.6	A	0.320802	23.3	A	0.397994	38.5	A	0.267463	2.9	A	0.918663	24.8	A	0.267463	18.7	A	0.250724	18.9	A	0.418015	21.4	A	0.660468	22.7	A	0.098017	16.1	A	0.541184	39.2	A	0.302547	19.4	A	0.43832	4.4	A	0.861396
AFFX-YER022W_SRB4_at	8.1	A	0.641355	18.5	A	0.284618	16.5	A	0.458781	8.4	A	0.660442	21.3	A	0.39791	2.9	A	0.621835	3	A	0.849473	14.5	M	0.043968	10.6	A	0.438361	25.8	A	0.138725	6.9	A	0.697513	16.8	A	0.458809	16.3	A	0.417934	3.9	A	0.582066	14.3	A	0.458816
AFFX-Athal_GAPDH_at	1.3	A	0.972222	4.8	A	0.951061	2.2	A	0.986921	2.8	A	0.951005	4.4	A	0.910668	1.7	A	0.978221	5.3	A	0.901946	12.1	A	0.602023	16.3	A	0.479367	5.7	A	0.92617	1.2	A	0.986958	7.1	A	0.88284	21.4	A	0.749276	3	A	0.892737	11.4	A	0.732572
AFFX-Athal_ubq_at	1.8	A	0.968664	5.3	A	0.902021	6.4	A	0.92617	3.7	A	0.975289	11.3	A	0.837105	5.8	A	0.910631	6.6	A	0.918663	4.5	A	0.872394	1.5	A	0.968686	5.9	A	0.872355	3.3	A	0.901946	3.2	A	0.964861	5.1	A	0.960635	3.6	A	0.951033	5	A	0.849473
AFFX-Athal_actin_at	4.3	A	0.796017	5.8	A	0.6414	16.6	A	0.56167	1.3	A	0.872394	1.4	A	0.918698	9.9	A	0.602006	3.1	A	0.824011	10	A	0.697453	3.3	A	0.824011	24.2	A	0.267428	4.8	A	0.561639	18.5	A	0.479377	2.7	A	0.732572	1.3	A	0.679198	5.1	A	0.749312
AFFX-Bsubtilis_dapB_at	2930.3	P	0.000219	3689.4	P	0.000219	3556.3	P	0.000219	2975.5	P	0.000219	3640.4	P	0.000219	2119.1	P	0.000219	2725.8	P	0.000219	3029.9	P	0.000219	2473	P	0.000219	2747.6	P	0.000219	2428.2	P	0.000219	3930.4	P	0.000219	3640.3	P	0.000219	3070.4	P	0.000219	3070.8	P	0.000219
AFFX-Bsubtilis_lys_at	81.7	P	0.001892	116.1	P	0.001141	121.5	P	0.000388	112	P	0.000958	118.5	P	0.000387	76.8	P	0.001141	67.8	P	0.0016	95.2	P	0.000322	68.9	P	0.000388	68.8	P	0.000561	85.6	P	0.000959	120.8	P	0.000218	112.1	P	0.001892	95.7	P	0.000219	104	P	0.0016
AFFX-Bsubtilis_pheB_at	329.3	P	0.000219	519.6	P	0.000219	518.6	P	0.000219	438.1	P	0.000219	513.1	P	0.000219	355.8	P	0.000219	301.9	P	0.000219	429.5	P	0.000266	390.5	P	0.000219	401.7	P	0.000219	411.4	P	0.000219	511.6	P	0.000219	436.2	P	0.000266	517.5	P	0.000219	466.9	P	0.000219
AFFX-Bsubtilis_thrC_at	641.6	P	0.000219	681.7	P	0.000219	678.4	P	0.000219	630.2	P	0.000219	717.6	P	0.000219	515.5	P	0.000219	398.4	P	0.000219	589.6	P	0.000219	560	P	0.000219	407.3	P	0.000219	577.4	P	0.000266	795.5	P	0.000219	713.4	P	0.000266	686.4	P	0.000219	707	P	0.000219
AFFX-Bsubtilis_trpD_at	13.5	A	0.520623	11	A	0.781017	2.8	A	0.901983	1.3	A	0.992491	1.8	A	0.765481	1.4	A	0.939705	4.3	A	0.872394	14.4	A	0.781055	1.8	A	0.933168	4.3	A	0.64131	6.2	A	0.78117	9.9	A	0.872394	10.5	A	0.679198	14.2	A	0.679226	10.5	A	0.749312
sa_c815s618cs_s_at	153.4	P	0.000109	98	P	0.00034	137	P	0.000109	142.6	P	0.000169	116.8	P	4.4e-05	553.7	P	4.4e-05	384.3	P	4.4e-05	378.7	P	4.4e-05	417.3	P	4.4e-05	356.8	P	4.4e-05	354.2	P	4.4e-05	245.9	P	4.4e-05	181.5	P	4.4e-05	265.3	P	4.4e-05	287.4	P	4.4e-05
sa_c2112s1816cs_s_at	640.8	P	4.4e-05	683.5	P	4.4e-05	739.8	P	5.2e-05	549.8	P	4.4e-05	616.6	P	7e-05	293	P	5.2e-05	317.5	P	9.5e-05	264.8	P	9.5e-05	259.6	P	7e-05	294.5	P	8.1e-05	384	P	4.4e-05	484.9	P	5.2e-05	446.3	P	0.000127	447.5	P	7e-05	360.5	P	7e-05
sa_c3465s2991cs_s_at	1059.1	P	4.4e-05	784.6	P	4.4e-05	836.2	P	4.4e-05	859.6	P	4.4e-05	881.5	P	4.4e-05	928.7	P	4.4e-05	880.3	P	4.4e-05	761.7	P	4.4e-05	1042.8	P	4.4e-05	1023.3	P	4.4e-05	1068.3	P	4.4e-05	1167.2	P	4.4e-05	1022	P	4.4e-05	1305.8	P	4.4e-05	1283.7	P	4.4e-05
sa_c4245s3597cs_s_at	315.6	P	8.1e-05	453.3	P	8.1e-05	378.4	P	0.000169	388.4	P	0.000169	335.5	P	0.000127	298.5	P	8.1e-05	282.7	P	0.00011	275.7	P	4.4e-05	307.3	P	5.2e-05	202.4	P	7e-05	366.5	P	9.4e-05	352.5	P	7e-05	346.6	P	4.4e-05	321.6	P	7e-05	459.8	P	5.2e-05
sa_c4249s3601cs_s_at	1072.2	P	4.4e-05	1311.9	P	4.4e-05	1671.7	P	4.4e-05	1498.4	P	4.4e-05	1467.6	P	4.4e-05	659.5	P	4.4e-05	978.9	P	4.4e-05	931.9	P	4.4e-05	1080.2	P	4.4e-05	1051.3	P	4.4e-05	1019.8	P	4.4e-05	1298.1	P	4.4e-05	1311.8	P	4.4e-05	1374.2	P	4.4e-05	1330.4	P	4.4e-05
sa_c4091s3444cs_s_at	1464	P	4.4e-05	1339.8	P	4.4e-05	1114.6	P	4.4e-05	1124.1	P	4.4e-05	1264.6	P	4.4e-05	963	P	4.4e-05	1330.5	P	4.4e-05	1341.4	P	4.4e-05	1314.9	P	4.4e-05	1396.6	P	4.4e-05	990.2	P	4.4e-05	1249	P	4.4e-05	1269	P	4.4e-05	1057.6	P	4.4e-05	1328.1	P	4.4e-05
sa_c4651s3971cs_s_at	484.9	P	5.2e-05	366.5	P	4.4e-05	334.7	P	5.2e-05	407.3	P	7e-05	374.7	P	4.4e-05	426.3	P	7e-05	469.7	P	4.4e-05	566.8	P	4.4e-05	528.3	P	4.4e-05	441.9	P	4.4e-05	616.4	P	6e-05	634.1	P	5.2e-05	702.2	P	4.4e-05	680.1	P	5.2e-05	554.5	P	4.4e-05
sa_c5767s5007cs_s_at	1707.9	P	4.4e-05	1698.7	P	4.4e-05	1488.7	P	4.4e-05	1345.8	P	4.4e-05	1454.8	P	4.4e-05	1926.5	P	4.4e-05	2062	P	4.4e-05	2668.7	P	4.4e-05	2540.7	P	4.4e-05	2668.6	P	4.4e-05	1204.9	P	4.4e-05	1029.2	P	4.4e-05	784.7	P	4.4e-05	1045.5	P	4.4e-05	1009.4	P	4.4e-05
sa_c5823s5065cs_s_at	71.1	P	0.001409	40.3	P	0.013804	75.7	P	0.002554	34.6	P	0.011367	37.6	P	0.002554	56.3	P	0.006871	39.9	P	0.021893	59	P	0.002867	30.5	P	0.010306	33.5	P	0.013804	37	P	0.005561	45.7	P	0.004484	72.2	P	0.004484	15.5	A	0.175223	50.7	P	0.001099
sa_c6129s5308cs_s_at	1400.6	P	4.4e-05	1753.2	P	4.4e-05	1813.9	P	4.4e-05	1178.5	P	4.4e-05	1695.8	P	4.4e-05	1656.8	P	4.4e-05	2305.8	P	4.4e-05	2815.5	P	4.4e-05	2030.5	P	4.4e-05	2636.9	P	4.4e-05	1119.1	P	4.4e-05	1474.2	P	4.4e-05	1271.3	P	4.4e-05	1410.7	P	4.4e-05	1711.7	P	4.4e-05
sa_c9086s7967cs_a_at	987	P	5.2e-05	770.6	P	4.4e-05	740.7	P	4.4e-05	727.9	P	4.4e-05	673.2	P	4.4e-05	698.5	P	4.4e-05	630.7	P	4.4e-05	779.4	P	4.4e-05	650.7	P	4.4e-05	728.1	P	4.4e-05	808.5	P	4.4e-05	300.8	P	4.4e-05	478.2	P	5.2e-05	452	P	4.4e-05	489.3	P	5.2e-05
sa_c10593s9072cs_s_at	614.5	P	4.4e-05	609.8	P	4.4e-05	671.2	P	4.4e-05	698.6	P	4.4e-05	596	P	4.4e-05	587.4	P	4.4e-05	348.7	P	4.4e-05	364.1	P	4.4e-05	459.5	P	4.4e-05	382.4	P	4.4e-05	698.2	P	4.4e-05	443.8	P	4.4e-05	429.8	P	4.4e-05	474.5	P	4.4e-05	367.4	P	4.4e-05
sa_c189s9519cs_a_at	1.4	A	0.990678	13.3	A	0.603133	3.3	A	0.983353	16.1	A	0.38254	1.2	A	0.963468	10.9	A	0.794329	25.3	A	0.216504	8.7	A	0.783496	2.7	A	0.932356	13.4	A	0.659418	15	A	0.108959	4.6	A	0.760976	4.3	A	0.897874	14.9	A	0.686277	2.3	A	0.957188
sa_c192s9522cs_a_at	13.2	A	0.71234	17.4	A	0.216524	18	A	0.603107	1.3	A	0.963681	12.8	A	0.699473	8.1	A	0.737191	9.8	A	0.794329	2.4	A	0.960431	1.1	A	0.949875	27.5	A	0.08927	2.7	A	0.574063	1.1	A	0.783496	28.7	A	0.227617	15.8	A	0.772442	1.6	A	0.860748
sa_c83s9423cs_s_at	597.4	P	4.4e-05	387.3	P	4.4e-05	568.8	P	4.4e-05	489.1	P	4.4e-05	441	P	4.4e-05	268	P	5.2e-05	271.9	P	4.4e-05	304.6	P	4.4e-05	322.1	P	4.4e-05	315	P	4.4e-05	647.9	P	4.4e-05	587.6	P	4.4e-05	527.9	P	4.4e-05	780.1	P	4.4e-05	883.8	P	4.4e-05
sa_c1219s9606cs_s_at	3393.3	P	4.4e-05	4003.4	P	4.4e-05	3781.9	P	4.4e-05	4704.7	P	4.4e-05	4632	P	4.4e-05	1542.6	P	4.4e-05	2311.6	P	4.4e-05	2086.6	P	4.4e-05	2171.1	P	4.4e-05	2336.6	P	4.4e-05	2594.3	P	4.4e-05	3390.9	P	4.4e-05	2520.7	P	4.4e-05	3877.5	P	4.4e-05	3064.4	P	4.4e-05
sa_c2019s9651cs_s_at	612.4	P	5.2e-05	494.4	P	4.4e-05	427.8	P	0.000147	437.3	P	5.2e-05	530.3	P	4.4e-05	769.1	P	5.2e-05	590.7	P	4.4e-05	981.3	P	4.4e-05	680.3	P	4.4e-05	840.5	P	7e-05	521	P	4.4e-05	511.4	P	8.1e-05	367.1	P	5.2e-05	642.4	P	7e-05	418.9	P	6e-05
sa_c392s9574cs_s_at	430.7	P	6e-05	422.4	P	4.4e-05	409.9	P	6e-05	230	P	7e-05	303.7	P	8.1e-05	790.4	P	4.4e-05	954.1	P	4.4e-05	1034.1	P	4.4e-05	720.3	P	4.4e-05	929.9	P	4.4e-05	789.1	P	4.4e-05	903.2	P	4.4e-05	865.2	P	5.2e-05	701.2	P	4.4e-05	775	P	4.4e-05
sa_c2393s9758cs_s_at	237.2	P	7e-05	283.3	P	0.000109	317.1	P	5.2e-05	282.5	P	6e-05	247.5	P	8.1e-05	376.8	P	5.2e-05	298.7	P	5.2e-05	267.8	P	5.2e-05	307.9	P	5.2e-05	248.6	P	5.2e-05	326.2	P	4.4e-05	274.8	P	6e-05	278.9	P	5.2e-05	252	P	6e-05	301.8	P	5.2e-05
sa_c2395s9760cs_s_at	89.5	P	0.000258	70	P	0.000509	71.2	P	0.002275	67.4	P	0.000662	58.8	P	0.000446	75.6	P	0.000147	57.9	P	0.000258	51.7	P	0.002275	46.1	P	0.00039	42.6	P	0.002844	132.6	P	9.4e-05	73.1	P	0.000297	51.7	P	0.036519	84.6	P	0.000509	70.7	P	7e-05
sa_c2404s9766cs_s_at	273.8	P	4.4e-05	243.4	P	7e-05	386.5	P	9.5e-05	256.1	P	7e-05	212.8	P	7e-05	347.8	P	9.5e-05	317	P	6e-05	436.8	P	4.4e-05	307.7	P	4.4e-05	280.1	P	7e-05	492.8	P	4.4e-05	399.7	P	5.2e-05	268.5	P	5.2e-05	305.1	P	7e-05	272.7	P	4.4e-05
sa_c2551s9779cs_s_at	1510.5	P	4.4e-05	1241.3	P	4.4e-05	1380.6	P	4.4e-05	1286.3	P	4.4e-05	1421.5	P	5.2e-05	2281.1	P	5.2e-05	2278.3	P	5.2e-05	2581.7	P	4.4e-05	2664.7	P	4.4e-05	2666.2	P	4.4e-05	2399	P	4.4e-05	2230	P	4.4e-05	2182.8	P	5.2e-05	2582.9	P	5.2e-05	2330.3	P	4.4e-05
sa_c4009s9897cs_s_at	3.3	A	0.916611	8	A	0.804816	15.5	A	0.843353	3.5	A	0.978126	25.4	A	0.761033	3.1	A	0.90443	3.8	A	0.932356	3.4	A	0.937087	1.9	A	0.960339	2.4	A	0.978117	2.3	A	0.973889	7.3	A	0.910522	5.5	A	0.960365	2.5	A	0.991579	3.7	A	0.973909
sa_c3336s9800cs_s_at	1093.3	P	4.4e-05	904.7	P	4.4e-05	953.3	P	4.4e-05	834	P	4.4e-05	995.8	P	4.4e-05	662	P	4.4e-05	676.8	P	4.4e-05	666.8	P	4.4e-05	595.6	P	4.4e-05	629.8	P	4.4e-05	1292.6	P	4.4e-05	851.5	P	4.4e-05	1000.2	P	4.4e-05	780	P	4.4e-05	990	P	4.4e-05
sa_c4612s9984cs_s_at	851.4	P	4.4e-05	722.2	P	4.4e-05	412.5	P	4.4e-05	740.9	P	4.4e-05	606	P	4.4e-05	390	P	5.2e-05	245.1	P	5.2e-05	243.2	P	4.4e-05	277.8	P	4.4e-05	224.1	P	4.4e-05	353.3	P	4.4e-05	214.6	P	4.4e-05	191.6	P	0.000169	183.6	P	9.5e-05	162	P	4.4e-05
sa_c5507s10021cs_s_at	689.2	P	4.4e-05	837.5	P	4.4e-05	770	P	4.4e-05	918.4	P	4.4e-05	961.6	P	4.4e-05	2164.4	P	4.4e-05	1566.5	P	4.4e-05	341.4	P	4.4e-05	1435	P	4.4e-05	841.4	P	4.4e-05	1708.1	P	4.4e-05	2253.6	P	4.4e-05	3025	P	4.4e-05	1785.6	P	4.4e-05	1162.1	P	4.4e-05
sa_c5910s10037cs_s_at	1071.4	P	4.4e-05	1004.3	P	5.2e-05	750.9	P	4.4e-05	826.8	P	4.4e-05	947.5	P	4.4e-05	442	P	5.2e-05	732.7	P	4.4e-05	631	P	4.4e-05	557.6	P	4.4e-05	772.8	P	4.4e-05	285	P	4.4e-05	608.2	P	0.000127	547.6	P	4.4e-05	538.4	P	4.4e-05	619.5	P	4.4e-05
sa_c4040s9922cs_s_at	433	P	4.4e-05	395.8	P	4.4e-05	456.1	P	4.4e-05	357.8	P	4.4e-05	388.7	P	4.4e-05	335.1	P	4.4e-05	444.9	P	4.4e-05	526.8	P	4.4e-05	349.1	P	4.4e-05	374.8	P	4.4e-05	385.2	P	4.4e-05	432.3	P	4.4e-05	305.4	P	4.4e-05	466.9	P	4.4e-05	297.8	P	4.4e-05
sa_c4107s9956cs_s_at	41.3	P	0.013811	17.1	P	0.028425	29.6	P	0.039661	24.9	M	0.042935	33.2	A	0.083555	97.9	P	4.4e-05	105.8	P	0.000445	94	P	4.4e-05	108	P	4.4e-05	84	P	0.000127	146.5	P	7e-05	46.3	P	0.001102	70.2	P	0.002023	60.1	P	0.000751	79	P	0.000581
sa_c10175s10597cv_s_at	1832	P	4.4e-05	1985.2	P	4.4e-05	2852.8	P	4.4e-05	2006	P	4.4e-05	1680.5	P	4.4e-05	1603	P	4.4e-05	1913.8	P	4.4e-05	1822.1	P	4.4e-05	2138.9	P	4.4e-05	1736.8	P	4.4e-05	2476.2	P	4.4e-05	3282.9	P	4.4e-05	2950.3	P	4.4e-05	2787.9	P	4.4e-05	3333.1	P	4.4e-05
sa_c7182s10152cs_s_at	324.2	P	6e-05	403.4	P	0.00011	371.5	P	0.000169	349	P	0.000147	317.8	P	6e-05	274.1	P	0.000147	349.9	P	7e-05	332.1	P	7e-05	264.1	P	4.4e-05	265.2	P	0.000147	327.7	P	5.2e-05	344.9	P	0.000127	386.6	P	6e-05	310.4	P	0.00039	255.6	P	0.000195
sa_c5985s10064cs_s_at	4.9	A	0.852145	2.7	A	0.971661	24.9	A	0.5	6.3	A	0.897835	4.5	A	0.916408	27.4	M	0.058428	6.5	A	0.794308	3.9	A	0.42593	19.8	A	0.165819	1.6	A	0.988627	9.1	A	0.79437	22.1	A	0.275129	6.1	A	0.884009	29.7	A	0.185089	4.1	A	0.868743
sa_c6176s10079cs_s_at	43.3	P	0.000508	31.1	P	0.007616	43.5	P	0.005561	41.5	P	0.010311	28.7	A	0.123552	43.7	P	0.013783	49.4	P	0.003212	69	P	0.000195	65.3	P	0.000169	63	P	0.00141	66.1	P	0.000258	48.7	P	0.003212	51	P	0.002556	47.5	P	0.000257	51.7	P	0.002865
sa_c6621s10084cs_s_at	32.1	M	0.050066	38.2	P	0.020005	64.7	P	0.003212	41.7	P	0.039648	48	P	0.007616	30.8	A	0.102145	40.9	P	0.012547	35.1	P	0.004017	36.5	P	0.001394	26.9	A	0.185131	44.6	P	0.000509	42.1	P	0.004017	50.9	P	0.021856	37.1	P	0.006867	69.7	P	0.000389
sa_c6696s10090cs_s_at	126.3	P	6e-05	102.1	P	4.4e-05	112.5	P	0.004012	114.5	P	0.000446	143.7	P	5.2e-05	315.8	P	5.2e-05	1300.4	P	4.4e-05	3031.7	P	4.4e-05	1017.1	P	4.4e-05	1641.6	P	4.4e-05	95.1	P	7e-05	127.4	P	0.000169	260.9	P	4.4e-05	202	P	6e-05	231.6	P	4.4e-05
sa_c10691s11141cv_s_at	210.2	P	4.4e-05	170.9	P	5.2e-05	397.4	P	5.2e-05	212.9	P	5.2e-05	188	P	4.4e-05	376.7	P	4.4e-05	196	P	4.4e-05	305.6	P	4.4e-05	226	P	4.4e-05	186.6	P	4.4e-05	637.9	P	4.4e-05	485.8	P	4.4e-05	553.6	P	4.4e-05	415.4	P	4.4e-05	622.2	P	4.4e-05
sa_c8502s10249cs_s_at	485	P	4.4e-05	405.9	P	4.4e-05	495.7	P	8.1e-05	440.5	P	4.4e-05	481.2	P	6e-05	424.4	P	5.2e-05	371.3	P	4.4e-05	334.1	P	5.2e-05	402.2	P	4.4e-05	350.4	P	7e-05	827.2	P	4.4e-05	482	P	4.4e-05	400.9	P	4.4e-05	455.1	P	5.2e-05	443.8	P	4.4e-05
sa_c10627s11083cv_s_at	1094	P	4.4e-05	833.1	P	4.4e-05	874.4	P	4.4e-05	813.5	P	4.4e-05	737.9	P	4.4e-05	1032.4	P	4.4e-05	915.4	P	4.4e-05	880	P	4.4e-05	872.5	P	4.4e-05	886.8	P	4.4e-05	1117.8	P	4.4e-05	840.8	P	4.4e-05	1036.9	P	4.4e-05	720.5	P	4.4e-05	928.6	P	4.4e-05
sa_c8784s10260cs_s_at	341.3	P	6e-05	366.1	P	7e-05	363.3	P	5.2e-05	314	P	7e-05	310	P	5.2e-05	537.1	P	4.4e-05	684.5	P	4.4e-05	598.7	P	4.4e-05	642	P	4.4e-05	699.5	P	5.2e-05	455	P	4.4e-05	546.7	P	7e-05	454.3	P	4.4e-05	487.9	P	9.5e-05	621	P	4.4e-05
sa_c10548s11008cv_s_at	2399.7	P	4.4e-05	2166	P	4.4e-05	1834.8	P	4.4e-05	2201	P	4.4e-05	2095.9	P	4.4e-05	1372.2	P	4.4e-05	1945.1	P	4.4e-05	1711.6	P	4.4e-05	1610.9	P	4.4e-05	1706.5	P	4.4e-05	1417.8	P	4.4e-05	1635.6	P	4.4e-05	1698	P	4.4e-05	1635.9	P	4.4e-05	1769.8	P	4.4e-05
sa_c7372s10188cs_s_at	133.7	P	7e-05	86.9	P	0.000297	116.6	P	0.000258	107.8	P	9.4e-05	86.9	P	0.00011	93.1	P	9.5e-05	86.4	P	0.000258	121.2	P	7e-05	105.4	P	8.1e-05	95.3	P	9.4e-05	134.8	P	5.2e-05	108.4	P	0.00011	100.1	P	7e-05	84	P	0.000169	98.4	P	8.1e-05
sa_c10723s11171cv_s_at	9663.3	P	4.4e-05	10132.9	P	4.4e-05	11495.2	P	4.4e-05	10497.5	P	4.4e-05	10808	P	4.4e-05	2556.2	P	5.2e-05	1530.3	P	7e-05	959.7	P	8.1e-05	1635.5	P	5.2e-05	1643.6	P	8.1e-05	1168.8	P	5.2e-05	515.5	P	0.00011	458.1	P	0.000225	590.8	P	0.00011	676.5	P	0.000147
sa_c8414s10232cs_s_at	5677.8	P	4.4e-05	5879.5	P	4.4e-05	4293.6	P	5.2e-05	6042.1	P	4.4e-05	6567.8	P	4.4e-05	4252.6	P	4.4e-05	4220.8	P	4.4e-05	3983.6	P	4.4e-05	3956.4	P	4.4e-05	3873.4	P	4.4e-05	3725	P	4.4e-05	3371.7	P	4.4e-05	3662.6	P	4.4e-05	3346.8	P	4.4e-05	2705.5	P	4.4e-05
sa_c9108s10328cs_s_at	39.5	P	0.030931	28	A	0.095667	35.2	A	0.077984	44.4	P	0.011378	14.6	A	0.672963	59.4	P	0.00179	40.8	P	0.002552	46.8	P	0.00034	65.9	P	0.000509	67.6	P	0.000856	48.1	P	9.5e-05	57	P	0.01254	48.7	M	0.058412	52.1	P	0.000258	50.1	P	0.000225
sa_c10684s11134cv_s_at	48.4	P	7e-05	74.3	P	0.000169	53.6	P	0.002273	66.8	P	0.002556	84.1	P	7e-05	190.3	P	0.000258	94.1	P	0.000169	47.2	P	0.000258	95.5	P	4.4e-05	49.3	P	0.002021	188.2	P	5.2e-05	66.8	P	0.000509	109.7	P	0.000971	75.1	P	0.000446	52.5	P	0.01667
sa_c9322s10352cs_s_at	312	P	4.4e-05	333.7	P	4.4e-05	236.5	P	0.00011	344.7	P	4.4e-05	302.1	P	4.4e-05	242.8	P	5.2e-05	253.2	P	6e-05	195.1	P	4.4e-05	248.3	P	4.4e-05	234.2	P	5.2e-05	205.1	P	6e-05	160	P	4.4e-05	162.2	P	6e-05	168.1	P	8.1e-05	180.5	P	8.1e-05
sa_c9447s10370cs_s_at	103.8	P	4.4e-05	109.8	P	0.00039	60.6	P	0.013811	109.8	P	5.2e-05	116.7	P	4.4e-05	261.6	P	8.1e-05	1009.6	P	4.4e-05	3010.8	P	4.4e-05	907.9	P	4.4e-05	1049.2	P	4.4e-05	79.9	P	5.2e-05	124.2	P	6e-05	149.7	P	7e-05	118.1	P	4.4e-05	196.9	P	4.4e-05
sa_c10248s10663cs_s_at	542.7	P	4.4e-05	425.3	P	4.4e-05	517.3	P	4.4e-05	505.2	P	4.4e-05	472	P	4.4e-05	513.9	P	4.4e-05	964	P	4.4e-05	987.6	P	4.4e-05	798.8	P	4.4e-05	887	P	4.4e-05	1374.6	P	4.4e-05	1749.5	P	4.4e-05	2295.6	P	4.4e-05	1624.1	P	4.4e-05	2812.8	P	4.4e-05
sa_c10417s10840cs_s_at	3366.7	P	4.4e-05	2970	P	4.4e-05	4112.9	P	4.4e-05	2329.3	P	4.4e-05	3594.4	P	4.4e-05	3070.7	P	4.4e-05	4457.7	P	4.4e-05	3675.4	P	4.4e-05	2994.2	P	4.4e-05	3541.4	P	4.4e-05	4065.3	P	4.4e-05	5221.7	P	4.4e-05	3803.1	P	4.4e-05	5115.1	P	4.4e-05	4365.8	P	4.4e-05
sa_c10511s10957cs_s_at	51.9	P	0.001408	40.4	P	0.001793	53.4	P	0.012534	50.3	P	0.004998	37.5	P	0.019944	54	P	0.000127	65.2	P	0.000509	66.3	P	4.4e-05	98	P	4.4e-05	71.1	P	0.00141	63.9	P	5.2e-05	68.8	P	0.000127	47.5	P	0.004466	50.5	P	0.001593	89.8	P	7e-05
sa_c756s563cv_at	5.8	A	0.783516	1.8	A	0.94594	15.9	A	0.686292	5	A	0.83416	4.6	A	0.724871	14.8	A	0.574044	6.3	A	0.603168	6.1	A	0.824777	3	A	0.941556	2.6	A	0.876469	2	A	0.966382	3.6	A	0.904333	3.6	A	0.96637	14.7	A	0.761014	11.7	A	0.824693
sa_c756s563cv_x_at	25.8	A	0.147939	14.3	A	0.559354	16	A	0.313708	4.1	A	0.5	0.7	A	0.77258	37.4	P	0.011378	22.3	A	0.287743	7	A	0.544607	6.1	A	0.559462	17.4	A	0.485109	3.6	A	0.631595	13.3	A	0.382589	17.9	A	0.5	33.3	A	0.102086	29.5	A	0.147855
sa_c1687s1419cv_at	90.5	P	0.000146	108.2	P	0.004006	96.6	P	0.000225	99.2	P	0.000257	62.5	P	0.01667	46.3	M	0.054167	91	P	0.002556	45.9	P	0.020013	48.6	P	0.007611	80.3	P	0.013811	50.3	P	0.002554	110.8	P	0.00844	63.6	P	0.01254	60.3	P	0.007616	52.5	P	0.000296
sa_c1687s1419cv_x_at	143.4	P	0.000856	223.1	P	0.002273	149.5	P	0.003595	132.7	P	0.003212	130.2	P	0.001796	168.8	P	0.003585	142.6	P	0.000972	89.7	P	0.00141	68.6	P	0.000509	122.7	P	0.001101	123.4	P	0.002275	161	P	8.1e-05	166.6	P	0.001246	129.2	P	0.000853	94	P	0.001796
sa_c1948s1673cv_at	79.6	P	0.000581	237.8	P	4.4e-05	359.5	P	0.000195	317.1	P	6e-05	188.5	P	0.000297	112.1	P	0.001246	100.9	P	0.000389	91.5	P	0.000146	100.6	P	0.000389	111.3	P	0.00039	96.8	P	0.002273	164.8	P	0.000195	128.3	P	0.000856	80.5	P	0.000509	122.9	P	0.00011
sa_c1948s1673cv_x_at	276.8	P	0.00011	611.2	P	5.2e-05	672.5	P	0.000146	569.3	P	7e-05	588.3	P	9.5e-05	329	P	0.000856	307.9	P	0.000169	221.5	P	8.1e-05	237.2	P	0.000258	220.3	P	0.000169	260.1	P	0.000446	359.3	P	5.2e-05	302.8	P	0.000581	225.8	P	0.000169	252.9	P	0.000389
sa_c5883s5118cv_at	10.8	A	0.5	14.5	A	0.588635	36.3	A	0.165756	19.9	A	0.131361	11.9	A	0.834139	9.1	A	0.772383	12.3	A	0.544591	8.1	A	0.760937	2.8	A	0.783476	11	A	0.588627	13.4	A	0.514891	28.1	A	0.108898	26.7	A	0.340635	13.6	A	0.396717	5.5	A	0.631673
sa_c5883s5118cv_x_at	40.5	P	0.036557	21.7	A	0.062929	35.5	M	0.042948	26.3	A	0.205692	30	A	0.072682	34.1	M	0.042935	18.9	A	0.095628	34.8	P	0.023929	26.2	P	0.026111	20.6	A	0.195184	22.8	P	0.006858	26.8	M	0.050229	29.4	A	0.185047	47	P	0.030976	39.4	A	0.095667
sa_c6915s6033cv_at	25.1	P	0.033653	15.4	A	0.139273	30.9	P	0.023919	29.4	P	0.004478	26.1	A	0.077803	16.6	A	0.139168	21.3	A	0.062863	20.6	P	0.013811	20.2	P	0.018281	26	A	0.062764	17.7	P	0.033546	7.6	A	0.455401	26	A	0.250609	28.7	P	0.030976	30.4	P	0.00159
sa_c6915s6033cv_x_at	32.7	A	0.131361	33.6	P	0.033618	40.5	A	0.077984	16.1	A	0.227538	17.6	A	0.326995	46.1	P	0.011378	16.4	A	0.205712	29	A	0.116092	19.1	A	0.195184	19.8	A	0.067593	16.5	A	0.185026	14.4	A	0.165861	14.7	A	0.544603	32.2	A	0.067678	39.7	A	0.077912
sa_c9748s8493cv_at	31.2	M	0.046382	13.9	A	0.659404	7.3	A	0.843268	33.1	A	0.123572	18.2	A	0.368416	21.9	A	0.147918	20.9	A	0.39692	14.5	A	0.382589	18.2	A	0.514893	12.7	A	0.603098	5.3	A	0.724871	20	A	0.41138	19.3	A	0.588627	3.8	A	0.761611	25.2	A	0.108738
sa_c7028s9290cv_x_at	52.6	P	0.00844	32.6	M	0.050229	60	P	0.010306	41.2	P	0.011384	34.5	A	0.062929	37.3	P	0.030976	46.7	P	0.004484	30.2	A	0.083592	33.9	P	0.0011	35.7	P	0.015175	33.5	P	0.012547	21.1	A	0.239024	48.8	A	0.25074	29.8	A	0.062731	15.5	A	0.175097
sa_c197s9528cv_at	1.2	A	0.999338	1	A	0.997452	13.4	A	0.724906	2.3	A	0.953575	1.6	A	0.991579	2.2	A	0.997452	2.7	A	0.960405	1.1	A	0.992411	0.8	A	0.986257	2.8	A	0.986203	1.5	A	0.963481	3.1	A	0.973909	1.5	A	0.988633	1.1	A	0.999895	1.4	A	0.979995
sa_c197s9528cv_x_at	5.1	A	0.910598	2.6	A	0.978162	1.7	A	0.997448	2.7	A	0.932339	1.3	A	0.998411	1.7	A	0.989738	2.1	A	0.995986	3	A	0.973899	0.7	A	0.999832	2.3	A	0.891725	13.7	A	0.804857	1.5	A	0.984832	4.2	A	0.976129	1.3	A	0.999919	3.9	A	0.969035
sa_c1082s9604cv_s_at	16077.6	P	4.4e-05	13529.3	P	4.4e-05	20555.5	P	4.4e-05	18930.6	P	4.4e-05	17704.2	P	4.4e-05	14766.2	P	4.4e-05	11417.6	P	4.4e-05	13856	P	4.4e-05	12430	P	4.4e-05	14058	P	4.4e-05	11289	P	4.4e-05	11715.4	P	4.4e-05	11382.3	P	4.4e-05	15570	P	4.4e-05	15764.4	P	4.4e-05
sa_c1591s9632cv_s_at	567.6	P	4.4e-05	183.7	P	5.2e-05	157.2	P	5.2e-05	152.5	P	4.4e-05	93.5	P	5.2e-05	406	P	4.4e-05	89.7	P	4.4e-05	157	P	4.4e-05	159.9	P	4.4e-05	137.8	P	7e-05	653.5	P	4.4e-05	192.8	P	5.2e-05	309.9	P	4.4e-05	260.3	P	4.4e-05	245.3	P	5.2e-05
sa_c2958s9789cv_s_at	73.6	P	0.000972	82.3	P	0.000195	57.6	P	0.004992	104	P	0.00039	100.6	P	0.00039	90.6	P	0.000662	65.7	P	0.00039	54.9	P	0.002554	62	P	0.000169	61.2	P	0.001794	56.2	P	0.000856	49.5	P	0.010317	24.9	A	0.216504	37.5	P	0.015183	56.8	P	0.002556
sa_c4046s9927cv_at	13.9	A	0.83416	15.9	A	0.250347	2.4	A	0.989689	15.5	A	0.455413	19.6	A	0.238967	11.6	A	0.631618	4.1	A	0.794329	11.2	A	0.368427	7.1	A	0.603133	23.9	A	0.340648	16.9	A	0.529783	13.6	A	0.645681	22.8	A	0.326882	22.2	M	0.058332	4.9	A	0.860622
sa_c4046s9927cv_x_at	17.4	A	0.300543	14.2	A	0.5	9.8	A	0.645572	24.7	A	0.195225	12.7	A	0.631595	11.4	A	0.57405	12.2	A	0.686277	7.6	A	0.794288	7.3	A	0.659404	13.2	A	0.724854	6.8	A	0.724854	19.6	A	0.659391	21.9	A	0.631618	2.9	A	0.852103	18.2	A	0.354356
sa_c7156s10121cv_x_at	2.6	A	0.976129	4.8	A	0.86868	1.5	A	0.971554	0.8	A	0.994453	4	A	0.876489	4.6	A	0.86868	14.5	A	0.659404	10.9	A	0.686307	1.1	A	0.945956	1.2	A	0.997464	0.9	A	0.971586	2	A	0.82543	23.7	A	0.761033	1.3	A	0.995031	16.6	A	0.470238
sa_c5962s10062cv_s_at	1062.2	P	4.4e-05	910.4	P	4.4e-05	655.6	P	4.4e-05	1016.5	P	4.4e-05	817	P	4.4e-05	787.9	P	4.4e-05	599.6	P	4.4e-05	644.4	P	4.4e-05	835.8	P	4.4e-05	757.5	P	5.2e-05	855.3	P	4.4e-05	902.7	P	4.4e-05	791.3	P	4.4e-05	923	P	4.4e-05	857.7	P	4.4e-05
sa_c6070s10071cv_s_at	132.6	P	0.002548	126.3	P	0.000662	64.4	P	0.01254	108.5	P	0.004998	103.4	P	0.001248	100.4	P	0.00141	88.1	P	0.000446	72	P	0.004017	63.3	P	0.001248	86.7	P	0.001246	59.5	P	0.001796	61.3	P	0.007616	74.4	P	0.018281	60.1	P	0.001794	35.1	A	0.116072
sa_c8414s10232cv_at	4429.4	P	4.4e-05	4679.8	P	4.4e-05	3948.6	P	4.4e-05	4822.7	P	4.4e-05	5726.5	P	4.4e-05	2961.2	P	4.4e-05	3619.4	P	4.4e-05	2811.3	P	4.4e-05	3239.2	P	4.4e-05	3867.5	P	4.4e-05	2684.4	P	4.4e-05	3044.6	P	4.4e-05	2985.5	P	4.4e-05	2511.2	P	4.4e-05	2333.3	P	4.4e-05
sa_c8414s10232cv_s_at	5364.6	P	4.4e-05	5767.7	P	4.4e-05	4355.9	P	4.4e-05	6603.9	P	4.4e-05	6182.8	P	4.4e-05	4175.3	P	4.4e-05	4103.2	P	4.4e-05	4308.3	P	4.4e-05	4105.8	P	4.4e-05	4298.6	P	4.4e-05	3549.1	P	4.4e-05	3283	P	4.4e-05	3443	P	4.4e-05	3156.9	P	4.4e-05	2759	P	4.4e-05
sa_c9721s10423cv_s_at	33.1	M	0.046467	53.6	P	0.001248	37.5	M	0.042948	34.2	A	0.062913	46.2	P	0.004985	24.4	A	0.062847	51.1	P	0.023929	51.3	P	0.002271	31.2	P	0.005565	37.6	A	0.0727	23.5	A	0.067644	47.2	P	0.002275	21.3	A	0.440631	33.9	P	0.018272	36	P	0.016662
sa_c9457s10376cv_s_at	35.5	A	0.165819	24.3	A	0.16584	26.5	A	0.15671	29.1	A	0.123572	18.8	A	0.205528	63.6	P	0.006871	51.1	P	0.010289	37.8	P	0.018281	39.4	P	0.004017	56.1	P	0.000971	36.6	P	0.015183	30.8	P	0.030976	25.8	A	0.514891	40.5	P	0.036557	39.5	P	0.028231
sa_c10098s10511cv_s_at	474.8	P	9.5e-05	558.4	P	6e-05	748	P	7e-05	582.5	P	5.2e-05	607.7	P	6e-05	432.6	P	5.2e-05	832.1	P	7e-05	907.5	P	6e-05	996.4	P	6e-05	1045.5	P	6e-05	476.9	P	9.5e-05	591	P	8.1e-05	600.8	P	4.4e-05	649.3	P	7e-05	700.1	P	5.2e-05
sa_c10102s10518cv_s_at	213.8	P	0.000109	209.4	P	0.00011	235.9	P	0.000195	226.2	P	4.4e-05	216.6	P	0.000225	469.6	P	5.2e-05	385.7	P	6e-05	422.9	P	7e-05	379.9	P	5.2e-05	412	P	6e-05	442.9	P	4.4e-05	627	P	4.4e-05	332.8	P	5.2e-05	490.8	P	4.4e-05	391.3	P	4.4e-05
sa_c10017s10482cv_s_at	2830.9	P	4.4e-05	2384.4	P	4.4e-05	2019.6	P	4.4e-05	1557.7	P	4.4e-05	2244.7	P	4.4e-05	1680.9	P	4.4e-05	1272.3	P	4.4e-05	1602.1	P	4.4e-05	1182.8	P	4.4e-05	1402.6	P	4.4e-05	1606.6	P	4.4e-05	1474.8	P	4.4e-05	1465.9	P	4.4e-05	1247	P	4.4e-05	1144.6	P	4.4e-05
sa_c10232s10646cv_s_at	219	P	0.000258	255	P	6e-05	313.9	P	0.00011	254.8	P	0.000109	355.5	P	0.000127	79.1	P	0.000258	372.3	P	4.4e-05	350.1	P	4.4e-05	201.7	P	5.2e-05	416.7	P	4.4e-05	87.9	P	0.001796	215	P	8.1e-05	368.3	P	0.00011	212.2	P	6e-05	306.5	P	4.4e-05
sa_c10233s10648cv_s_at	143.1	P	0.000109	148.7	P	5.2e-05	187.2	P	5.2e-05	152.9	P	0.000127	141	P	0.000147	89.2	P	0.000147	200.3	P	5.2e-05	159.9	P	4.4e-05	142.9	P	4.4e-05	219.8	P	0.000127	63.1	P	4.4e-05	140.6	P	0.00011	120.2	P	0.001248	175.1	P	7e-05	175.2	P	4.4e-05
sa_c10249s10666cv_s_at	7.9	A	0.712323	44.4	P	0.004481	24.4	A	0.185089	22.2	A	0.123531	27.5	M	0.046482	12.4	A	0.617411	33	A	0.089459	23.8	A	0.089478	5	A	0.101058	34.8	P	0.036507	18.6	M	0.054213	26.1	A	0.095648	19.9	A	0.686292	15.6	A	0.440636	21.4	A	0.38254
sa_c10319s10704cv_s_at	18.4	A	0.411281	13	A	0.5	3.5	A	0.824756	9.9	A	0.645572	6.8	A	0.725063	1.1	A	0.989711	1	A	0.993142	1.4	A	0.963456	11.9	A	0.175076	4.9	A	0.87651	7.9	A	0.61747	18.1	A	0.227538	4	A	0.910579	0.9	A	0.99315	11.7	A	0.772482
sa_c10325s10715cv_s_at	55	P	0.000661	84.5	P	0.001794	63.2	P	0.010317	54	P	0.000389	56	P	0.000662	30.6	P	0.039648	31.9	P	0.012528	26.2	A	0.072612	26.1	P	0.012534	26.2	P	0.013797	27.9	P	0.008421	39.4	P	0.005565	22.7	A	0.485094	24.4	P	0.019987	28.7	P	0.021682
sa_c10524s10977cv_s_at	4.4	A	0.891242	13.9	A	0.529767	21.5	A	0.396805	9.9	A	0.843522	14.2	A	0.455393	7.1	A	0.724993	3.6	A	0.804878	1.1	A	0.953704	13.4	A	0.382569	1.8	A	0.795106	12.1	A	0.174845	1.9	A	0.91056	13.9	A	0.883908	4.9	A	0.843543	4.8	A	0.945864
sa_c10484s10930cv_s_at	1334.6	P	4.4e-05	1061.1	P	4.4e-05	988.5	P	4.4e-05	749	P	4.4e-05	951.7	P	4.4e-05	327.6	P	4.4e-05	308	P	8.1e-05	384.2	P	8.1e-05	185.8	P	4.4e-05	345.8	P	5.2e-05	281.6	P	4.4e-05	416.7	P	5.2e-05	421.6	P	6e-05	212.9	P	4.4e-05	304.6	P	4.4e-05
sa_c10603s11058cv_at	11.6	A	0.749316	4	A	0.957065	2.4	A	0.937087	17.3	A	0.64562	3.6	A	0.843374	15	A	0.588627	27.4	A	0.470235	5.1	A	0.883908	11.3	A	0.617411	2	A	0.737191	22.2	A	0.18511	7.2	A	0.84329	5.9	A	0.84329	18.8	A	0.5	9.3	A	0.86868
sa_c10259s10671cv_s_at	41.9	A	0.067661	50.7	P	0.000297	45.3	P	0.012547	54.2	P	0.006187	60.2	P	0.000662	88.4	P	0.000109	73.3	P	0.000224	63.8	P	0.000662	77.1	P	0.000169	85.5	P	0.000169	106.1	P	4.4e-05	45.4	P	8.1e-05	58	P	0.030965	51.3	P	0.001591	66.1	P	0.000581
sa_c10297s10695cv_s_at	466.8	P	4.4e-05	363.9	P	7e-05	449.3	P	5.2e-05	388.7	P	7e-05	358.5	P	5.2e-05	373.9	P	9.5e-05	329	P	8.1e-05	273.8	P	4.4e-05	352.8	P	4.4e-05	281.3	P	4.4e-05	596.9	P	4.4e-05	426.7	P	5.2e-05	418.1	P	5.2e-05	322.9	P	4.4e-05	383.7	P	4.4e-05
sa_c2083s9653cv_s_at	102.2	P	0.000857	88.5	P	0.00039	89.7	P	0.003592	82.6	P	0.000509	99.8	P	0.000662	176.2	P	8.1e-05	350.2	P	4.4e-05	407.1	P	4.4e-05	371.1	P	4.4e-05	441	P	5.2e-05	72.4	P	0.000509	133.6	P	0.000258	187	P	0.00011	131.3	P	0.000169	175	P	7e-05
sa_c10143s10555cv_s_at	73.7	P	0.000225	68.8	P	0.000258	51.8	P	0.002023	52.6	P	0.004992	50.4	P	0.000445	82.2	P	0.000169	52.1	P	0.000509	34.8	P	0.002023	43.5	P	0.001793	22.3	P	0.005561	117.6	P	0.000297	67.8	P	0.000224	48.4	P	0.030965	40.7	P	0.00034	46.5	P	0.00321
sa_c2417s9774cv_s_at	341.5	P	4.4e-05	440.4	P	5.2e-05	421.8	P	4.4e-05	435.4	P	4.4e-05	443.8	P	4.4e-05	280.3	P	4.4e-05	325	P	4.4e-05	350.5	P	4.4e-05	290.7	P	4.4e-05	276	P	4.4e-05	350.7	P	4.4e-05	452.4	P	5.2e-05	468.7	P	4.4e-05	501.8	P	4.4e-05	421.6	P	4.4e-05
sa_c10365s10757cv_s_at	1502	P	4.4e-05	1564.1	P	4.4e-05	1373.9	P	5.2e-05	1199.9	P	5.2e-05	1431.3	P	4.4e-05	777.9	P	5.2e-05	2192.8	P	4.4e-05	2180.1	P	4.4e-05	1997.8	P	4.4e-05	1612.1	P	4.4e-05	1200.7	P	4.4e-05	1808.1	P	5.2e-05	1720.2	P	6e-05	1764.1	P	4.4e-05	2269.5	P	4.4e-05
sa_c10366s10758cv_s_at	2925.7	P	4.4e-05	3017.3	P	4.4e-05	2945.7	P	4.4e-05	1936.2	P	4.4e-05	2175.6	P	4.4e-05	4498.2	P	4.4e-05	3073.5	P	4.4e-05	3738.9	P	4.4e-05	2597.3	P	4.4e-05	2932	P	4.4e-05	5065.5	P	4.4e-05	3448.6	P	4.4e-05	3285.1	P	4.4e-05	3056	P	4.4e-05	3017.8	P	4.4e-05
sa_c4044s9925cv_s_at	1557.3	P	4.4e-05	1794.5	P	4.4e-05	2314.7	P	4.4e-05	1505.2	P	4.4e-05	1829	P	4.4e-05	1761.6	P	4.4e-05	2103.7	P	4.4e-05	1876.1	P	4.4e-05	1553.9	P	4.4e-05	1845.5	P	4.4e-05	1954.9	P	4.4e-05	2749.4	P	4.4e-05	1904.7	P	4.4e-05	2670	P	4.4e-05	2417.1	P	4.4e-05
sa_c10427s10859cv_s_at	742.6	P	4.4e-05	891.5	P	4.4e-05	1169.2	P	4.4e-05	818.7	P	4.4e-05	875	P	4.4e-05	676.4	P	4.4e-05	1144.1	P	4.4e-05	1050.5	P	4.4e-05	898.4	P	4.4e-05	852.9	P	4.4e-05	753	P	4.4e-05	1399.3	P	4.4e-05	911.3	P	4.4e-05	1374.4	P	4.4e-05	1289.4	P	4.4e-05
sa_c2368s9744cv_s_at	405.2	P	8.1e-05	425.2	P	0.000127	453.8	P	9.5e-05	525.8	P	7e-05	536.4	P	7e-05	439	P	7e-05	460.2	P	7e-05	398	P	6e-05	423.4	P	9.5e-05	394.5	P	0.00011	357.6	P	0.000147	495.7	P	0.00011	362.3	P	0.000127	530.6	P	8.1e-05	380.6	P	8.1e-05
sa_c10502s10951cv_s_at	568.8	P	4.4e-05	441.7	P	7e-05	249.4	P	0.000127	383.4	P	8.1e-05	262.4	P	0.000126	204.1	P	9.4e-05	208	P	8.1e-05	185.4	P	0.000109	225	P	0.00011	162.2	P	9.5e-05	218.6	P	5.2e-05	156.1	P	9.5e-05	129.4	P	0.000127	162.6	P	0.000195	96	P	0.000225
sa_c10510s10955cv_s_at	4876.7	P	4.4e-05	7101.1	P	4.4e-05	3421.3	P	5.2e-05	6552.4	P	4.4e-05	8665.5	P	4.4e-05	11096.9	P	4.4e-05	6500.4	P	4.4e-05	1304.8	P	4.4e-05	6191.1	P	4.4e-05	5512.8	P	4.4e-05	5185.7	P	4.4e-05	7473.6	P	4.4e-05	8357.1	P	4.4e-05	7519.1	P	4.4e-05	4732.5	P	4.4e-05
sa_c10540s10999cv_s_at	152.7	P	4.4e-05	139.9	P	4.4e-05	95.1	P	5.2e-05	166.5	P	4.4e-05	146.3	P	4.4e-05	126.8	P	4.4e-05	102.3	P	4.4e-05	106	P	4.4e-05	129.2	P	5.2e-05	91.5	P	5.1e-05	125.1	P	4.4e-05	105.1	P	4.4e-05	98.5	P	7e-05	105.4	P	4.4e-05	93.8	P	7e-05
sa_c524s9582cv_s_at	1310.2	P	5.2e-05	1014.2	P	5.2e-05	902.3	P	5.2e-05	1106.8	P	5.2e-05	940	P	5.2e-05	1099.1	P	5.2e-05	783.4	P	5.2e-05	731.5	P	5.2e-05	859.4	P	5.2e-05	790	P	5.2e-05	938.7	P	5.2e-05	713.7	P	5.2e-05	689.4	P	5.2e-05	750.3	P	5.2e-05	773.5	P	4.4e-05
sa_c10555s11016cv_s_at	4.2	A	0.910579	8.9	A	0.897894	10.2	A	0.783556	1	A	0.963456	13.7	A	0.559359	1.5	A	0.97192	11.4	A	0.514891	1.3	A	0.978172	2.9	A	0.904391	2.2	A	0.922359	0.9	A	0.941716	22.2	A	0.287726	2.2	A	0.991569	15.2	A	0.455405	3.1	A	0.868909
sa_c4339s9965cv_s_at	1.7	A	0.96637	2.5	A	0.978135	3.8	A	0.916426	14.6	A	0.440636	1.5	A	0.981736	18.9	A	0.440631	1.6	A	0.995008	9.8	A	0.514904	9.8	A	0.559364	2.3	A	0.97611	0.9	A	0.99166	1.6	A	0.891021	1.9	A	0.99821	11.4	A	0.772619	10.4	A	0.804775
sa_c10579s11036cv_s_at	562	P	4.4e-05	564	P	5.2e-05	548	P	7e-05	457.3	P	5.2e-05	622.6	P	5.2e-05	521.7	P	4.4e-05	517.2	P	7e-05	772.7	P	4.4e-05	527.3	P	5.2e-05	674.8	P	4.4e-05	510.6	P	4.4e-05	549.1	P	7e-05	446.2	P	6e-05	519.4	P	4.4e-05	484.9	P	4.4e-05
sa_c10599s11053cv_s_at	38.1	P	0.008431	257.5	P	4.4e-05	284.6	P	4.4e-05	197.2	P	8.1e-05	358	P	4.4e-05	1201.8	P	4.4e-05	788.8	P	5.2e-05	1137.6	P	4.4e-05	1091.8	P	4.4e-05	1634.1	P	4.4e-05	64.5	P	7e-05	102.9	P	4.4e-05	123.9	P	4.4e-05	100.3	P	0.00034	109.5	P	0.00034
sa_c2401s9762cv_s_at	1	A	0.922377	5.3	A	0.86866	1.8	A	0.990693	5	A	0.824777	2.5	A	0.868889	2.5	A	0.904488	2.3	A	0.957065	8.3	A	0.814932	8.3	A	0.772501	3.1	A	0.916537	1.6	A	0.988622	2.8	A	0.963443	1.3	A	0.980065	13.7	A	0.686277	9.4	A	0.852166
sa_c10615s11069cv_s_at	516.3	P	4.4e-05	177.7	P	4.4e-05	1617.9	P	4.4e-05	162.7	P	4.4e-05	259.2	P	4.4e-05	752	P	4.4e-05	223.6	P	4.4e-05	331.7	P	4.4e-05	192.2	P	4.4e-05	94.9	P	9.5e-05	1270.7	P	4.4e-05	2263.4	P	4.4e-05	2180.6	P	4.4e-05	2302.9	P	4.4e-05	2777.5	P	4.4e-05
sa_c9893s10436cv_s_at	653.8	P	4.4e-05	540.6	P	4.4e-05	570.8	P	9.5e-05	321.1	P	4.4e-05	454.1	P	7e-05	655.4	P	5.2e-05	507.8	P	4.4e-05	582.6	P	5.2e-05	429	P	4.4e-05	578.2	P	5.2e-05	720.3	P	4.4e-05	663.7	P	7e-05	467.7	P	6e-05	527.2	P	6e-05	470.8	P	6e-05
sa_c10637s11092cv_s_at	2604.4	P	4.4e-05	2870.8	P	4.4e-05	2751.5	P	4.4e-05	3279.3	P	4.4e-05	2823.2	P	4.4e-05	1451.4	P	5.2e-05	1957.5	P	4.4e-05	1780.8	P	4.4e-05	2092.5	P	4.4e-05	1967.9	P	4.4e-05	1659.2	P	4.4e-05	2312.7	P	4.4e-05	2003.3	P	4.4e-05	2569.3	P	4.4e-05	2038.9	P	4.4e-05
sa_c10649s11102cv_s_at	3834.9	P	4.4e-05	4095.9	P	4.4e-05	3250.9	P	4.4e-05	3520.2	P	4.4e-05	3491.1	P	4.4e-05	1207.3	P	4.4e-05	1760.1	P	4.4e-05	1163.8	P	4.4e-05	1801	P	4.4e-05	1284.9	P	4.4e-05	3712.9	P	4.4e-05	4107.9	P	4.4e-05	2719	P	4.4e-05	4140.5	P	4.4e-05	2801.5	P	4.4e-05
sa_c10660s11112cv_s_at	215.8	P	9.5e-05	233	P	0.000225	207.2	P	0.000509	156.1	P	0.00011	212.8	P	0.000296	144	P	0.00141	131.7	P	0.000972	120	P	0.000509	137.7	P	0.000169	122.9	P	0.000509	261.7	P	6e-05	189	P	0.00034	197	P	0.000258	166.8	P	0.000509	195.2	P	0.000127
sa_c10667s11118cv_s_at	46.9	P	0.006187	75.7	P	9.4e-05	39.8	P	0.00321	80.6	P	0.000169	78	P	0.003592	28.8	P	0.000507	27.8	P	0.036557	24.7	P	0.018264	24.6	P	0.006867	15.4	A	0.368205	26.8	P	0.007598	26.9	P	0.013804	6.8	A	0.724924	26.2	A	0.13134	13.2	A	0.275059
sa_c10468s10907cv_s_at	234.1	P	6e-05	178.8	P	0.000147	241.7	P	4.4e-05	221.9	P	4.4e-05	140	P	9.5e-05	277.6	P	0.00011	204.7	P	7e-05	324.3	P	4.4e-05	216.3	P	7e-05	142.1	P	0.000147	353.2	P	5.2e-05	217.8	P	7e-05	217.8	P	9.5e-05	193.1	P	4.4e-05	227.2	P	8.1e-05
sa_c10679s11130cv_s_at	4841.8	P	4.4e-05	4948.1	P	4.4e-05	4948.9	P	4.4e-05	6193.5	P	4.4e-05	5368.2	P	4.4e-05	3657.3	P	4.4e-05	3840	P	4.4e-05	4899.4	P	4.4e-05	4611.2	P	4.4e-05	4701.1	P	4.4e-05	3886.5	P	4.4e-05	3899.1	P	4.4e-05	4176.8	P	4.4e-05	4885.8	P	4.4e-05	4559.5	P	4.4e-05
sa_c5700s10024cv_s_at	39	A	0.083574	21.1	A	0.544587	33.9	A	0.396911	28.9	A	0.455413	28.6	A	0.250702	34.9	A	0.185026	34.4	A	0.327079	36.7	A	0.139462	22.2	A	0.39692	38.5	A	0.067678	18.7	A	0.205692	21.4	A	0.485109	22.5	A	0.749204	6.5	A	0.843437	14.2	A	0.772383
sa_c10244s10658cv_s_at	4.2	A	0.891061	2.9	A	0.761014	7	A	0.860518	12.5	A	0.699441	1.3	A	0.973971	8.5	A	0.891041	7.7	A	0.699473	14.3	A	0.645608	1.1	A	0.90443	21.8	A	0.574038	13.8	A	0.139357	18.1	A	0.275129	9.1	A	0.80494	3.1	A	0.876613	1.3	A	0.980021
sa_c10693s11143cv_s_at	93.2	P	0.001246	85.4	P	0.000662	140.5	P	0.00034	87.7	P	0.000225	87.2	P	0.00141	142.7	P	0.000225	34.6	P	0.01667	28.8	A	0.09557	31	P	0.01667	36.8	A	0.102145	121.4	P	0.000258	82.6	P	0.000857	63.9	P	0.013804	29.8	A	0.139482	45.4	P	0.002023
sa_c10721s11169cv_s_at	9.2	A	0.876448	28.5	A	0.227597	28.7	A	0.514891	11.9	A	0.804754	11.5	A	0.927651	5.8	A	0.97394	9.6	A	0.645559	5.1	A	0.91056	1.9	A	0.84329	5.7	A	0.814953	2.1	A	0.97394	13	A	0.699394	13.1	A	0.814911	29.4	A	0.42595	3	A	0.937087
sa_c10726s11174cv_s_at	156.6	P	6e-05	178.8	P	5.2e-05	259.9	P	0.00011	208.6	P	0.000195	185.2	P	0.000195	182.7	P	4.4e-05	170.2	P	4.4e-05	207	P	4.4e-05	203.9	P	4.4e-05	203.2	P	0.000195	248.7	P	4.4e-05	256.3	P	0.000109	224.6	P	9.5e-05	209.6	P	0.00011	183.8	P	4.4e-05
sa_c10732s11180cv_s_at	2.9	A	0.953575	1	A	0.978428	1.7	A	0.969035	8.8	A	0.737209	2.5	A	0.868743	13.6	A	0.52978	4.6	A	0.673217	23.2	A	0.07793	1.7	A	0.617421	14.6	A	0.559364	1.6	A	0.96916	2.7	A	0.963481	11.5	A	0.860622	9.4	A	0.843479	9.3	A	0.916426
sa_c10734s11182cv_s_at	7.4	A	0.71229	32.4	P	0.005565	7	A	0.804837	2.3	A	0.976411	2.7	A	0.772442	1.5	A	0.949801	21.6	A	0.09559	18.3	A	0.13942	4.5	A	0.772383	8.3	A	0.440641	1.3	A	0.783717	30.5	P	0.0103	7.5	A	0.659352	1.1	A	0.529765	2.3	A	0.897874
sa_c1s2_a_at	3051.8	P	4.4e-05	2547.7	P	4.4e-05	2700.4	P	4.4e-05	2355.9	P	4.4e-05	2496	P	4.4e-05	2282.8	P	4.4e-05	2520.5	P	4.4e-05	3121.1	P	4.4e-05	2639.1	P	4.4e-05	2935.8	P	4.4e-05	2252.4	P	4.4e-05	2340	P	4.4e-05	2814.4	P	4.4e-05	2406.9	P	4.4e-05	2489.9	P	4.4e-05
sa_c5s6_a_at	3490.6	P	4.4e-05	2995.7	P	4.4e-05	2891.8	P	4.4e-05	3017.2	P	4.4e-05	2699.1	P	4.4e-05	3304.1	P	4.4e-05	2847.8	P	4.4e-05	3365.8	P	4.4e-05	2992.1	P	4.4e-05	2926.5	P	4.4e-05	3087	P	4.4e-05	2683.7	P	4.4e-05	3049.6	P	4.4e-05	2569	P	4.4e-05	2584.6	P	4.4e-05
sa_c9s10_at	1436.9	P	4.4e-05	1455.7	P	4.4e-05	1603.4	P	4.4e-05	1417.5	P	4.4e-05	1726.7	P	4.4e-05	1783.4	P	4.4e-05	1470.3	P	4.4e-05	1702.7	P	4.4e-05	1557.8	P	4.4e-05	1678	P	4.4e-05	1967.2	P	4.4e-05	1844.5	P	4.4e-05	1662	P	4.4e-05	1878.8	P	4.4e-05	1740.3	P	4.4e-05
sa_c13s15_a_at	4681.1	P	4.4e-05	4082.3	P	4.4e-05	4009.5	P	4.4e-05	3877.7	P	4.4e-05	4747.9	P	4.4e-05	2529.7	P	4.4e-05	3650.6	P	4.4e-05	2934.6	P	4.4e-05	3507.1	P	4.4e-05	3687.9	P	4.4e-05	3448	P	4.4e-05	3823.6	P	4.4e-05	3819.6	P	4.4e-05	4059.5	P	4.4e-05	3921.7	P	4.4e-05
sa_c18s19_a_at	5398.8	P	4.4e-05	4976.4	P	4.4e-05	4571	P	4.4e-05	5727.8	P	4.4e-05	5566.1	P	4.4e-05	2931.3	P	4.4e-05	3968.2	P	4.4e-05	3393.6	P	4.4e-05	3724.2	P	4.4e-05	3790.2	P	4.4e-05	3926.8	P	4.4e-05	4957.9	P	4.4e-05	5302.9	P	4.4e-05	5010.3	P	4.4e-05	5777.3	P	4.4e-05
sa_c25s24_a_at	760.4	P	4.4e-05	655	P	4.4e-05	669.2	P	4.4e-05	453.1	P	4.4e-05	554.2	P	4.4e-05	748.8	P	4.4e-05	441.7	P	4.4e-05	634.1	P	4.4e-05	329.3	P	4.4e-05	428.4	P	6e-05	843.8	P	4.4e-05	566.8	P	4.4e-05	545.8	P	4.4e-05	387.1	P	4.4e-05	494	P	4.4e-05
sa_c31s28_a_at	2320.4	P	4.4e-05	1521.7	P	4.4e-05	2231.7	P	4.4e-05	2213.6	P	4.4e-05	1774.5	P	4.4e-05	1359.2	P	4.4e-05	491.6	P	4.4e-05	322.7	P	4.4e-05	558.2	P	4.4e-05	349.7	P	4.4e-05	1675.1	P	4.4e-05	881.3	P	4.4e-05	1327.1	P	4.4e-05	616.2	P	4.4e-05	524	P	4.4e-05
sa_c35s30_a_at	1609.3	P	4.4e-05	1902.8	P	4.4e-05	2177.7	P	4.4e-05	2470.4	P	4.4e-05	1863.4	P	4.4e-05	1375.2	P	4.4e-05	1135.1	P	4.4e-05	1357.1	P	4.4e-05	1279.2	P	4.4e-05	1003.5	P	4.4e-05	3183.1	P	4.4e-05	2133.9	P	4.4e-05	2156.6	P	4.4e-05	1863.7	P	4.4e-05	2575.4	P	4.4e-05
sa_c37s34_a_at	332	P	5.2e-05	363.6	P	4.4e-05	186.9	P	5.2e-05	294	P	5.2e-05	307.3	P	4.4e-05	1136.6	P	4.4e-05	1026.6	P	4.4e-05	1481.6	P	4.4e-05	1190.5	P	4.4e-05	1470.7	P	4.4e-05	142.5	P	0.00011	210	P	4.4e-05	253.3	P	4.4e-05	244.2	P	4.4e-05	295.3	P	5.2e-05
sa_c41s39_a_at	189.2	P	5.2e-05	262.4	P	4.4e-05	110.1	P	0.000753	235.4	P	5.2e-05	257.7	P	4.4e-05	883.4	P	5.2e-05	742.7	P	4.4e-05	978.5	P	4.4e-05	952.3	P	4.4e-05	1109	P	4.4e-05	83.8	P	0.00011	133.1	P	7e-05	155.2	P	6e-05	142.1	P	5.2e-05	179.7	P	9.5e-05
sa_c47s43_a_at	451.6	P	4.4e-05	502.1	P	4.4e-05	172.9	P	4.4e-05	284	P	4.4e-05	483	P	4.4e-05	1233.4	P	4.4e-05	1386.2	P	4.4e-05	1361.5	P	4.4e-05	1142.5	P	4.4e-05	1898.9	P	4.4e-05	139.9	P	4.4e-05	195.2	P	6e-05	231.2	P	4.4e-05	156.1	P	4.4e-05	229.5	P	9.5e-05
sa_c49s48_a_at	4470.7	P	4.4e-05	3496.2	P	4.4e-05	3384.7	P	4.4e-05	3886.1	P	4.4e-05	3538.8	P	4.4e-05	4255.1	P	4.4e-05	3711.9	P	4.4e-05	3901.5	P	4.4e-05	3866.9	P	4.4e-05	4364.3	P	4.4e-05	3453.5	P	4.4e-05	2880.9	P	4.4e-05	3102.3	P	4.4e-05	3073.7	P	4.4e-05	2892.4	P	4.4e-05
sa_c55s52_a_at	6277.2	P	4.4e-05	5256.3	P	4.4e-05	4956.4	P	4.4e-05	6025.1	P	4.4e-05	5980	P	4.4e-05	5108.2	P	4.4e-05	5027.5	P	4.4e-05	5240.1	P	4.4e-05	5230.1	P	4.4e-05	5612.3	P	4.4e-05	3983.9	P	4.4e-05	4045.6	P	4.4e-05	4342.2	P	4.4e-05	4657	P	4.4e-05	4794.1	P	4.4e-05
sa_c57s54_a_at	4537	P	4.4e-05	4563.1	P	4.4e-05	3940.1	P	4.4e-05	4108.7	P	4.4e-05	5076.7	P	4.4e-05	3577.6	P	4.4e-05	3847.9	P	4.4e-05	4220.3	P	4.4e-05	3070.4	P	4.4e-05	3956.8	P	4.4e-05	2979.5	P	5.2e-05	3746.2	P	5.2e-05	3620.5	P	4.4e-05	3558.5	P	4.4e-05	3188.2	P	4.4e-05
sa_c61s58_a_at	3561	P	4.4e-05	3356.6	P	4.4e-05	2943.8	P	4.4e-05	2730.9	P	4.4e-05	3326	P	4.4e-05	2207.4	P	4.4e-05	2395.3	P	4.4e-05	2331.3	P	4.4e-05	1728	P	4.4e-05	2890.3	P	4.4e-05	1567.2	P	4.4e-05	1676.6	P	4.4e-05	1756.3	P	4.4e-05	1539.4	P	4.4e-05	2049.7	P	4.4e-05
sa_c65s61_a_at	1276.2	P	4.4e-05	923.3	P	4.4e-05	1112.1	P	4.4e-05	933.2	P	4.4e-05	959.5	P	4.4e-05	311.3	P	5.2e-05	361.7	P	4.4e-05	354.2	P	4.4e-05	400.5	P	4.4e-05	413.3	P	4.4e-05	1115.7	P	4.4e-05	974.2	P	4.4e-05	918.2	P	4.4e-05	1045.9	P	4.4e-05	1008.7	P	4.4e-05
sa_c69s68_a_at	5146.9	P	4.4e-05	4699.3	P	4.4e-05	4801.8	P	4.4e-05	5128.5	P	4.4e-05	4597.8	P	4.4e-05	5295.6	P	4.4e-05	5706.6	P	4.4e-05	6011.6	P	4.4e-05	5856	P	4.4e-05	6419	P	4.4e-05	3841.6	P	4.4e-05	4886.2	P	4.4e-05	4995.1	P	4.4e-05	5386.8	P	4.4e-05	5644.2	P	4.4e-05
sa_c73s72_a_at	4039.9	P	4.4e-05	3955.9	P	4.4e-05	3811.6	P	4.4e-05	4179.4	P	4.4e-05	4186.5	P	4.4e-05	2615.4	P	4.4e-05	4245.7	P	4.4e-05	3902.7	P	4.4e-05	4325.9	P	4.4e-05	4085	P	4.4e-05	2434.4	P	4.4e-05	3833	P	4.4e-05	3950	P	4.4e-05	4045.7	P	4.4e-05	3963.4	P	4.4e-05
sa_c77s76_a_at	2019.6	P	5.2e-05	1993.7	P	4.4e-05	1615.8	P	5.2e-05	1977.2	P	4.4e-05	1577.4	P	4.4e-05	1337	P	5.2e-05	1914	P	4.4e-05	1586	P	4.4e-05	1805.6	P	5.2e-05	1630.5	P	5.2e-05	1536.3	P	4.4e-05	1635.6	P	5.2e-05	1683.4	P	6e-05	1585.7	P	4.4e-05	1673.7	P	4.4e-05
sa_c85s79_a_at	702.4	P	4.4e-05	741.7	P	4.4e-05	717.4	P	4.4e-05	910.5	P	4.4e-05	724.1	P	4.4e-05	616.2	P	4.4e-05	408.1	P	4.4e-05	512.3	P	4.4e-05	516.7	P	4.4e-05	519.4	P	4.4e-05	602.2	P	4.4e-05	428.4	P	4.4e-05	431.6	P	5.2e-05	558.6	P	4.4e-05	464	P	4.4e-05
sa_c136s82_a_at	274.1	P	9.5e-05	184.7	P	5.2e-05	144.6	P	5.2e-05	165.4	P	0.000127	187.8	P	8.1e-05	289.1	P	5.2e-05	206.2	P	6e-05	285.5	P	4.4e-05	200.5	P	5.2e-05	235.7	P	4.4e-05	311.1	P	4.4e-05	226.4	P	7e-05	146.5	P	8.1e-05	150.7	P	7e-05	120.4	P	9.4e-05
sa_c224s90_a_at	134	P	7e-05	96.1	P	7e-05	115.2	P	0.000509	115	P	9.4e-05	138.1	P	0.000225	176.8	P	0.000147	113.9	P	7e-05	138.3	P	4.4e-05	160.8	P	4.4e-05	128.5	P	0.000444	178.9	P	9.4e-05	145.7	P	8.1e-05	103.6	P	9.5e-05	123.1	P	0.000297	144.4	P	8.1e-05
sa_c237s95_a_at	110.4	P	6e-05	105.9	P	5.2e-05	87.2	P	0.000509	126.9	P	4.4e-05	105.9	P	5.2e-05	106.5	P	0.000127	163.9	P	4.4e-05	146.1	P	4.4e-05	152.1	P	4.4e-05	159.9	P	6e-05	91.7	P	4.4e-05	86.6	P	5.2e-05	125.8	P	0.00011	62.7	P	0.000509	111.6	P	0.000445
sa_c250s98_a_at	29.3	P	0.039609	32.9	P	0.020013	44.7	P	0.028446	41.8	P	0.002264	35.9	P	0.009307	27	P	0.006858	34.6	P	0.021893	32.3	P	0.021893	28.3	P	0.002271	22.6	A	0.156689	30.2	P	0.00762	17.8	A	0.102145	41.2	A	0.072647	38.9	P	0.020022	46.9	P	0.002863
sa_c259s100_a_at	594.3	P	4.4e-05	651.5	P	4.4e-05	555.6	P	4.4e-05	465.4	P	4.4e-05	628.1	P	4.4e-05	1913	P	4.4e-05	2958.6	P	4.4e-05	3067	P	4.4e-05	2154.8	P	4.4e-05	3577.4	P	4.4e-05	1199.9	P	4.4e-05	1334.8	P	4.4e-05	1489.6	P	4.4e-05	1471.8	P	4.4e-05	1577.4	P	4.4e-05
sa_c261s106_a_at	2591.5	P	4.4e-05	2834.3	P	4.4e-05	4320.2	P	4.4e-05	2892.4	P	4.4e-05	3283.1	P	4.4e-05	4348.4	P	4.4e-05	4242.4	P	4.4e-05	4924.6	P	4.4e-05	4254.9	P	4.4e-05	5806.3	P	4.4e-05	3620	P	4.4e-05	3956.5	P	4.4e-05	4804.2	P	4.4e-05	4548.9	P	4.4e-05	5713.8	P	4.4e-05
sa_c265s110_a_at	2108.5	P	4.4e-05	2089.2	P	4.4e-05	2996.3	P	4.4e-05	1858	P	4.4e-05	2219.9	P	4.4e-05	1792.1	P	4.4e-05	2670.2	P	4.4e-05	2987.6	P	4.4e-05	2318.9	P	4.4e-05	2600.7	P	4.4e-05	2260.5	P	4.4e-05	2669.6	P	4.4e-05	2909	P	4.4e-05	2941.6	P	4.4e-05	2806.6	P	4.4e-05
sa_c269s112_a_at	3866.6	P	5.2e-05	3839.6	P	5.2e-05	5099.4	P	4.4e-05	3376.6	P	4.4e-05	4498	P	4.4e-05	6080.9	P	4.4e-05	5850.5	P	4.4e-05	6140.9	P	4.4e-05	4918.6	P	4.4e-05	7142.3	P	4.4e-05	5237.3	P	4.4e-05	6290	P	4.4e-05	6080	P	4.4e-05	5858.2	P	4.4e-05	6172.5	P	4.4e-05
sa_c275s119_a_at	95	P	0.000146	46.5	P	0.006187	61.2	A	0.062863	58	P	0.006172	43.3	P	0.001591	79.2	P	0.00034	55.4	P	0.006187	71.1	P	0.000146	95	P	0.001102	77.2	P	0.015183	52.1	P	0.000581	53.4	A	0.078002	66.6	A	0.123552	40	A	0.095667	47.1	P	0.036569
sa_c278s123_a_at	1983.4	P	4.4e-05	1492.4	P	4.4e-05	4053.3	P	4.4e-05	1539.7	P	4.4e-05	1592	P	4.4e-05	2739.4	P	4.4e-05	3035.3	P	4.4e-05	7114.5	P	4.4e-05	3241.2	P	4.4e-05	2342.6	P	4.4e-05	2892	P	4.4e-05	2572.5	P	4.4e-05	5106.2	P	4.4e-05	2938.3	P	4.4e-05	4296.4	P	4.4e-05
sa_c283s125_a_at	33.3	P	0.036444	15.3	A	0.5	21.9	A	0.354331	1.8	A	0.588665	5.1	A	0.891122	83.5	P	0.000581	20.6	A	0.287142	50.7	P	0.000581	30.9	P	0.001246	22.5	A	0.131361	87.9	P	5.2e-05	32.9	P	0.012515	23.7	A	0.262809	32.9	P	0.023919	50.5	P	0.001793
sa_c285s129_a_at	30.9	P	0.018272	52.7	P	0.019979	32.1	A	0.083555	21.8	A	0.108959	28	A	0.165777	26.6	A	0.116072	22.2	M	0.058444	28.7	P	0.013675	35	P	0.006858	31.6	P	0.036557	22.2	P	0.039609	12.1	A	0.514894	39.4	A	0.131257	19	A	0.205692	26.6	A	0.239024
sa_c289s133_a_at	29.3	P	0.028446	31	A	0.072682	55.1	P	0.016655	33.4	P	0.02808	48.6	P	0.002266	31.6	P	0.015175	30.9	M	0.042948	34.3	P	0.018272	38.3	P	0.000971	33.8	P	0.0103	24.6	P	0.019935	18.4	A	0.227636	25.6	A	0.368427	37	P	0.021883	29.7	M	0.054198
sa_c298s136_a_at	175.4	P	9.4e-05	148.2	P	0.000389	227.5	P	0.00011	136	P	0.000225	146.8	P	0.000754	111.9	P	0.000857	96.7	P	0.00141	96.4	P	0.000127	96.2	P	0.000509	106.1	P	0.000662	156.8	P	0.000127	119.2	P	0.000446	119.6	P	0.002867	119.7	P	0.001102	148.9	P	9.4e-05
sa_c302s142_a_at	53.1	P	0.000258	64.3	P	0.000146	52.2	P	0.002556	50	P	0.006187	75	P	0.00034	33.9	P	0.02606	55.3	P	0.001101	61.7	P	0.000169	55.1	P	0.000169	63.8	P	0.00034	41.3	P	0.000856	53.4	P	0.001101	56.2	P	0.000258	71.6	P	0.001246	40.1	P	0.02181
sa_c304s144_a_at	1052.5	P	4.4e-05	1067.8	P	4.4e-05	867.7	P	4.4e-05	1035.7	P	4.4e-05	851.5	P	5.2e-05	1512.6	P	6e-05	889.6	P	4.4e-05	1165.3	P	4.4e-05	1033.1	P	4.4e-05	946.9	P	4.4e-05	2221.9	P	4.4e-05	1958.9	P	5.2e-05	1966.1	P	4.4e-05	1933	P	5.2e-05	1906.9	P	4.4e-05
sa_c308s151_at	853.2	P	4.4e-05	1856.9	P	4.4e-05	940.6	P	5.2e-05	1032.5	P	4.4e-05	735.7	P	5.2e-05	1146.7	P	4.4e-05	1377.9	P	4.4e-05	901.2	P	5.2e-05	1088.9	P	5.2e-05	810.8	P	7e-05	1011.3	P	4.4e-05	1408.7	P	4.4e-05	939.7	P	5.2e-05	707.4	P	5.2e-05	932.3	P	4.4e-05
sa_c312s155_a_at	6868.6	P	4.4e-05	7195.9	P	4.4e-05	8746.7	P	4.4e-05	7122.4	P	4.4e-05	8071.1	P	4.4e-05	5810.2	P	4.4e-05	5814.1	P	4.4e-05	5317.4	P	4.4e-05	4923.9	P	4.4e-05	6102.4	P	4.4e-05	5786	P	4.4e-05	8814.6	P	4.4e-05	7779.9	P	4.4e-05	8668.5	P	4.4e-05	8670.1	P	4.4e-05
sa_c318s157_a_at	9583.2	P	4.4e-05	9256.2	P	4.4e-05	11010.1	P	4.4e-05	9433.2	P	4.4e-05	9712	P	4.4e-05	6907	P	4.4e-05	7934	P	4.4e-05	6977.6	P	4.4e-05	6993.3	P	4.4e-05	7096.1	P	4.4e-05	8415.7	P	4.4e-05	10201.1	P	4.4e-05	10443.2	P	4.4e-05	10926.3	P	4.4e-05	11167	P	4.4e-05
sa_c320s161_a_at	59.4	P	0.006187	79.9	P	0.001102	35.1	M	0.058428	52.5	P	0.001591	53.8	P	0.007616	80.1	P	0.000752	47.6	M	0.054044	29.9	P	0.012547	47.9	P	0.000971	44	P	0.00359	59.2	P	0.000662	36.7	P	0.00685	42.3	A	0.09559	39.2	P	0.036569	33.3	P	0.023871
sa_c324s166_a_at	1844.5	P	4.4e-05	2654.3	P	4.4e-05	890.6	P	4.4e-05	2097.2	P	4.4e-05	2254.6	P	4.4e-05	2530	P	4.4e-05	2620.5	P	4.4e-05	2231.3	P	4.4e-05	2511.4	P	4.4e-05	3527.9	P	4.4e-05	371.3	P	4.4e-05	596.9	P	4.4e-05	926.5	P	4.4e-05	759.6	P	4.4e-05	822.5	P	4.4e-05
sa_c328s170_a_at	1696.6	P	4.4e-05	2250.5	P	4.4e-05	805.2	P	5.2e-05	1602.3	P	4.4e-05	1831	P	4.4e-05	1441.5	P	4.4e-05	2484	P	4.4e-05	1946.6	P	4.4e-05	2085.2	P	4.4e-05	3450.6	P	4.4e-05	282.2	P	4.4e-05	600	P	6e-05	989.9	P	4.4e-05	679.4	P	4.4e-05	794.1	P	4.4e-05
sa_c332s172_a_at	2653.5	P	4.4e-05	3361.3	P	4.4e-05	1359.4	P	4.4e-05	2413.3	P	4.4e-05	2688.6	P	4.4e-05	3702.4	P	4.4e-05	4264.1	P	4.4e-05	3453	P	4.4e-05	3556.5	P	4.4e-05	5467.8	P	4.4e-05	563.7	P	6e-05	833.4	P	5.2e-05	1289.1	P	5.2e-05	1076.4	P	6e-05	1257.9	P	4.4e-05
sa_c336s179_a_at	778.5	P	4.4e-05	740.7	P	4.4e-05	371.8	P	0.000127	990	P	4.4e-05	683.1	P	5.2e-05	687.4	P	4.4e-05	578.3	P	6e-05	539.4	P	4.4e-05	770.7	P	4.4e-05	544.2	P	4.4e-05	265	P	8.1e-05	184.9	P	0.000662	234.3	P	0.00034	239.7	P	0.000225	201.2	P	0.000127
sa_c342s182_a_at	4734.9	P	4.4e-05	4549.8	P	4.4e-05	5968.3	P	4.4e-05	5283.9	P	4.4e-05	4925.5	P	4.4e-05	1139.7	P	4.4e-05	1181.4	P	4.4e-05	1384.9	P	4.4e-05	1450.2	P	4.4e-05	1399.3	P	4.4e-05	992.3	P	4.4e-05	1355.3	P	4.4e-05	1172	P	4.4e-05	1407.6	P	4.4e-05	1321.7	P	4.4e-05
sa_c346s186_a_at	1254.6	P	4.4e-05	1523.4	P	4.4e-05	1224.7	P	4.4e-05	1494.7	P	4.4e-05	1627.2	P	4.4e-05	773.8	P	5.2e-05	1151.2	P	4.4e-05	1394.3	P	4.4e-05	1272.9	P	4.4e-05	1433.3	P	4.4e-05	644.8	P	4.4e-05	463.2	P	4.4e-05	436.1	P	4.4e-05	540.5	P	4.4e-05	555.6	P	5.2e-05
sa_c350s191_a_at	2222.2	P	4.4e-05	2420.1	P	4.4e-05	1042	P	4.4e-05	2012.8	P	4.4e-05	1785.9	P	4.4e-05	2936.6	P	4.4e-05	3764	P	4.4e-05	3321.4	P	4.4e-05	3433.7	P	4.4e-05	4451.1	P	4.4e-05	530.7	P	4.4e-05	735.4	P	4.4e-05	1293	P	4.4e-05	826.2	P	4.4e-05	1167.2	P	4.4e-05
sa_c352s195_a_at	41.9	P	0.015175	18.6	A	0.287693	5.3	A	0.860538	38.3	P	0.039661	7.8	A	0.559405	97.2	P	4.4e-05	95.2	P	6e-05	165.7	P	4.4e-05	155.3	P	4.4e-05	150.8	P	4.4e-05	20.4	A	0.089459	27.3	A	0.165798	9	A	0.783496	4.6	A	0.574102	40.5	P	0.000224
sa_c358s197_a_at	41	P	0.01824	42.2	P	0.004472	23.1	A	0.216444	35.8	P	0.008426	21.3	A	0.15671	43.5	P	0.011325	65.5	P	0.00039	70.3	P	0.000127	65.8	P	4.4e-05	57.8	P	0.000509	21.4	P	0.005565	29.2	P	0.033665	23.9	A	0.327065	36.3	P	0.028446	29.7	A	0.116113
sa_c362s202_a_at	34.9	P	0.018264	37.1	P	0.021883	27.7	A	0.18511	22.3	A	0.147939	44.3	P	0.013804	49.2	P	0.010317	53.4	P	0.002556	69.6	P	0.000169	75.4	P	6e-05	70.2	P	0.000109	14.6	A	0.300606	32.5	A	0.072665	37.9	A	0.205712	36.9	P	0.003592	28.8	A	0.175328
sa_c366s206_a_at	31.5	M	0.050214	33.2	P	0.001589	43.7	P	0.025998	37.6	P	0.033653	23.9	A	0.327079	38.4	P	0.013811	65.8	P	8.1e-05	62.7	P	0.000169	52.2	P	0.003595	60.9	P	0.001409	23.2	P	0.023919	26.2	P	0.007616	24.4	A	0.300209	5.8	A	0.631673	15.1	A	0.216424
sa_c368s210_a_at	73.3	P	0.00039	89.5	P	0.000195	83	P	0.002863	68.3	P	0.000446	88.7	P	0.000661	133.7	P	9.5e-05	91.5	P	0.000297	153.4	P	7e-05	154.5	P	8.1e-05	170.6	P	0.000146	72.1	P	0.00066	70.9	P	5.2e-05	80.5	P	0.006867	55.2	P	0.006179	80.7	P	0.000509
sa_c372s215_a_at	290.9	P	4.4e-05	189.7	P	4.4e-05	122.9	P	6e-05	206.7	P	0.000109	179.3	P	0.00011	1546.6	P	4.4e-05	577.6	P	4.4e-05	906.2	P	4.4e-05	818.4	P	4.4e-05	732.7	P	4.4e-05	1423	P	4.4e-05	553.6	P	4.4e-05	449.9	P	4.4e-05	611.5	P	4.4e-05	689.1	P	4.4e-05
sa_c376s218_a_at	3538.2	P	4.4e-05	3530.5	P	4.4e-05	2934	P	4.4e-05	2828.6	P	4.4e-05	3246.6	P	4.4e-05	3875.8	P	4.4e-05	2479.2	P	4.4e-05	2227.5	P	4.4e-05	2709.6	P	4.4e-05	2695.9	P	4.4e-05	3840.5	P	4.4e-05	2856	P	4.4e-05	2417	P	4.4e-05	3156.8	P	4.4e-05	2781.2	P	4.4e-05
sa_c380s220_at	6392.6	P	4.4e-05	8935.4	P	4.4e-05	9191.8	P	5.2e-05	7980	P	4.4e-05	8935.9	P	4.4e-05	7686.8	P	4.4e-05	9233.6	P	4.4e-05	6948.4	P	4.4e-05	7360	P	4.4e-05	7288.9	P	4.4e-05	6292.8	P	4.4e-05	8751.1	P	4.4e-05	8843.6	P	4.4e-05	7946.7	P	4.4e-05	9014.1	P	4.4e-05
sa_c386s227_a_at	47.6	P	0.004472	56.8	P	0.000445	35.6	M	0.058428	79.4	P	0.000509	64.4	P	0.000754	43	P	0.00844	57.4	P	0.005561	63.6	P	0.00034	90.2	P	0.000169	54.8	P	4.4e-05	25.7	P	0.015175	35.3	P	0.033653	23.5	A	0.38256	39.9	P	0.006867	33.3	A	0.108979
sa_c388s229_a_at	3275.5	P	4.4e-05	2888.4	P	4.4e-05	3407.4	P	4.4e-05	3402.7	P	4.4e-05	2595.6	P	4.4e-05	4921.1	P	4.4e-05	4513.2	P	4.4e-05	5095.3	P	4.4e-05	5314.9	P	4.4e-05	5157.3	P	4.4e-05	4776.8	P	4.4e-05	5099	P	4.4e-05	5015.8	P	4.4e-05	5765.6	P	4.4e-05	6730.9	P	4.4e-05
sa_c395s234_a_at	1312.7	P	4.4e-05	1103.6	P	4.4e-05	1359.8	P	4.4e-05	909.9	P	4.4e-05	1122.2	P	4.4e-05	2484.3	P	4.4e-05	2737.9	P	4.4e-05	3263.8	P	4.4e-05	2898.7	P	4.4e-05	3150.9	P	4.4e-05	2752.9	P	4.4e-05	2374.4	P	4.4e-05	2392.5	P	4.4e-05	2328.8	P	4.4e-05	2839.5	P	4.4e-05
sa_c401s238_a_at	450.3	P	4.4e-05	327.2	P	4.4e-05	403.6	P	5.2e-05	262.4	P	5.2e-05	304.2	P	6e-05	825	P	4.4e-05	685.4	P	4.4e-05	791.1	P	4.4e-05	713.7	P	4.4e-05	767.7	P	5.2e-05	1087.5	P	4.4e-05	638.3	P	4.4e-05	645	P	4.4e-05	735.9	P	4.4e-05	799.3	P	4.4e-05
sa_c403s242_a_at	2125.5	P	4.4e-05	1367.6	P	4.4e-05	1462.3	P	4.4e-05	908.8	P	4.4e-05	1159.8	P	4.4e-05	1978.9	P	4.4e-05	2408	P	4.4e-05	2646.4	P	4.4e-05	2639.6	P	4.4e-05	3430.7	P	4.4e-05	2930.5	P	4.4e-05	2384.4	P	5.2e-05	1893.8	P	4.4e-05	3091.7	P	4.4e-05	1763.1	P	4.4e-05
sa_c410s247_a_at	2603.9	P	4.4e-05	1927.4	P	4.4e-05	2173.4	P	4.4e-05	2079.9	P	4.4e-05	1868	P	4.4e-05	2715.1	P	4.4e-05	3574.4	P	4.4e-05	3563.9	P	4.4e-05	3902	P	4.4e-05	3692.9	P	4.4e-05	3344.7	P	4.4e-05	3090.8	P	4.4e-05	3009.8	P	4.4e-05	3100.9	P	4.4e-05	3511.9	P	4.4e-05
sa_c414s251_a_at	1227.5	P	4.4e-05	980.3	P	4.4e-05	830.7	P	4.4e-05	1213.1	P	4.4e-05	1042.1	P	4.4e-05	1271.1	P	4.4e-05	1708.7	P	4.4e-05	1674	P	4.4e-05	1963.6	P	4.4e-05	1784.9	P	4.4e-05	761.9	P	4.4e-05	972.8	P	4.4e-05	898.8	P	4.4e-05	1161.6	P	4.4e-05	1261.6	P	4.4e-05
sa_c418s255_a_at	2100.2	P	4.4e-05	1704.1	P	5.2e-05	1472.9	P	5.2e-05	2205.4	P	4.4e-05	2151.9	P	4.4e-05	2504.1	P	4.4e-05	2737.2	P	4.4e-05	2504.5	P	4.4e-05	3362.2	P	4.4e-05	2723.4	P	4.4e-05	1776.8	P	4.4e-05	1804.9	P	5.2e-05	1547.1	P	5.2e-05	2049.6	P	4.4e-05	1998.8	P	4.4e-05
sa_c425s258_a_at	3358.1	P	5.2e-05	3229.6	P	5.2e-05	3712.6	P	4.4e-05	3474	P	6e-05	3244.4	P	4.4e-05	4657.9	P	4.4e-05	3612.8	P	4.4e-05	4186.8	P	4.4e-05	4043	P	4.4e-05	3867.3	P	4.4e-05	4398.5	P	4.4e-05	4141.5	P	4.4e-05	3633.7	P	4.4e-05	4218.7	P	5.2e-05	3877.2	P	4.4e-05
sa_c429s262_a_at	2409.9	P	4.4e-05	2199.8	P	4.4e-05	2763.5	P	4.4e-05	2143.9	P	4.4e-05	2004.2	P	4.4e-05	1800	P	4.4e-05	1142.4	P	4.4e-05	1271.8	P	4.4e-05	1434	P	4.4e-05	1289.7	P	4.4e-05	1866.1	P	4.4e-05	1402.6	P	4.4e-05	1262.6	P	4.4e-05	1291.9	P	4.4e-05	1527.8	P	4.4e-05
sa_c434s266_a_at	304.1	P	4.4e-05	313.3	P	5.2e-05	193.5	P	6e-05	320.2	P	4.4e-05	363.8	P	4.4e-05	2371.3	P	4.4e-05	1410.8	P	4.4e-05	1828	P	4.4e-05	1877.2	P	4.4e-05	2373.8	P	4.4e-05	259.2	P	4.4e-05	191.5	P	5.2e-05	354	P	4.4e-05	223	P	5.2e-05	308.1	P	4.4e-05
sa_c439s269_a_at	493	P	4.4e-05	357.6	P	4.4e-05	251.9	P	4.4e-05	381.2	P	5.2e-05	385.5	P	4.4e-05	747.7	P	4.4e-05	696.9	P	4.4e-05	823.7	P	4.4e-05	939.8	P	4.4e-05	924.9	P	4.4e-05	482.6	P	4.4e-05	354.1	P	4.4e-05	389.1	P	4.4e-05	394.6	P	4.4e-05	347.7	P	4.4e-05
sa_c441s275_a_at	338.5	P	7e-05	328.7	P	9.5e-05	288.9	P	5.2e-05	265.7	P	4.4e-05	316.6	P	4.4e-05	1586	P	5.2e-05	2414.4	P	4.4e-05	2578.2	P	4.4e-05	2126	P	4.4e-05	2894.9	P	4.4e-05	681.1	P	4.4e-05	985.5	P	4.4e-05	970.2	P	4.4e-05	987.8	P	4.4e-05	984	P	4.4e-05
sa_c446s279_a_at	402.5	P	4.4e-05	310.4	P	8.1e-05	182.6	P	0.000195	305.5	P	6e-05	318.4	P	7e-05	123.2	P	0.000857	141.3	P	0.000296	148.7	P	0.000195	163.8	P	9.5e-05	129.1	P	0.00039	119.5	P	0.00011	89.4	P	0.002275	97.7	P	0.018272	77.9	P	0.00321	79	P	0.002023
sa_c447s281_a_at	2603.8	P	4.4e-05	2474.7	P	4.4e-05	2837.2	P	4.4e-05	2896.4	P	4.4e-05	2423.7	P	4.4e-05	4758.1	P	4.4e-05	2142.8	P	4.4e-05	1661.9	P	4.4e-05	2499.4	P	4.4e-05	1937.6	P	4.4e-05	3907.8	P	4.4e-05	2473.8	P	4.4e-05	2821	P	4.4e-05	1898.8	P	4.4e-05	2288.6	P	4.4e-05
sa_c453s285_a_at	1659.3	P	4.4e-05	1531	P	4.4e-05	1551.4	P	4.4e-05	1433.3	P	4.4e-05	1227.5	P	4.4e-05	1135.9	P	4.4e-05	1197.1	P	4.4e-05	1119	P	4.4e-05	1179.4	P	4.4e-05	1034.5	P	4.4e-05	1696.5	P	4.4e-05	1369.6	P	4.4e-05	1485.8	P	4.4e-05	1078.4	P	4.4e-05	1739.5	P	4.4e-05
sa_c457s291_a_at	2520.7	P	4.4e-05	1810.8	P	4.4e-05	2231.7	P	4.4e-05	2123.6	P	4.4e-05	1791.4	P	4.4e-05	2693.1	P	4.4e-05	2103.2	P	4.4e-05	2468.3	P	4.4e-05	2477.4	P	4.4e-05	2564.2	P	4.4e-05	2927.8	P	4.4e-05	1931.9	P	4.4e-05	2503	P	4.4e-05	2191.5	P	4.4e-05	2483.7	P	4.4e-05
sa_c463s294_a_at	1635.4	P	4.4e-05	1866.7	P	4.4e-05	1774.6	P	4.4e-05	1986.8	P	4.4e-05	1957	P	4.4e-05	800.5	P	4.4e-05	1307.6	P	4.4e-05	1015.3	P	4.4e-05	1272.1	P	4.4e-05	1227.4	P	4.4e-05	1026	P	4.4e-05	1294.7	P	4.4e-05	1359.3	P	4.4e-05	1453.4	P	4.4e-05	1371.2	P	4.4e-05
sa_c469s298_a_at	3396.8	P	4.4e-05	3614	P	4.4e-05	3139.8	P	4.4e-05	3981.5	P	4.4e-05	3327.6	P	4.4e-05	2019.6	P	4.4e-05	2266.6	P	4.4e-05	1911.5	P	4.4e-05	2553.9	P	4.4e-05	2058.7	P	4.4e-05	1968.7	P	4.4e-05	2401.7	P	4.4e-05	2152.6	P	4.4e-05	2310.9	P	4.4e-05	2360.1	P	4.4e-05
sa_c470s302_at	1459.3	P	4.4e-05	1314.1	P	4.4e-05	1557.6	P	4.4e-05	1238.7	P	4.4e-05	1207.4	P	4.4e-05	1355.7	P	4.4e-05	854.9	P	4.4e-05	1215.8	P	4.4e-05	987.9	P	4.4e-05	817	P	4.4e-05	1359.8	P	4.4e-05	1156.7	P	4.4e-05	1390.2	P	4.4e-05	1083.6	P	4.4e-05	1199.6	P	4.4e-05
sa_c477s305_a_at	1058.4	P	4.4e-05	1036.7	P	4.4e-05	1277.4	P	4.4e-05	1151.3	P	4.4e-05	922.8	P	4.4e-05	837.7	P	4.4e-05	1037.8	P	4.4e-05	945	P	4.4e-05	1187.9	P	4.4e-05	796.5	P	4.4e-05	1453	P	4.4e-05	1241.1	P	5.2e-05	1201	P	4.4e-05	1267.7	P	4.4e-05	1301.5	P	4.4e-05
sa_c483s311_a_at	980.1	P	4.4e-05	755.2	P	4.4e-05	809.3	P	4.4e-05	988.9	P	4.4e-05	673.9	P	4.4e-05	2497	P	4.4e-05	1708.5	P	4.4e-05	1890	P	4.4e-05	2395.5	P	4.4e-05	1928	P	4.4e-05	1774.8	P	4.4e-05	1175.5	P	4.4e-05	1107.8	P	4.4e-05	1472.5	P	4.4e-05	1356.1	P	4.4e-05
sa_c485s314_at	1592	P	4.4e-05	4291.7	P	4.4e-05	3936.1	P	4.4e-05	3528.7	P	4.4e-05	6340.7	P	4.4e-05	7688.6	P	4.4e-05	5933.2	P	4.4e-05	5719.1	P	4.4e-05	6528.2	P	4.4e-05	8401.6	P	4.4e-05	1605.4	P	4.4e-05	3646.3	P	4.4e-05	4971.1	P	4.4e-05	3011.6	P	4.4e-05	5446.1	P	4.4e-05
sa_c489s318_a_at	2634.3	P	4.4e-05	2141.6	P	4.4e-05	2644.8	P	4.4e-05	2518	P	4.4e-05	1909.4	P	4.4e-05	3475.8	P	4.4e-05	3426	P	4.4e-05	3979.8	P	4.4e-05	3799.1	P	4.4e-05	2992.5	P	4.4e-05	3004.7	P	4.4e-05	3099	P	4.4e-05	2623.2	P	4.4e-05	3159.1	P	4.4e-05	3260.9	P	4.4e-05
sa_c493s322_at	1240.1	P	6e-05	1424.3	P	4.4e-05	1209.3	P	4.4e-05	1359.4	P	5.2e-05	1116.5	P	4.4e-05	768.7	P	6e-05	913.3	P	4.4e-05	868.6	P	4.4e-05	1021.5	P	5.2e-05	754.8	P	5.2e-05	838.6	P	4.4e-05	982.4	P	4.4e-05	958.9	P	7e-05	849.9	P	5.2e-05	657.1	P	4.4e-05
sa_c497s325_at	49.1	P	0.004017	136.7	P	0.000297	42	P	0.030749	77.3	P	0.000754	44.6	P	0.036557	58.1	P	0.011384	68.6	P	0.002021	60.7	P	0.000169	54.8	P	0.000127	40.4	P	0.006187	54.3	P	0.002867	101.8	P	0.000297	58.3	P	0.009307	27.5	P	0.009337	57.7	P	0.001591
sa_c497s325_x_at	64.6	P	0.000195	157.3	P	4.4e-05	43.7	P	0.003201	60.8	P	7e-05	54.4	P	0.000224	66.8	P	0.000857	82.2	P	8.1e-05	41.3	P	0.001796	57.3	P	0.00011	22.7	P	0.004988	78.4	P	7e-05	107.2	P	0.000297	53.1	P	0.016662	43.4	P	0.000581	55.9	P	0.000224
sa_c503s329_a_at	70.4	P	0.004014	84.1	P	0.000857	41.9	P	0.028457	64.5	P	0.001593	82.5	P	0.002275	187.4	P	0.00011	238.9	P	7e-05	361.7	P	4.4e-05	359.6	P	4.4e-05	466.5	P	4.4e-05	38.5	P	0.000971	61.3	P	0.006867	60.4	P	0.012534	46.8	P	0.002867	57.4	P	0.00179
sa_c507s335_a_at	33.8	P	0.006862	30.7	M	0.054213	12.8	A	0.574102	44.7	P	0.011378	40	P	0.004481	56.5	P	0.005561	85.5	P	0.00034	99.2	P	0.000224	87.4	P	9.5e-05	121.9	P	9.5e-05	28.6	P	0.013797	25.6	P	0.006183	41.6	A	0.072682	30.7	M	0.054183	35	P	0.00141
sa_c511s337_a_at	707.7	P	4.4e-05	465.8	P	4.4e-05	534.1	P	4.4e-05	448.4	P	4.4e-05	469	P	4.4e-05	329.4	P	4.4e-05	210.3	P	0.000127	241	P	5.2e-05	224.3	P	4.4e-05	157.9	P	4.4e-05	348.9	P	4.4e-05	220.8	P	8.1e-05	300.9	P	4.4e-05	243.2	P	4.4e-05	227.6	P	4.4e-05
sa_c515s343_a_at	41.7	P	0.023919	48.4	P	0.009337	43.8	P	0.023919	41.7	P	0.009332	36.5	P	0.021883	64.2	P	0.000446	106.7	P	0.000127	118.5	P	0.000169	119.7	P	5.2e-05	115.2	P	4.4e-05	33.4	P	0.002273	18.8	P	0.013804	74	P	0.004014	23.9	A	0.123366	42.7	P	0.033653
sa_c517s346_a_at	230.4	P	9.5e-05	251.7	P	5.2e-05	202	P	8.1e-05	322.6	P	8.1e-05	225	P	8.1e-05	157.9	P	8.1e-05	129.6	P	6e-05	62.1	P	0.001796	115.2	P	4.4e-05	76.9	P	6e-05	83	P	0.00034	53.7	P	0.000446	64.3	P	0.010317	50.7	P	0.000856	71.1	P	0.000581
sa_c525s350_at	819.1	P	5.2e-05	651.6	P	4.4e-05	364.2	P	7e-05	539.9	P	4.4e-05	495	P	4.4e-05	311.4	P	9.5e-05	210	P	4.4e-05	151.5	P	0.00011	343.2	P	4.4e-05	181.4	P	0.00011	153.9	P	6e-05	78.4	P	7e-05	84.6	P	0.000972	99.7	P	0.000446	103	P	0.00039
sa_c531s354_a_at	239.9	P	0.000195	186.6	P	0.000225	121.2	P	0.001591	175.6	P	0.000509	219.7	P	0.00011	168.8	P	0.000445	142	P	0.000297	151.3	P	0.000225	109.2	P	0.000446	150.7	P	0.00034	172.5	P	0.000258	124.1	P	0.001102	132.8	P	0.000662	133.1	P	0.000581	122.7	P	0.001245
sa_c533s357_a_at	326.4	P	4.4e-05	429.3	P	4.4e-05	408.6	P	4.4e-05	463.7	P	4.4e-05	311.9	P	4.4e-05	413.4	P	4.4e-05	505.8	P	4.4e-05	552.1	P	4.4e-05	496	P	4.4e-05	469.4	P	4.4e-05	328.8	P	4.4e-05	307.8	P	4.4e-05	367.8	P	5.2e-05	220	P	4.4e-05	516	P	4.4e-05
sa_c537s363_a_at	219.4	P	7e-05	285	P	9.4e-05	256.6	P	0.000169	211.1	P	0.00034	279	P	8.1e-05	358.6	P	0.000109	282.7	P	8.1e-05	333	P	6e-05	298.2	P	0.000195	399.6	P	9.5e-05	285.2	P	9.5e-05	185.6	P	0.000169	267.7	P	0.000195	210.1	P	0.000147	221.7	P	0.000195
sa_c541s365_a_at	255.4	P	9.5e-05	258.3	P	0.000127	360.3	P	4.4e-05	212.7	P	9.5e-05	200.6	P	9.5e-05	432	P	0.00011	237.3	P	0.00011	260.9	P	7e-05	258	P	7e-05	293.7	P	5.2e-05	429.1	P	8.1e-05	267.1	P	8.1e-05	267.4	P	0.000195	298	P	0.000195	251.8	P	7e-05
sa_c542s370_a_at	538.8	P	5.2e-05	266.5	P	5.2e-05	386.5	P	5.2e-05	171.2	P	0.000127	216.6	P	4.4e-05	1414.1	P	5.2e-05	537.8	P	5.2e-05	974	P	5.2e-05	472.7	P	4.4e-05	719.5	P	5.2e-05	1468.6	P	4.4e-05	678.4	P	5.2e-05	852.2	P	5.2e-05	710.1	P	5.2e-05	718.7	P	4.4e-05
sa_c546s374_a_at	2047.8	P	4.4e-05	1276.5	P	4.4e-05	1720.9	P	5.2e-05	1479.9	P	4.4e-05	1078.1	P	5.2e-05	1294.2	P	4.4e-05	934.8	P	5.2e-05	1071.2	P	4.4e-05	988.5	P	6e-05	724.4	P	5.2e-05	2168.1	P	4.4e-05	1493.2	P	4.4e-05	1518.4	P	5.2e-05	1546.9	P	4.4e-05	1761.6	P	5.2e-05
sa_c552s378_a_at	3074.4	P	4.4e-05	2869.8	P	4.4e-05	3246.9	P	4.4e-05	2713.7	P	4.4e-05	3458.4	P	4.4e-05	988.1	P	4.4e-05	1906.3	P	4.4e-05	1733.2	P	4.4e-05	1419.5	P	4.4e-05	1843.1	P	4.4e-05	2536.4	P	4.4e-05	2663.6	P	4.4e-05	2905.2	P	4.4e-05	3183.1	P	4.4e-05	3149.2	P	4.4e-05
sa_c556s380_a_at	3055.6	P	4.4e-05	3481.5	P	4.4e-05	3108.5	P	4.4e-05	3220.2	P	4.4e-05	3850.5	P	4.4e-05	1242.4	P	4.4e-05	2119.2	P	4.4e-05	1759.5	P	4.4e-05	1737.9	P	4.4e-05	1862.2	P	4.4e-05	2806.5	P	4.4e-05	2812.6	P	4.4e-05	2791.9	P	4.4e-05	2974.6	P	4.4e-05	3147.3	P	4.4e-05
sa_c558s387_a_at	2444.7	P	5.2e-05	2639.7	P	4.4e-05	3017.6	P	5.2e-05	2626.8	P	4.4e-05	2330	P	4.4e-05	3305.5	P	5.2e-05	2152.6	P	4.4e-05	2411.5	P	4.4e-05	2428.1	P	4.4e-05	1856.3	P	4.4e-05	4484.8	P	4.4e-05	3520.3	P	4.4e-05	2954.4	P	4.4e-05	3101.1	P	4.4e-05	3416.8	P	4.4e-05
sa_c564s391_a_at	52.3	P	0.002856	30.4	P	0.00844	69.1	P	0.001406	49.4	P	0.00141	74.7	P	0.000445	56	P	0.002867	64.6	P	0.000446	70.8	P	0.001406	65.4	P	0.000225	77.9	P	0.001409	50.3	P	0.000296	57.7	P	0.001589	78.7	P	0.006867	74.2	P	0.002275	71	P	0.000753
sa_c568s393_a_at	145.8	P	5.2e-05	176.9	P	0.000195	211.1	P	9.5e-05	138.9	P	0.000195	166.1	P	0.000258	115.3	P	0.000258	190.5	P	5.2e-05	151.6	P	7e-05	136.6	P	7e-05	167.6	P	0.000195	175.9	P	8.1e-05	253.4	P	0.000109	260	P	0.000147	233.7	P	0.000195	315.5	P	9.5e-05
sa_c570s397_a_at	142.2	P	0.002867	135.5	P	0.000856	211.7	P	0.00039	163.8	P	0.000581	158.9	P	0.003595	92.9	P	0.002556	124	P	0.001593	146.2	P	0.000297	84.2	P	0.001101	135.8	P	0.001794	207.7	P	0.000446	245.4	P	0.000509	247.3	P	0.000258	224.7	P	0.000169	319.5	P	8.1e-05
sa_c574s400_a_at	796.3	P	4.4e-05	747.4	P	6e-05	606.5	P	4.4e-05	770.3	P	4.4e-05	717.2	P	4.4e-05	3272.6	P	5.2e-05	2252.9	P	4.4e-05	2723.6	P	4.4e-05	2921.2	P	4.4e-05	2857.1	P	5.2e-05	1118.8	P	4.4e-05	1132.9	P	4.4e-05	1142	P	5.2e-05	1521.5	P	5.2e-05	1782.6	P	5.2e-05
sa_c578s404_a_at	800.3	P	4.4e-05	672.3	P	4.4e-05	925.7	P	4.4e-05	571	P	4.4e-05	586.9	P	4.4e-05	1483.5	P	5.2e-05	640.2	P	5.2e-05	751.1	P	4.4e-05	725.2	P	4.4e-05	632.2	P	4.4e-05	1345.5	P	4.4e-05	783.6	P	4.4e-05	719.4	P	4.4e-05	985.2	P	4.4e-05	680.3	P	4.4e-05
sa_c582s408_a_at	271.7	P	0.000109	241.5	P	7e-05	211.1	P	7e-05	263.7	P	6e-05	259.7	P	0.00011	297.2	P	0.000195	338.5	P	6e-05	546.6	P	7e-05	487.2	P	4.4e-05	399.7	P	8.1e-05	245.8	P	6e-05	257.6	P	6e-05	235	P	0.00034	271.6	P	4.4e-05	283.4	P	7e-05
sa_c586s415_a_at	27.7	A	0.195246	3.9	A	0.860518	11.8	A	0.712323	29.9	A	0.382599	30.1	A	0.156668	6.3	A	0.737209	32.7	A	0.205712	20.2	A	0.544591	10.8	A	0.514898	17.7	A	0.5	22.6	A	0.095628	19.4	A	0.455413	38.4	A	0.354441	28.5	A	0.147834	19.4	A	0.41135
sa_c594s417_at	709.1	P	4.4e-05	782.8	P	4.4e-05	1083.1	P	4.4e-05	868.7	P	5.2e-05	878.2	P	4.4e-05	393.7	P	4.4e-05	559.4	P	5.2e-05	585.9	P	4.4e-05	494.6	P	4.4e-05	626.7	P	4.4e-05	335.4	P	4.4e-05	366.4	P	5.2e-05	319.7	P	7e-05	503	P	4.4e-05	423.7	P	4.4e-05
sa_c598s420_a_at	851.3	P	4.4e-05	974.1	P	4.4e-05	770.6	P	4.4e-05	1045.3	P	4.4e-05	914.2	P	5.2e-05	758.1	P	4.4e-05	1201	P	4.4e-05	1394.3	P	4.4e-05	1413.5	P	4.4e-05	1173.8	P	4.4e-05	676.6	P	4.4e-05	840.8	P	4.4e-05	707.1	P	4.4e-05	940.9	P	4.4e-05	937.8	P	4.4e-05
sa_c602s424_a_at	4893.4	P	4.4e-05	4757.2	P	4.4e-05	4710.9	P	4.4e-05	4559	P	4.4e-05	4886.1	P	4.4e-05	3940.5	P	4.4e-05	5855	P	4.4e-05	6028.9	P	4.4e-05	6579.1	P	4.4e-05	6668.9	P	4.4e-05	3298.9	P	4.4e-05	4143.9	P	4.4e-05	4337.1	P	4.4e-05	4137	P	4.4e-05	5067	P	4.4e-05
sa_c609s428_a_at	311.4	P	4.4e-05	252	P	4.4e-05	198.6	P	5.1e-05	232.9	P	5.2e-05	245.3	P	6e-05	266.1	P	4.4e-05	231.6	P	9.5e-05	237.1	P	4.4e-05	295.8	P	4.4e-05	243.6	P	5.2e-05	284.2	P	4.4e-05	211.8	P	8.1e-05	194.6	P	0.000127	222.2	P	4.4e-05	220.2	P	4.4e-05
sa_c611s432_a_at	649.8	P	4.4e-05	541.6	P	4.4e-05	525.5	P	4.4e-05	543.6	P	4.4e-05	517.2	P	4.4e-05	440.3	P	5.2e-05	506.9	P	4.4e-05	719.1	P	4.4e-05	674.6	P	6e-05	487.6	P	4.4e-05	901.7	P	4.4e-05	993.6	P	4.4e-05	1085.9	P	4.4e-05	1047.6	P	4.4e-05	1008.8	P	4.4e-05
sa_c615s436_at	994.1	P	6e-05	1212.2	P	4.4e-05	1275.6	P	4.4e-05	1006.8	P	4.4e-05	1328.5	P	4.4e-05	990.4	P	4.4e-05	1056.2	P	5.2e-05	943.6	P	4.4e-05	794.3	P	4.4e-05	896.3	P	5.2e-05	1381.5	P	4.4e-05	1444.9	P	4.4e-05	1387.9	P	4.4e-05	1058.1	P	4.4e-05	1530.5	P	4.4e-05
sa_c619s442_at	5821.1	P	4.4e-05	6034.7	P	4.4e-05	7032.1	P	4.4e-05	5305.7	P	4.4e-05	6619.9	P	4.4e-05	6392.6	P	4.4e-05	6180.3	P	4.4e-05	5070.5	P	4.4e-05	4261.9	P	4.4e-05	5859.5	P	4.4e-05	6653.4	P	4.4e-05	7725.8	P	4.4e-05	6599.5	P	4.4e-05	6429.5	P	4.4e-05	7614.1	P	4.4e-05
sa_c623s446_a_at	8079.8	P	4.4e-05	7459.8	P	4.4e-05	9036.4	P	4.4e-05	6479.4	P	4.4e-05	8983.3	P	4.4e-05	8488.5	P	4.4e-05	7769.6	P	4.4e-05	7182.9	P	4.4e-05	5620.2	P	4.4e-05	7949.3	P	4.4e-05	8604	P	4.4e-05	9115.5	P	4.4e-05	9012.7	P	4.4e-05	7740	P	4.4e-05	10665.9	P	4.4e-05
sa_c629s448_at	354.1	P	4.4e-05	390.3	P	4.4e-05	261.1	P	7e-05	355.3	P	4.4e-05	301.5	P	5.2e-05	1474	P	4.4e-05	1304.5	P	4.4e-05	1614.3	P	4.4e-05	1303.6	P	4.4e-05	1007.2	P	4.4e-05	2064	P	4.4e-05	1617.7	P	4.4e-05	1908.3	P	4.4e-05	1648.2	P	4.4e-05	1960.2	P	4.4e-05
sa_c629s448_s_at	1976.4	P	4.4e-05	2021	P	4.4e-05	1518.7	P	4.4e-05	1574.1	P	4.4e-05	1548.8	P	4.4e-05	6642.9	P	4.4e-05	5386	P	4.4e-05	5554.7	P	4.4e-05	4534.4	P	4.4e-05	5130.3	P	4.4e-05	6265.9	P	4.4e-05	6488.8	P	4.4e-05	6410.1	P	4.4e-05	6365.8	P	4.4e-05	5665.3	P	4.4e-05
sa_c646s452_a_at	3192.8	P	4.4e-05	3112.1	P	4.4e-05	4760.6	P	4.4e-05	3254.7	P	4.4e-05	3206.6	P	4.4e-05	6412.2	P	4.4e-05	3873.2	P	4.4e-05	3310	P	4.4e-05	4357.2	P	4.4e-05	3814.3	P	4.4e-05	5752.7	P	4.4e-05	4978	P	4.4e-05	5437.3	P	4.4e-05	4395.5	P	4.4e-05	4259.3	P	4.4e-05
sa_c648s458_a_at	520.7	P	6e-05	469.6	P	7e-05	473.7	P	7e-05	584.7	P	6e-05	432.5	P	5.2e-05	942.8	P	5.2e-05	692	P	6e-05	806.6	P	5.2e-05	955.4	P	4.4e-05	937.1	P	4.4e-05	770.6	P	6e-05	607	P	9.5e-05	772.8	P	5.2e-05	918.3	P	7e-05	888.2	P	5.2e-05
sa_c652s462_a_at	324.9	P	4.4e-05	298.4	P	8.1e-05	355.8	P	4.4e-05	240.7	P	0.000147	269.5	P	9.5e-05	284.3	P	6e-05	282.8	P	0.000147	197.4	P	6e-05	284.9	P	0.00011	204.8	P	0.000127	373.8	P	4.4e-05	311.4	P	8.1e-05	325.8	P	5.2e-05	353.7	P	4.4e-05	341.4	P	8.1e-05
sa_c658s466_a_at	813.1	P	4.4e-05	658.9	P	4.4e-05	977.2	P	4.4e-05	678	P	4.4e-05	718.1	P	4.4e-05	456.5	P	4.4e-05	495.6	P	4.4e-05	433.6	P	5.2e-05	529	P	4.4e-05	399.8	P	4.4e-05	718.6	P	4.4e-05	790.1	P	4.4e-05	849.5	P	4.4e-05	819.6	P	4.4e-05	771.9	P	4.4e-05
sa_c660s471_at	393.6	P	4.4e-05	438	P	4.4e-05	591.6	P	5.2e-05	417.8	P	4.4e-05	481.6	P	5.2e-05	194.8	P	0.000127	275.1	P	4.4e-05	204	P	8.1e-05	197.9	P	9.5e-05	283.8	P	0.00011	449.3	P	4.4e-05	470	P	4.4e-05	494.5	P	4.4e-05	482.5	P	4.4e-05	408.2	P	4.4e-05
sa_c664s473_a_at	226.2	P	8.1e-05	304.8	P	4.4e-05	453.1	P	4.4e-05	305.8	P	4.4e-05	361.4	P	5.2e-05	183.7	P	4.4e-05	226.4	P	7e-05	169.6	P	5.2e-05	182.9	P	4.4e-05	190.9	P	5.2e-05	227.3	P	6e-05	315.4	P	4.4e-05	350.9	P	5.2e-05	356.7	P	4.4e-05	355.1	P	4.4e-05
sa_c670s476_a_at	305.3	P	4.4e-05	362.8	P	4.4e-05	515.8	P	4.4e-05	308.8	P	4.4e-05	441.6	P	4.4e-05	253.8	P	4.4e-05	300.3	P	4.4e-05	241	P	4.4e-05	249.1	P	4.4e-05	244	P	4.4e-05	264.9	P	4.4e-05	382.4	P	4.4e-05	448.8	P	4.4e-05	378.4	P	4.4e-05	440.9	P	4.4e-05
sa_c813s612_a_at	253.2	P	9.4e-05	348.8	P	4.4e-05	379.2	P	7e-05	333.4	P	7e-05	221.8	P	6e-05	702.9	P	4.4e-05	869.8	P	4.4e-05	1019.3	P	4.4e-05	979.1	P	4.4e-05	688.2	P	4.4e-05	618.7	P	4.4e-05	661.2	P	4.4e-05	535.8	P	4.4e-05	531.6	P	5.2e-05	641	P	6e-05
sa_c820s622_a_at	839.3	P	4.4e-05	467.6	P	4.4e-05	489.5	P	6e-05	524.7	P	4.4e-05	317	P	5.2e-05	1727	P	4.4e-05	846.7	P	4.4e-05	1220.8	P	4.4e-05	1249.5	P	4.4e-05	964	P	4.4e-05	1556.4	P	4.4e-05	786.2	P	4.4e-05	762.6	P	4.4e-05	1047.8	P	4.4e-05	965	P	4.4e-05
sa_c825s623_a_at	2025.7	P	4.4e-05	2286.1	P	4.4e-05	2549.3	P	4.4e-05	2488.2	P	4.4e-05	3004.8	P	4.4e-05	4178.9	P	4.4e-05	2758	P	4.4e-05	2663.1	P	4.4e-05	2779	P	4.4e-05	2909.3	P	4.4e-05	3236.6	P	4.4e-05	2507.6	P	4.4e-05	2066	P	4.4e-05	2989.4	P	4.4e-05	2759	P	4.4e-05
sa_c827s629_a_at	90.3	P	0.00034	344.8	P	7e-05	73.9	P	0.001794	126.6	P	6e-05	116	P	0.000446	77.9	P	9.4e-05	223.2	P	8.1e-05	71.3	P	0.003585	73.1	P	0.00034	28	P	0.001246	74.9	P	4.4e-05	241.6	P	0.000127	89.3	P	0.000195	61.6	P	0.000126	81.8	P	0.001409
sa_c831s632_a_at	5128.2	P	4.4e-05	5914.4	P	4.4e-05	6405.8	P	4.4e-05	6303	P	4.4e-05	5544.1	P	4.4e-05	1282.7	P	4.4e-05	1888.6	P	4.4e-05	1903.4	P	4.4e-05	2215.2	P	4.4e-05	1858.5	P	4.4e-05	2144.3	P	4.4e-05	2451.2	P	4.4e-05	2359.7	P	4.4e-05	2405.6	P	4.4e-05	2861.5	P	4.4e-05
sa_c835s635_at	604.6	P	5.2e-05	687.8	P	4.4e-05	670	P	4.4e-05	636.8	P	4.4e-05	506.4	P	5.2e-05	1241.3	P	4.4e-05	767.8	P	4.4e-05	879.4	P	4.4e-05	904.9	P	4.4e-05	693.4	P	4.4e-05	1303.5	P	4.4e-05	820.1	P	4.4e-05	943.3	P	4.4e-05	768.9	P	4.4e-05	940.7	P	4.4e-05
sa_c839s639_a_at	151.4	P	6e-05	93.8	P	6e-05	27	A	0.205732	108.4	P	0.000147	109.7	P	0.000169	166.1	P	4.4e-05	156.2	P	4.4e-05	188.8	P	4.4e-05	213	P	4.4e-05	188.7	P	4.4e-05	126.3	P	4.4e-05	135.1	P	0.000195	81.2	P	0.00097	86.8	P	7e-05	110.9	P	9.5e-05
sa_c843s643_at	2386.7	P	4.4e-05	2631.1	P	4.4e-05	1877.7	P	4.4e-05	2197.2	P	4.4e-05	2085.3	P	4.4e-05	2679.9	P	4.4e-05	1786.5	P	4.4e-05	1607.2	P	4.4e-05	1800.7	P	4.4e-05	1772.4	P	4.4e-05	2463.4	P	4.4e-05	2167.2	P	4.4e-05	1932.8	P	4.4e-05	1819.6	P	4.4e-05	1946.5	P	4.4e-05
sa_c847s650_a_at	2397.3	P	4.4e-05	2293.4	P	4.4e-05	1748.9	P	4.4e-05	2082	P	4.4e-05	1938.2	P	4.4e-05	2516.3	P	4.4e-05	2168.7	P	4.4e-05	2032.6	P	4.4e-05	2593.1	P	4.4e-05	2371.8	P	4.4e-05	1652.4	P	4.4e-05	2005	P	4.4e-05	1873.9	P	4.4e-05	1766.4	P	4.4e-05	2001.9	P	4.4e-05
sa_c853s654_a_at	4672.3	P	4.4e-05	4375.7	P	4.4e-05	2461.8	P	4.4e-05	4861.3	P	4.4e-05	4094	P	4.4e-05	9846.8	P	4.4e-05	7071	P	4.4e-05	7553.5	P	4.4e-05	7648	P	4.4e-05	8270.6	P	4.4e-05	4954.4	P	4.4e-05	5229.5	P	4.4e-05	6080.7	P	4.4e-05	7120.2	P	4.4e-05	6774.5	P	4.4e-05
sa_c855s656_a_at	443.5	P	4.4e-05	565.9	P	4.4e-05	694.2	P	4.4e-05	503.8	P	4.4e-05	507.6	P	4.4e-05	490.2	P	4.4e-05	387	P	5.2e-05	411.7	P	4.4e-05	447	P	4.4e-05	293.5	P	4.4e-05	868.7	P	4.4e-05	611.1	P	4.4e-05	518.2	P	4.4e-05	564.2	P	4.4e-05	709.8	P	4.4e-05
sa_c859s660_a_at	2704.8	P	4.4e-05	2655.5	P	4.4e-05	3574.2	P	4.4e-05	2870.1	P	4.4e-05	2836.7	P	4.4e-05	2600.5	P	4.4e-05	2325.8	P	4.4e-05	2373.3	P	4.4e-05	2283.2	P	4.4e-05	2258.4	P	4.4e-05	3690.3	P	4.4e-05	3639.9	P	4.4e-05	2851.7	P	4.4e-05	3243.8	P	4.4e-05	3026.3	P	4.4e-05
sa_c863s665_at	1139.7	P	4.4e-05	1469.6	P	4.4e-05	1661.5	P	4.4e-05	1282	P	4.4e-05	1184	P	4.4e-05	1076.1	P	4.4e-05	1005.8	P	4.4e-05	864.3	P	4.4e-05	918.5	P	4.4e-05	878.3	P	4.4e-05	1561.7	P	4.4e-05	1390.3	P	4.4e-05	1188.8	P	4.4e-05	1342.8	P	4.4e-05	1488.6	P	4.4e-05
sa_c867s667_a_at	1438.3	P	4.4e-05	1325.9	P	4.4e-05	1416	P	4.4e-05	1215.3	P	4.4e-05	1457.7	P	4.4e-05	2172.7	P	4.4e-05	2133.4	P	4.4e-05	2361.9	P	4.4e-05	2336.6	P	4.4e-05	2296.5	P	4.4e-05	1668.7	P	4.4e-05	1674.1	P	4.4e-05	1692.3	P	4.4e-05	1857.6	P	4.4e-05	1813.2	P	4.4e-05
sa_c871s671_a_at	2013.7	P	4.4e-05	1713.9	P	4.4e-05	1869.6	P	4.4e-05	1989.9	P	4.4e-05	1662.2	P	4.4e-05	2883.4	P	4.4e-05	2016.2	P	4.4e-05	2333.5	P	4.4e-05	2554.6	P	4.4e-05	2034.1	P	4.4e-05	2584.3	P	4.4e-05	2133.7	P	4.4e-05	1969.6	P	4.4e-05	2441.3	P	4.4e-05	2395.1	P	4.4e-05
sa_c875s677_a_at	437.3	P	9.5e-05	258.1	P	8.1e-05	115.1	P	4.4e-05	284.3	P	7e-05	323.9	P	0.000169	470.3	P	4.4e-05	329.7	P	4.4e-05	390.3	P	4.4e-05	466.1	P	4.4e-05	366.1	P	4.4e-05	246	P	4.4e-05	248.7	P	8.1e-05	185.3	P	0.000169	276.8	P	4.4e-05	213.8	P	9.5e-05
sa_c879s682_a_at	665.8	P	4.4e-05	519.4	P	4.4e-05	570.6	P	4.4e-05	536.6	P	4.4e-05	488.6	P	4.4e-05	599.6	P	4.4e-05	373.6	P	4.4e-05	530.4	P	4.4e-05	435.9	P	4.4e-05	429.3	P	5.2e-05	682.5	P	4.4e-05	402.6	P	4.4e-05	505.5	P	4.4e-05	485.6	P	4.4e-05	436	P	4.4e-05
sa_c883s684_a_at	1505.8	P	4.4e-05	1350.2	P	4.4e-05	1287.5	P	4.4e-05	1361.7	P	4.4e-05	1326.4	P	4.4e-05	1303	P	4.4e-05	885.3	P	4.4e-05	1124.6	P	4.4e-05	1148.2	P	4.4e-05	1092.8	P	4.4e-05	1378.1	P	4.4e-05	1161.4	P	4.4e-05	1000	P	4.4e-05	1230.9	P	4.4e-05	939.5	P	4.4e-05
sa_c890s689_a_at	441.9	P	5.2e-05	315.2	P	4.4e-05	360.5	P	5.2e-05	337.8	P	5.2e-05	341.1	P	9.5e-05	291.5	P	6e-05	280.2	P	4.4e-05	384.8	P	4.4e-05	334	P	4.4e-05	338.5	P	4.4e-05	422.6	P	5.2e-05	312.7	P	6e-05	379.2	P	7e-05	376	P	4.4e-05	438.5	P	4.4e-05
sa_c896s691_a_at	37.3	P	0.011373	20.5	A	0.216484	8.7	A	0.603265	19.7	A	0.340661	32.6	A	0.108898	11.1	A	0.514891	33.9	A	0.156647	28	A	0.07263	25.9	A	0.095667	49.2	P	0.020013	16.4	A	0.300575	9.7	A	0.794329	20.1	A	0.411373	29.8	M	0.05406	3.3	A	0.71234
sa_c898s698_a_at	348	P	4.4e-05	274.8	P	6e-05	426.2	P	4.4e-05	374.7	P	4.4e-05	258	P	4.4e-05	264.7	P	7e-05	379.5	P	6e-05	420.6	P	7e-05	451	P	4.4e-05	466.1	P	6e-05	628.6	P	4.4e-05	653.6	P	4.4e-05	766.2	P	5.2e-05	982.8	P	4.4e-05	988	P	4.4e-05
sa_c904s700_a_at	2669.5	P	4.4e-05	2057.3	P	4.4e-05	3356.4	P	4.4e-05	1879.7	P	4.4e-05	1587.8	P	5.2e-05	1079.8	P	5.2e-05	444.3	P	4.4e-05	615.7	P	4.4e-05	397.2	P	5.2e-05	362.8	P	4.4e-05	859.8	P	4.4e-05	370.4	P	4.4e-05	415.5	P	5.2e-05	336.6	P	5.2e-05	351.4	P	4.4e-05
sa_c906s704_a_at	112.5	P	0.002865	64.4	P	0.01667	60.5	M	0.050229	56.6	P	0.028436	49.2	A	0.083592	72.6	P	0.011384	73.1	P	0.007616	95.2	P	0.004985	91.8	P	0.00141	82.4	P	0.003592	169.4	P	0.00034	113.6	P	0.001796	156.6	P	0.004017	117.5	P	0.003212	119.2	P	0.003212
sa_c912s709_a_at	156.2	P	0.000509	58.6	P	0.001409	92.1	P	0.001409	83.8	P	9.4e-05	79	P	0.003592	84	P	0.004017	129.5	P	0.000169	131.1	P	0.000857	113	P	0.00011	92.9	P	0.000972	131.8	P	0.000109	166.2	P	0.000195	154.5	P	0.000662	111.6	P	0.000662	136.9	P	0.000109
sa_c914s711_at	204.5	P	4.4e-05	102.7	P	0.000225	106.2	P	7e-05	110.3	P	0.000169	121.8	P	9.4e-05	161.3	P	9.5e-05	154.2	P	7e-05	178.6	P	7e-05	149.3	P	7e-05	207.3	P	5.2e-05	147.3	P	4.4e-05	202.5	P	6e-05	263.4	P	7e-05	187.8	P	4.4e-05	204	P	5.2e-05
sa_c921s716_a_at	135.4	P	0.000146	98.2	P	0.00011	60.8	P	0.011384	79.6	P	0.000225	99.5	P	0.000509	76.7	P	0.000258	98.8	P	0.000146	87.7	P	7e-05	91.1	P	7e-05	101.6	P	5.2e-05	98.6	P	0.000169	86.5	P	0.000169	99.9	P	0.000147	102.2	P	9.4e-05	110.5	P	0.000169
sa_c925s720_a_at	137.4	P	0.000581	102.1	P	0.000971	75.9	P	0.004469	82.6	P	0.001101	106	P	0.000662	83.5	P	0.000662	122.4	P	0.000581	93.9	P	0.000446	87.8	P	0.000195	87.6	P	0.011378	116.9	P	0.000296	109	P	0.000754	125.2	P	0.000169	101.1	P	0.000225	97	P	0.00034
sa_c929s726_at	963.1	P	4.4e-05	896	P	4.4e-05	1071.8	P	4.4e-05	758.9	P	4.4e-05	674.2	P	4.4e-05	992.6	P	4.4e-05	824.1	P	4.4e-05	915.3	P	4.4e-05	1052.5	P	4.4e-05	836.1	P	4.4e-05	1320.9	P	4.4e-05	995.7	P	4.4e-05	823.1	P	4.4e-05	951.4	P	4.4e-05	922.4	P	4.4e-05
sa_c674s480_a_at	647.8	P	4.4e-05	700	P	4.4e-05	815.7	P	4.4e-05	670.4	P	4.4e-05	828.2	P	5.2e-05	419.7	P	4.4e-05	675.7	P	5.2e-05	540.1	P	4.4e-05	422.8	P	4.4e-05	504.8	P	4.4e-05	540.8	P	4.4e-05	878.2	P	4.4e-05	858.3	P	4.4e-05	834.6	P	4.4e-05	994	P	4.4e-05
sa_c678s484_a_at	536.3	P	4.4e-05	672.6	P	4.4e-05	666.4	P	4.4e-05	661.2	P	4.4e-05	759.1	P	4.4e-05	542	P	5.2e-05	558.1	P	4.4e-05	452.3	P	4.4e-05	475.3	P	4.4e-05	550.8	P	4.4e-05	478.5	P	4.4e-05	703	P	4.4e-05	795	P	4.4e-05	789.9	P	4.4e-05	813.6	P	4.4e-05
sa_c680s488_a_at	439.6	P	4.4e-05	483.5	P	4.4e-05	490.4	P	4.4e-05	517.6	P	4.4e-05	577.5	P	4.4e-05	277.5	P	4.4e-05	392.5	P	4.4e-05	360.9	P	4.4e-05	380.2	P	4.4e-05	390.5	P	4.4e-05	345.9	P	4.4e-05	549.9	P	4.4e-05	598.4	P	4.4e-05	565	P	4.4e-05	611.2	P	4.4e-05
sa_c686s494_a_at	845.9	P	4.4e-05	962.7	P	4.4e-05	773.5	P	4.4e-05	851.3	P	4.4e-05	1074.2	P	5.2e-05	502	P	6e-05	793.9	P	6e-05	649.6	P	4.4e-05	589.7	P	4.4e-05	657	P	7e-05	650.3	P	4.4e-05	948.4	P	6e-05	1142.9	P	4.4e-05	951.5	P	5.2e-05	982.4	P	4.4e-05
sa_c690s498_a_at	1229	P	4.4e-05	1278	P	4.4e-05	1057.7	P	4.4e-05	1138.6	P	4.4e-05	1543.2	P	4.4e-05	857.3	P	4.4e-05	1178.5	P	4.4e-05	1018.3	P	4.4e-05	828.3	P	4.4e-05	1106.8	P	4.4e-05	969.2	P	4.4e-05	1357.9	P	4.4e-05	1506	P	4.4e-05	1387.1	P	4.4e-05	1541.9	P	4.4e-05
sa_c692s500_a_at	384.6	P	4.4e-05	425.6	P	8.1e-05	280.7	P	8.1e-05	394.2	P	7e-05	392.2	P	5.2e-05	411.5	P	4.4e-05	438.9	P	4.4e-05	427.6	P	4.4e-05	512.8	P	4.4e-05	431.9	P	4.4e-05	376	P	5.2e-05	310.3	P	5.2e-05	429.6	P	6e-05	370.5	P	9.5e-05	382.4	P	6e-05
sa_c697s507_a_at	1040.6	P	5.2e-05	1221.9	P	4.4e-05	842.1	P	5.2e-05	1166.4	P	5.2e-05	1159.4	P	5.2e-05	1013.7	P	5.2e-05	1062.3	P	5.2e-05	1104.4	P	4.4e-05	877.8	P	5.2e-05	991.8	P	5.2e-05	970.8	P	5.2e-05	1216.5	P	5.2e-05	1087.8	P	5.2e-05	1103.5	P	5.2e-05	1124.1	P	5.2e-05
sa_c700s509_a_at	455.8	P	6e-05	315	P	4.4e-05	239.1	P	7e-05	261.6	P	5.2e-05	361.1	P	9.4e-05	246.2	P	4.4e-05	280.9	P	5.2e-05	243	P	4.4e-05	222	P	4.4e-05	260.9	P	6e-05	220.4	P	4.4e-05	152.8	P	4.4e-05	137.5	P	0.000224	99.7	P	0.000258	119	P	4.4e-05
sa_c704s512_a_at	1527.7	P	4.4e-05	1269.9	P	4.4e-05	778.4	P	4.4e-05	975	P	4.4e-05	1241.6	P	4.4e-05	945.5	P	4.4e-05	946	P	4.4e-05	910.4	P	4.4e-05	649.6	P	4.4e-05	1007.4	P	4.4e-05	554.6	P	4.4e-05	514.5	P	4.4e-05	554.5	P	5.2e-05	373.7	P	4.4e-05	546.8	P	4.4e-05
sa_c712s522_a_at	2322.4	P	4.4e-05	2408.8	P	4.4e-05	2851.8	P	4.4e-05	2910.9	P	4.4e-05	2389.9	P	4.4e-05	3286	P	4.4e-05	2095.5	P	4.4e-05	2184.4	P	4.4e-05	2519.4	P	4.4e-05	2213.1	P	4.4e-05	3127.5	P	4.4e-05	2327.1	P	4.4e-05	2080.1	P	4.4e-05	2557.2	P	4.4e-05	2035	P	4.4e-05
sa_c716s526_a_at	1485	P	4.4e-05	1480.3	P	4.4e-05	1639.3	P	4.4e-05	1938.1	P	4.4e-05	1649.5	P	4.4e-05	1741.3	P	4.4e-05	1577.8	P	4.4e-05	1717.2	P	4.4e-05	1881.1	P	4.4e-05	1651.4	P	4.4e-05	1657.5	P	4.4e-05	1417	P	4.4e-05	1443.6	P	4.4e-05	1730.1	P	4.4e-05	1707.4	P	4.4e-05
sa_c720s531_a_at	1338.6	P	4.4e-05	1547.9	P	4.4e-05	1788.5	P	4.4e-05	1718.6	P	4.4e-05	1579.1	P	4.4e-05	1074.5	P	4.4e-05	1366.6	P	5.2e-05	1186.4	P	4.4e-05	1519.1	P	4.4e-05	1110.5	P	4.4e-05	1360.1	P	4.4e-05	1224.1	P	4.4e-05	1276	P	4.4e-05	1365.3	P	4.4e-05	1512.9	P	4.4e-05
sa_c724s534_a_at	110.9	P	0.00034	106.7	P	0.000297	71.9	P	0.002275	121.8	P	0.00039	122.5	P	0.000258	100	P	0.000297	85.2	P	0.000127	68.8	P	4.4e-05	87.5	P	6e-05	75.8	P	0.000581	64	P	0.000127	70.8	P	0.001796	51.7	A	0.078002	63.4	P	0.000509	50.2	P	0.004006
sa_c730s536_a_at	11648.9	P	4.4e-05	11523.7	P	4.4e-05	12432.2	P	4.4e-05	11522.2	P	4.4e-05	13022.2	P	4.4e-05	12329.3	P	4.4e-05	10883	P	4.4e-05	9865.4	P	4.4e-05	10530	P	4.4e-05	11132.3	P	4.4e-05	10638.8	P	4.4e-05	13399.7	P	4.4e-05	12269.1	P	4.4e-05	13496	P	4.4e-05	14442.5	P	4.4e-05
sa_c732s540_a_at	76.9	P	0.000296	80.1	P	5.2e-05	105.5	P	8.1e-05	64.8	P	0.000509	44.9	P	0.001794	168.4	P	0.000258	90.1	P	0.000195	110.6	P	0.00011	83.8	P	4.4e-05	56.5	P	0.000127	210.9	P	8.1e-05	156.4	P	5.2e-05	110.1	P	0.000296	128.5	P	4.4e-05	152	P	7e-05
sa_c736s544_a_at	357.7	P	4.4e-05	623.8	P	4.4e-05	1242.3	P	4.4e-05	697	P	4.4e-05	571.5	P	4.4e-05	919.4	P	4.4e-05	1753.8	P	4.4e-05	2600.3	P	4.4e-05	1882.2	P	4.4e-05	1991.3	P	4.4e-05	1373.5	P	4.4e-05	2045.4	P	4.4e-05	1671.2	P	4.4e-05	2309	P	4.4e-05	2738	P	4.4e-05
sa_c740s548_a_at	224.3	P	4.4e-05	374.7	P	7e-05	670.5	P	7e-05	361.4	P	9.5e-05	463.8	P	0.000109	459.1	P	4.4e-05	1120.5	P	4.4e-05	1630.4	P	4.4e-05	1278	P	4.4e-05	1158.1	P	4.4e-05	757.2	P	5.2e-05	1470.2	P	4.4e-05	833.2	P	5.2e-05	1348.1	P	5.2e-05	1677.1	P	4.4e-05
sa_c750s552_a_at	3456.3	P	4.4e-05	4207.5	P	4.4e-05	2752.5	P	4.4e-05	3291.9	P	4.4e-05	2927.4	P	4.4e-05	3408.4	P	4.4e-05	5048.2	P	4.4e-05	4776.1	P	4.4e-05	4369.1	P	4.4e-05	4241.1	P	4.4e-05	2748.5	P	4.4e-05	3589.6	P	4.4e-05	3162.5	P	4.4e-05	3123.8	P	4.4e-05	2155.6	P	4.4e-05
sa_c756s563_at	160.6	P	0.00011	184.7	P	6e-05	129.5	P	0.000297	127.6	P	0.000109	203.3	P	0.00011	85.3	P	0.000257	146.4	P	0.00034	125.2	P	5.2e-05	110.9	P	6e-05	127.4	P	4.4e-05	74.4	P	0.00011	104.7	P	0.000127	85.2	P	0.004017	122	P	7e-05	67.1	P	0.001248
sa_c771s572_a_at	11291.7	P	4.4e-05	10762.2	P	4.4e-05	13304.5	P	4.4e-05	12088.6	P	4.4e-05	12264.3	P	4.4e-05	8091.6	P	4.4e-05	9040.8	P	4.4e-05	7971.8	P	4.4e-05	8010.7	P	4.4e-05	8436.6	P	4.4e-05	9756.5	P	4.4e-05	12950.2	P	4.4e-05	13574.8	P	4.4e-05	12685.1	P	4.4e-05	14223.5	P	4.4e-05
sa_c775s576_a_at	10821.8	P	4.4e-05	11119.5	P	4.4e-05	13278.8	P	4.4e-05	11932.3	P	4.4e-05	12860.9	P	4.4e-05	8344.7	P	4.4e-05	9038.4	P	4.4e-05	8423.3	P	4.4e-05	7547	P	4.4e-05	8705.3	P	4.4e-05	9144.2	P	4.4e-05	12330.6	P	4.4e-05	12759.8	P	4.4e-05	12147.7	P	4.4e-05	12594.8	P	4.4e-05
sa_c779s580_a_at	16967.4	P	4.4e-05	17171.8	P	4.4e-05	19173.6	P	4.4e-05	16883.8	P	4.4e-05	19369.4	P	4.4e-05	10351.9	P	4.4e-05	14426.6	P	4.4e-05	12892.5	P	4.4e-05	12256.5	P	4.4e-05	14265.2	P	4.4e-05	13041.4	P	4.4e-05	17773	P	4.4e-05	18204.3	P	4.4e-05	18024.7	P	4.4e-05	18148.2	P	4.4e-05
sa_c783s584_a_at	9899.9	P	4.4e-05	9958.7	P	4.4e-05	11997.5	P	4.4e-05	10013.9	P	4.4e-05	11123.4	P	4.4e-05	7026.4	P	4.4e-05	7494.5	P	4.4e-05	7413.8	P	4.4e-05	7187	P	4.4e-05	7136.8	P	4.4e-05	8732.6	P	4.4e-05	11762.1	P	4.4e-05	11919.4	P	4.4e-05	12414.1	P	4.4e-05	11153	P	4.4e-05
sa_c787s588_a_at	306.7	P	4.4e-05	279.9	P	5.2e-05	277.6	P	6e-05	269.7	P	6e-05	322.2	P	7e-05	333.4	P	7e-05	218.7	P	7e-05	256	P	5.2e-05	298.1	P	7e-05	189.3	P	5.2e-05	329.6	P	4.4e-05	255.6	P	8.1e-05	198.8	P	0.00011	306.1	P	7e-05	186.4	P	7e-05
sa_c791s594_at	1125.4	P	4.4e-05	737	P	4.4e-05	752.6	P	4.4e-05	828.4	P	4.4e-05	807	P	4.4e-05	453	P	4.4e-05	426.5	P	4.4e-05	655.8	P	5.2e-05	412.8	P	4.4e-05	506.9	P	4.4e-05	523.3	P	5.2e-05	350.5	P	5.2e-05	393.7	P	5.2e-05	286.6	P	4.4e-05	228.9	P	7e-05
sa_c795s596_a_at	916.9	P	4.4e-05	550.6	P	4.4e-05	480.7	P	4.4e-05	600.9	P	4.4e-05	663.1	P	4.4e-05	392.7	P	6e-05	277.9	P	4.4e-05	378.6	P	4.4e-05	333.1	P	4.4e-05	314.2	P	4.4e-05	365	P	4.4e-05	271.1	P	5.2e-05	225.9	P	4.4e-05	220.6	P	7e-05	193	P	6e-05
sa_c802s600_a_at	1006.7	P	4.4e-05	876.9	P	4.4e-05	823.1	P	4.4e-05	1074	P	4.4e-05	976.6	P	5.2e-05	1310.5	P	5.2e-05	1377.5	P	4.4e-05	1516.2	P	4.4e-05	1407.5	P	4.4e-05	1457.6	P	4.4e-05	1038.9	P	4.4e-05	930.3	P	4.4e-05	938.9	P	4.4e-05	1129.3	P	4.4e-05	997.8	P	4.4e-05
sa_c803s604_a_at	2168.4	P	4.4e-05	1265	P	5.2e-05	1121	P	5.2e-05	1455.4	P	5.2e-05	1314.9	P	6e-05	751	P	4.4e-05	866	P	6e-05	1026.1	P	5.2e-05	808.8	P	4.4e-05	686.1	P	5.2e-05	881.6	P	4.4e-05	591.5	P	7e-05	582.6	P	4.4e-05	464.8	P	5.2e-05	420.8	P	7e-05
sa_c807s608_a_at	5143.9	P	4.4e-05	4346.9	P	4.4e-05	4552.3	P	4.4e-05	4245.4	P	4.4e-05	4122.7	P	4.4e-05	6523.3	P	4.4e-05	5380.9	P	4.4e-05	5916.1	P	4.4e-05	4730	P	4.4e-05	5934.7	P	4.4e-05	3759.7	P	4.4e-05	4391.2	P	4.4e-05	3642.1	P	4.4e-05	4604	P	4.4e-05	3857.6	P	4.4e-05
sa_c933s729_a_at	3926.7	P	4.4e-05	3750.4	P	4.4e-05	3389.8	P	4.4e-05	4160.4	P	4.4e-05	4118.9	P	4.4e-05	2716.9	P	4.4e-05	2798.6	P	4.4e-05	2739.8	P	4.4e-05	2961.1	P	4.4e-05	2537.7	P	4.4e-05	3107.6	P	4.4e-05	2980.1	P	4.4e-05	2735.8	P	4.4e-05	3195.8	P	4.4e-05	3499.8	P	4.4e-05
sa_c1063s849_at	504.9	P	4.4e-05	416.9	P	0.000109	800.7	P	7e-05	260.3	P	7e-05	258.9	P	7e-05	2163.1	P	4.4e-05	810.8	P	4.4e-05	738.6	P	4.4e-05	688.2	P	4.4e-05	499.3	P	6e-05	742	P	4.4e-05	314.1	P	0.000297	670.1	P	0.00011	282.5	P	6e-05	327.1	P	7e-05
sa_c1067s853_a_at	846.5	P	4.4e-05	890.5	P	4.4e-05	1073.8	P	4.4e-05	905.8	P	4.4e-05	766.2	P	4.4e-05	1232	P	4.4e-05	1036	P	4.4e-05	1346.8	P	4.4e-05	1224.1	P	4.4e-05	1108.9	P	4.4e-05	1007.9	P	4.4e-05	829.4	P	4.4e-05	869.7	P	4.4e-05	767.4	P	4.4e-05	731.4	P	4.4e-05
sa_c1075s857_a_at	2175.9	P	4.4e-05	2173.8	P	4.4e-05	2036.4	P	4.4e-05	2351.6	P	4.4e-05	2332.5	P	4.4e-05	2882.2	P	4.4e-05	4106.7	P	4.4e-05	5003.5	P	4.4e-05	4315.8	P	4.4e-05	4416.3	P	4.4e-05	2775.4	P	4.4e-05	2560	P	4.4e-05	3056.2	P	4.4e-05	2499.2	P	4.4e-05	2328.8	P	4.4e-05
sa_c1078s861_at	3362.1	P	4.4e-05	3526.5	P	4.4e-05	4396.1	P	4.4e-05	3213.2	P	4.4e-05	3901.5	P	4.4e-05	3014.1	P	4.4e-05	3237.9	P	4.4e-05	3330.5	P	4.4e-05	2939.1	P	4.4e-05	3770.8	P	4.4e-05	3198.2	P	4.4e-05	3568.4	P	4.4e-05	3828.8	P	4.4e-05	4223.2	P	4.4e-05	4461.6	P	4.4e-05
sa_c1084s865_a_at	6830.1	P	4.4e-05	6614.1	P	4.4e-05	8627.7	P	4.4e-05	7889.4	P	4.4e-05	8025.1	P	4.4e-05	5612.7	P	4.4e-05	6123	P	4.4e-05	5927.9	P	4.4e-05	6672.5	P	4.4e-05	6657	P	4.4e-05	6470.8	P	4.4e-05	6665.3	P	4.4e-05	7455.6	P	4.4e-05	8972.8	P	4.4e-05	7927.9	P	4.4e-05
sa_c1088s869_a_at	6504.9	P	4.4e-05	6246.2	P	4.4e-05	6915.2	P	4.4e-05	7152.9	P	4.4e-05	6862.2	P	4.4e-05	5884.6	P	4.4e-05	5269.7	P	4.4e-05	4799.3	P	4.4e-05	5170.7	P	4.4e-05	5523.6	P	4.4e-05	6204.3	P	4.4e-05	6055.2	P	4.4e-05	6233	P	4.4e-05	7410.9	P	4.4e-05	6222.7	P	4.4e-05
sa_c1092s873_a_at	2306.1	P	4.4e-05	2259.4	P	4.4e-05	1856.6	P	4.4e-05	2482.8	P	4.4e-05	2502	P	4.4e-05	1169.3	P	4.4e-05	1328.8	P	4.4e-05	1096.3	P	4.4e-05	1313.7	P	4.4e-05	1152.6	P	4.4e-05	2321.6	P	4.4e-05	2339.1	P	4.4e-05	2191.9	P	4.4e-05	2636.5	P	4.4e-05	2425.3	P	4.4e-05
sa_c1096s877_a_at	4830	P	4.4e-05	5044.7	P	4.4e-05	4454.7	P	4.4e-05	4385.4	P	4.4e-05	5248.4	P	4.4e-05	1660.6	P	4.4e-05	3088.5	P	4.4e-05	2767.7	P	4.4e-05	2233.5	P	4.4e-05	3024.5	P	4.4e-05	3393.9	P	4.4e-05	4915	P	4.4e-05	4712.3	P	4.4e-05	5153.5	P	4.4e-05	5246.2	P	4.4e-05
sa_c1100s881_a_at	4570.9	P	4.4e-05	4696	P	4.4e-05	4256.4	P	4.4e-05	3686.5	P	4.4e-05	5330.9	P	4.4e-05	1910.9	P	4.4e-05	3323.4	P	4.4e-05	3312	P	4.4e-05	2275.4	P	4.4e-05	3342	P	4.4e-05	2545.4	P	4.4e-05	4384.9	P	4.4e-05	4300.9	P	4.4e-05	4309.6	P	4.4e-05	5115	P	4.4e-05
sa_c1104s883_a_at	8800.4	P	4.4e-05	8406.8	P	4.4e-05	9059.4	P	4.4e-05	8746.2	P	4.4e-05	9676.3	P	4.4e-05	7814.4	P	4.4e-05	8101.6	P	4.4e-05	8113.8	P	4.4e-05	6855.6	P	4.4e-05	8506.4	P	4.4e-05	7598.3	P	4.4e-05	9158.3	P	4.4e-05	8988.2	P	4.4e-05	10183.5	P	4.4e-05	9304	P	4.4e-05
sa_c1108s889_at	1039.5	P	4.4e-05	1103	P	5.2e-05	1227.6	P	5.2e-05	1455.2	P	4.4e-05	1055.7	P	4.4e-05	688.9	P	4.4e-05	512.1	P	4.4e-05	578.1	P	5.2e-05	677.5	P	5.2e-05	678.5	P	5.2e-05	480.7	P	4.4e-05	459	P	7e-05	421.7	P	7e-05	497.4	P	5.2e-05	560	P	5.2e-05
sa_c1112s893_a_at	1599	P	4.4e-05	1469.1	P	4.4e-05	783.4	P	4.4e-05	1374.5	P	4.4e-05	1401.2	P	4.4e-05	1624.6	P	5.2e-05	1858.8	P	4.4e-05	2006.3	P	4.4e-05	2265.9	P	4.4e-05	2158.8	P	4.4e-05	1771.4	P	4.4e-05	1421.3	P	4.4e-05	1509.7	P	4.4e-05	1649.1	P	4.4e-05	1739.1	P	4.4e-05
sa_c1116s897_a_at	3938.6	P	4.4e-05	4036.9	P	4.4e-05	3759.7	P	4.4e-05	3881.5	P	4.4e-05	3991.7	P	4.4e-05	3331.7	P	4.4e-05	3835.3	P	4.4e-05	3308.2	P	4.4e-05	3374	P	4.4e-05	3526.8	P	4.4e-05	4048.3	P	4.4e-05	3274.4	P	4.4e-05	3202.6	P	4.4e-05	3059.1	P	4.4e-05	3788.2	P	4.4e-05
sa_c1122s901_a_at	2243.1	P	4.4e-05	2177.8	P	4.4e-05	1694.7	P	4.4e-05	2145.2	P	4.4e-05	2254.8	P	4.4e-05	1144.8	P	4.4e-05	1750.9	P	4.4e-05	1582.1	P	4.4e-05	1781.4	P	4.4e-05	1686.9	P	4.4e-05	1119.1	P	4.4e-05	1288.5	P	4.4e-05	1288	P	4.4e-05	1564.9	P	4.4e-05	1279.9	P	4.4e-05
sa_c1124s904_a_at	5153.8	P	4.4e-05	5638.7	P	4.4e-05	5770.6	P	4.4e-05	5815.2	P	4.4e-05	5849.5	P	4.4e-05	4300.3	P	4.4e-05	4786.8	P	4.4e-05	5044	P	4.4e-05	5063.2	P	4.4e-05	5003.3	P	4.4e-05	4708.8	P	5.2e-05	4942.3	P	4.4e-05	4513.5	P	4.4e-05	5267.4	P	4.4e-05	4657.2	P	4.4e-05
sa_c1128s910_a_at	1722.4	P	4.4e-05	1714.6	P	4.4e-05	2155	P	4.4e-05	1757.8	P	4.4e-05	1842	P	4.4e-05	566	P	4.4e-05	949	P	4.4e-05	924.5	P	4.4e-05	1080.2	P	4.4e-05	918.8	P	4.4e-05	1253.2	P	4.4e-05	1246.6	P	4.4e-05	1300.7	P	4.4e-05	1386.9	P	4.4e-05	2045.5	P	4.4e-05
sa_c1132s914_a_at	656.3	P	4.4e-05	591.8	P	4.4e-05	510.4	P	4.4e-05	688.2	P	4.4e-05	551.2	P	4.4e-05	1069.3	P	4.4e-05	648.4	P	4.4e-05	788.1	P	4.4e-05	836.1	P	4.4e-05	691	P	4.4e-05	820.9	P	4.4e-05	430.8	P	4.4e-05	480.1	P	4.4e-05	438.6	P	4.4e-05	483.4	P	4.4e-05
sa_c1138s917_a_at	241	P	4.4e-05	202.8	P	8.1e-05	172.1	P	0.00034	216.7	P	0.000195	230	P	0.000127	157.7	P	0.00011	192.3	P	0.000225	130.5	P	0.000225	163.4	P	0.000127	131.6	P	0.000856	192.1	P	5.2e-05	189.9	P	0.000446	211.6	P	0.000224	185.4	P	0.000581	182.4	P	0.000147
sa_c1139s920_a_at	1691	P	4.4e-05	1742	P	4.4e-05	1486.4	P	4.4e-05	2019.5	P	4.4e-05	1960.5	P	4.4e-05	526.8	P	4.4e-05	708.2	P	4.4e-05	613.9	P	4.4e-05	881	P	4.4e-05	577.7	P	5.2e-05	624.8	P	4.4e-05	782.2	P	4.4e-05	716.4	P	5.2e-05	655.6	P	4.4e-05	665.9	P	5.2e-05
sa_c1143s924_a_at	2687	P	4.4e-05	2481.5	P	4.4e-05	2442.7	P	4.4e-05	3007.5	P	4.4e-05	2288.5	P	4.4e-05	1087.9	P	4.4e-05	1064.1	P	4.4e-05	1225.2	P	4.4e-05	1414.1	P	4.4e-05	988	P	4.4e-05	1267.8	P	4.4e-05	1198.6	P	4.4e-05	1077.6	P	4.4e-05	1024.8	P	4.4e-05	1124.9	P	4.4e-05
sa_c1147s928_a_at	1506.5	P	4.4e-05	1016.1	P	5.2e-05	5994.5	P	4.4e-05	968.7	P	6e-05	756	P	4.4e-05	713.1	P	4.4e-05	423.6	P	6e-05	633.1	P	6e-05	412.4	P	5.2e-05	335.2	P	5.2e-05	3128.3	P	4.4e-05	1426.6	P	5.2e-05	1796.4	P	5.2e-05	1488.5	P	4.4e-05	1501	P	6e-05
sa_c1151s932_a_at	349.9	P	4.4e-05	478.6	P	4.4e-05	7491.6	P	4.4e-05	446.2	P	4.4e-05	530.1	P	4.4e-05	166.8	P	9.5e-05	107	P	0.00011	116.8	P	7e-05	74	P	0.000225	98.5	P	0.00011	739.4	P	4.4e-05	379.7	P	4.4e-05	507.4	P	5.2e-05	439.8	P	4.4e-05	467.8	P	4.4e-05
sa_c1155s937_a_at	933.1	P	4.4e-05	1304.8	P	4.4e-05	11339.1	P	4.4e-05	1068.7	P	4.4e-05	1394.8	P	4.4e-05	344.8	P	6e-05	298.2	P	6e-05	377.8	P	6e-05	189.7	P	0.000127	232.6	P	7e-05	1229.2	P	4.4e-05	811.9	P	4.4e-05	1162.5	P	4.4e-05	914.4	P	4.4e-05	1189.2	P	5.2e-05
sa_c1159s942_a_at	541.9	P	4.4e-05	857	P	4.4e-05	7533.4	P	4.4e-05	659.5	P	4.4e-05	847.8	P	4.4e-05	210	P	8.1e-05	184.5	P	4.4e-05	289.2	P	4.4e-05	159.4	P	4.4e-05	204.8	P	4.4e-05	682.1	P	4.4e-05	503.9	P	4.4e-05	646	P	4.4e-05	449	P	4.4e-05	722.6	P	4.4e-05
sa_c1165s946_a_at	1337.3	P	4.4e-05	1807.1	P	4.4e-05	10088.6	P	4.4e-05	1455.2	P	4.4e-05	1711	P	4.4e-05	630.2	P	4.4e-05	574.2	P	4.4e-05	817.7	P	4.4e-05	536.4	P	4.4e-05	623.3	P	4.4e-05	1462.1	P	4.4e-05	1190.4	P	4.4e-05	1347	P	4.4e-05	1345.7	P	4.4e-05	1582.3	P	4.4e-05
sa_c1167s950_a_at	574.9	P	5.2e-05	836.4	P	4.4e-05	3135.6	P	4.4e-05	620.7	P	4.4e-05	835.7	P	5.2e-05	198.7	P	0.000147	259.7	P	0.000147	308	P	4.4e-05	281.3	P	5.2e-05	313.8	P	0.000127	515.9	P	4.4e-05	503.8	P	4.4e-05	590.6	P	4.4e-05	561.3	P	4.4e-05	838.9	P	4.4e-05
sa_c1172s953_a_at	246.8	P	6e-05	140.5	P	5.2e-05	105.2	P	0.000972	148.3	P	9.5e-05	155.1	P	9.5e-05	150.7	P	6e-05	84.2	P	0.000257	114.3	P	0.00011	85.2	P	0.00034	106.7	P	8.1e-05	176.8	P	4.4e-05	189.9	P	7e-05	216.2	P	5.2e-05	135.5	P	5.2e-05	159	P	5.2e-05
sa_c1175s958_a_at	517.6	P	7e-05	861.3	P	5.2e-05	1161	P	5.2e-05	610.6	P	5.2e-05	640.4	P	5.2e-05	275.9	P	4.4e-05	449.2	P	6e-05	387.2	P	7e-05	283.9	P	7e-05	253.2	P	4.4e-05	415.6	P	5.2e-05	615.8	P	7e-05	586.7	P	4.4e-05	449.1	P	7e-05	595.8	P	6e-05
sa_c1181s961_a_at	1347	P	4.4e-05	1261	P	4.4e-05	1543.3	P	4.4e-05	1525	P	4.4e-05	1357.5	P	4.4e-05	876.6	P	5.2e-05	1664.6	P	4.4e-05	2181.5	P	4.4e-05	1971.7	P	4.4e-05	1871.9	P	4.4e-05	1583.2	P	4.4e-05	1689.2	P	4.4e-05	1996.8	P	4.4e-05	2097	P	4.4e-05	2145.2	P	4.4e-05
sa_c1185s965_a_at	4573.3	P	4.4e-05	4740.4	P	4.4e-05	4702.3	P	4.4e-05	3782.4	P	4.4e-05	4886.1	P	4.4e-05	5344.7	P	4.4e-05	3783.7	P	4.4e-05	4010.7	P	4.4e-05	3839.5	P	4.4e-05	4491.7	P	4.4e-05	5258.6	P	4.4e-05	5367.7	P	4.4e-05	4688.7	P	4.4e-05	5436.8	P	4.4e-05	3941.3	P	4.4e-05
sa_c939s733_a_at	29.5	A	0.165777	24.3	A	0.287726	34.3	M	0.053998	45.3	P	0.0011	41.5	A	0.123531	68.6	P	0.000662	63.2	P	0.011384	88.8	P	0.004017	86	P	0.000509	68.9	P	0.00844	138.2	P	0.00039	75.2	P	0.000662	41.4	A	0.083574	96.3	P	0.001409	132.2	P	0.000509
sa_c943s737_a_at	574.7	P	0.000169	492.9	P	8.1e-05	429.8	P	0.00011	383.3	P	7e-05	409.7	P	7e-05	721.7	P	4.4e-05	468.8	P	0.00011	531.9	P	6e-05	575.9	P	4.4e-05	476.9	P	6e-05	1313.6	P	5.2e-05	910.5	P	6e-05	876.6	P	4.4e-05	919.2	P	5.2e-05	737.3	P	5.2e-05
sa_c949s742_at	515.4	P	7e-05	393.2	P	4.4e-05	457.9	P	4.4e-05	250.6	P	9.5e-05	433.2	P	5.2e-05	318.2	P	5.2e-05	302.4	P	5.2e-05	371.4	P	4.4e-05	384.5	P	5.2e-05	333.7	P	4.4e-05	475.1	P	7e-05	358.4	P	6e-05	353.4	P	7e-05	257.6	P	5.2e-05	336.2	P	9.4e-05
sa_c953s746_a_at	937.4	P	4.4e-05	721.1	P	4.4e-05	876.6	P	4.4e-05	810.2	P	4.4e-05	815.4	P	4.4e-05	573.9	P	4.4e-05	893.3	P	4.4e-05	1010.1	P	4.4e-05	864.1	P	4.4e-05	1002.3	P	4.4e-05	550.5	P	4.4e-05	791.7	P	4.4e-05	762.1	P	4.4e-05	766.3	P	4.4e-05	837.4	P	4.4e-05
sa_c959s748_a_at	2230.9	P	4.4e-05	1956.5	P	4.4e-05	2061.5	P	4.4e-05	1876	P	4.4e-05	2035.1	P	4.4e-05	1301.3	P	4.4e-05	1841.8	P	4.4e-05	2164.9	P	4.4e-05	1897.9	P	4.4e-05	1970.1	P	4.4e-05	1251.4	P	4.4e-05	1521.3	P	4.4e-05	1658.7	P	4.4e-05	1614.7	P	4.4e-05	1752.3	P	4.4e-05
sa_c963s754_a_at	1201.9	P	4.4e-05	1056.3	P	4.4e-05	1051	P	4.4e-05	1062	P	4.4e-05	1227.5	P	4.4e-05	1236.4	P	4.4e-05	1736.1	P	4.4e-05	1511.7	P	4.4e-05	1585.8	P	4.4e-05	1648.6	P	4.4e-05	1258.6	P	4.4e-05	1266.2	P	4.4e-05	1554.4	P	4.4e-05	1308.4	P	4.4e-05	1231.5	P	4.4e-05
sa_c965s755_at	2495.1	P	4.4e-05	3121	P	4.4e-05	3597.8	P	4.4e-05	2268.4	P	4.4e-05	4114.8	P	4.4e-05	2834.1	P	4.4e-05	2470.9	P	4.4e-05	970.8	P	4.4e-05	1509.7	P	4.4e-05	2131.3	P	4.4e-05	2808.1	P	4.4e-05	2816	P	4.4e-05	3702.8	P	4.4e-05	1867.9	P	4.4e-05	2245.3	P	4.4e-05
sa_c969s761_a_at	7419.5	P	4.4e-05	7380.2	P	4.4e-05	10382.1	P	4.4e-05	7491.9	P	4.4e-05	9838.8	P	4.4e-05	7730.7	P	4.4e-05	6119.8	P	4.4e-05	3502.3	P	4.4e-05	4162.6	P	4.4e-05	4982.8	P	4.4e-05	7937.4	P	4.4e-05	8315.5	P	4.4e-05	11326.8	P	4.4e-05	6949.3	P	4.4e-05	7915.3	P	4.4e-05
sa_c978s764_a_at	330.7	P	5.2e-05	173.6	P	4.4e-05	255.2	P	0.00011	196.4	P	4.4e-05	192.1	P	0.000147	214.8	P	6e-05	210.4	P	9.4e-05	161.4	P	6e-05	192.5	P	0.000169	166.9	P	8.1e-05	256.4	P	4.4e-05	176.2	P	7e-05	160.1	P	6e-05	147.6	P	5.2e-05	168.9	P	0.00011
sa_c980s770_a_at	1740.3	P	4.4e-05	1432.9	P	4.4e-05	2054.6	P	4.4e-05	1658	P	4.4e-05	1450.4	P	4.4e-05	2870.6	P	4.4e-05	3929.3	P	4.4e-05	5337.7	P	4.4e-05	4770.2	P	4.4e-05	4653.1	P	4.4e-05	3471.9	P	4.4e-05	2920.8	P	4.4e-05	2877.3	P	4.4e-05	3231.5	P	4.4e-05	3009.9	P	4.4e-05
sa_c986s774_a_at	1592.7	P	4.4e-05	1483.9	P	4.4e-05	1985.5	P	4.4e-05	1719.9	P	4.4e-05	1327.7	P	4.4e-05	3958.2	P	4.4e-05	3691.4	P	4.4e-05	5592.9	P	4.4e-05	3917.2	P	4.4e-05	3579.5	P	4.4e-05	2333.7	P	4.4e-05	2788.8	P	4.4e-05	2541.1	P	4.4e-05	3876.7	P	4.4e-05	2978.7	P	4.4e-05
sa_c990s778_a_at	820.1	P	4.4e-05	775.4	P	4.4e-05	944.8	P	4.4e-05	748.7	P	4.4e-05	719.2	P	4.4e-05	2005.9	P	4.4e-05	1989.2	P	4.4e-05	2550.8	P	4.4e-05	2244.3	P	4.4e-05	2337.3	P	4.4e-05	1251.7	P	4.4e-05	1580.4	P	4.4e-05	1098.8	P	4.4e-05	1829.2	P	4.4e-05	1270.8	P	4.4e-05
sa_c995s782_a_at	210.4	P	9.5e-05	190.9	P	4.4e-05	74.6	P	0.00141	202.1	P	0.000224	138.7	P	5.2e-05	70.2	P	0.00179	82.4	P	0.000754	70.5	P	0.000509	74.2	P	7e-05	83.5	P	7e-05	53.5	P	0.000169	54.2	P	0.002554	30.6	A	0.077785	46.4	P	0.00141	32	P	0.033653
sa_c999s783_a_at	45.6	P	0.010306	42.5	P	0.006172	59.1	P	0.023909	31.9	P	0.004014	42.9	P	0.02388	37.9	P	0.010317	35.5	P	0.018281	30.9	P	0.008436	31	P	0.000855	27.8	M	0.058444	65.4	P	9.5e-05	57.5	P	0.003212	54.9	M	0.054198	41.5	P	0.03363	69.9	P	0.002534
sa_c1003s787_a_at	67.1	P	9.4e-05	52.9	P	0.00762	30.5	A	0.205712	52.9	P	0.004478	75.6	P	0.006183	47.6	P	0.030976	66.5	P	0.002273	56.5	P	0.001593	41.7	P	0.000258	38.8	A	0.067491	41.8	P	0.001796	74.3	P	0.00097	66.9	P	0.003592	34.3	P	0.033677	29.3	A	0.102126
sa_c1007s793_a_at	260.6	P	9.5e-05	263.3	P	9.4e-05	204.5	P	0.000389	281.8	P	7e-05	278.4	P	0.000127	58.5	P	0.003592	57.8	P	0.000445	57.8	P	0.001591	81.8	P	0.000258	69.6	P	0.000508	57.7	P	0.000168	31	P	0.026111	64.7	P	0.012483	58.5	P	0.000662	62.2	P	0.000109
sa_c1011s797_a_at	65.3	P	0.000225	69.9	P	0.000581	47.4	P	0.010311	65.5	P	0.002023	85.5	P	0.000147	30.1	P	0.016662	29.5	P	0.018248	23.7	A	0.147939	24.9	P	0.015168	24.5	A	0.08944	17.7	A	0.147897	22.9	A	0.13132	26.3	A	0.455405	14.9	A	0.227577	34.5	P	0.006838
sa_c1015s801_a_at	701.8	P	4.4e-05	544.8	P	4.4e-05	720.7	P	4.4e-05	627.1	P	4.4e-05	543.8	P	4.4e-05	969.3	P	4.4e-05	687.9	P	4.4e-05	854.6	P	4.4e-05	903.8	P	4.4e-05	754.2	P	4.4e-05	1066.2	P	4.4e-05	637	P	4.4e-05	628.6	P	4.4e-05	666.6	P	4.4e-05	865.4	P	5.2e-05
sa_c1019s806_a_at	1180.5	P	4.4e-05	1076.6	P	7e-05	1221.2	P	4.4e-05	915.5	P	4.4e-05	855.8	P	4.4e-05	1376.7	P	4.4e-05	1515.3	P	4.4e-05	1587.3	P	5.2e-05	1439.4	P	4.4e-05	1259.1	P	4.4e-05	1772	P	4.4e-05	1595.9	P	4.4e-05	1180.4	P	8.1e-05	1366.1	P	4.4e-05	1175.2	P	4.4e-05
sa_c1023s810_a_at	132.4	P	0.000109	121.8	P	0.000195	73.8	P	0.007616	99.3	P	0.00011	112.9	P	0.00011	93	P	0.00011	37.9	P	0.021902	40	P	0.00844	48.5	P	0.000662	54.5	P	0.018199	97.7	P	0.001248	22.7	A	0.300606	59	P	0.028446	35.7	P	0.010306	28.7	A	0.156647
sa_c1031s815_a_at	53.7	P	0.000387	52.9	P	0.000508	60	P	0.01254	50.6	P	0.001406	46	P	0.004014	53.1	P	0.001409	45.4	P	0.001242	34.2	P	0.033677	35	P	0.01511	40.4	P	0.001102	47.7	P	0.000296	55.2	P	0.000753	33.4	A	0.131361	33.6	P	0.033665	28.9	A	0.227597
sa_c1037s819_a_at	6.2	A	0.631562	44.9	P	0.028457	50	A	0.095667	6	A	0.794268	57.3	A	0.116031	40.2	A	0.108979	45.5	A	0.195266	45	A	0.108979	23.3	A	0.077984	40.7	A	0.262736	25.9	A	0.195246	25.3	A	0.396911	42	A	0.455413	42	A	0.115889	42.3	A	0.175286
sa_c1041s825_a_at	28.4	M	0.054198	24.6	M	0.054198	20.6	A	0.485105	17.2	A	0.686322	33.6	A	0.165756	14.6	A	0.440595	13.7	A	0.327079	25.2	M	0.042948	26	P	0.009337	15.4	A	0.313723	25.6	P	0.023929	33.2	M	0.042948	29.1	A	0.659339	31.1	A	0.102126	27.8	A	0.108918
sa_c1045s829_a_at	27.7	A	0.250796	7.9	A	0.659602	4	A	0.891061	24.4	A	0.175307	21.3	A	0.368382	24.2	A	0.108959	16.3	A	0.559369	26.9	A	0.16584	18	P	0.036544	26.7	A	0.077984	22.1	P	0.026101	8.9	A	0.843311	12	A	0.772462	22.1	A	0.287577	1.7	A	0.860622
sa_c1047s831_at	124.1	P	0.00039	95.4	P	0.001101	72	P	0.007616	79.2	P	0.00141	81.5	P	0.001101	127.9	P	0.000169	89.2	P	0.000857	87.8	P	4.4e-05	117.6	P	7e-05	101	P	6e-05	187.3	P	4.4e-05	83.2	P	0.000972	137.5	P	0.000258	92.9	P	0.00034	119.2	P	0.00039
sa_c1053s837_a_at	59.5	P	0.001407	217.4	P	5.2e-05	140.3	P	8.1e-05	162.2	P	4.4e-05	158.9	P	5.2e-05	93.6	P	0.000258	81.6	P	5.2e-05	112.7	P	0.000169	111.3	P	0.000127	98.2	P	4.4e-05	51.7	P	0.001101	73.7	P	9.4e-05	71.4	P	0.015175	102.2	P	0.000169	101.3	P	0.000127
sa_c1057s841_a_at	417.5	P	0.000109	318.1	P	0.00011	215.9	P	9.5e-05	387.5	P	6e-05	220	P	0.00011	304.6	P	0.000258	202.7	P	8.1e-05	227.1	P	0.000127	279	P	9.4e-05	309.4	P	0.00011	211	P	0.00011	166.9	P	0.000855	137.8	P	0.000147	179.6	P	6e-05	252.3	P	9.4e-05
sa_c1059s845_at	852.7	P	4.4e-05	940.6	P	4.4e-05	1774	P	4.4e-05	573.4	P	4.4e-05	567	P	4.4e-05	3559	P	4.4e-05	1974	P	4.4e-05	1379.8	P	4.4e-05	1607.5	P	4.4e-05	1129.5	P	4.4e-05	1521.9	P	4.4e-05	643.4	P	4.4e-05	1497.5	P	4.4e-05	598.3	P	4.4e-05	705	P	4.4e-05
sa_c1316s1090_a_at	1493	P	5.2e-05	1482.8	P	4.4e-05	1488.8	P	4.4e-05	1505.7	P	4.4e-05	1399	P	4.4e-05	1015.5	P	4.4e-05	1201.8	P	5.2e-05	1207.1	P	4.4e-05	1061	P	4.4e-05	1184.7	P	4.4e-05	932.4	P	5.2e-05	1181.7	P	4.4e-05	886.2	P	4.4e-05	1106.8	P	4.4e-05	1132.7	P	4.4e-05
sa_c1320s1091_a_at	1225.4	P	4.4e-05	1144.7	P	4.4e-05	1277.7	P	5.2e-05	1192.5	P	6e-05	1251.3	P	6e-05	546	P	5.2e-05	890.3	P	4.4e-05	864.5	P	6e-05	899.4	P	4.4e-05	838.5	P	5.2e-05	662.4	P	4.4e-05	790.3	P	5.2e-05	653.5	P	7e-05	980.4	P	5.2e-05	778.8	P	4.4e-05
sa_c1322s1097_a_at	9252.3	P	4.4e-05	7978.8	P	4.4e-05	14972.4	P	4.4e-05	8196.1	P	4.4e-05	9690.5	P	4.4e-05	12542.1	P	4.4e-05	9736.6	P	4.4e-05	6647.2	P	4.4e-05	7930.3	P	4.4e-05	8103.2	P	4.4e-05	12358.4	P	4.4e-05	13575.1	P	4.4e-05	16613.5	P	4.4e-05	13312.1	P	4.4e-05	12387.1	P	4.4e-05
sa_c1326s1101_a_at	5040.4	P	4.4e-05	4637.2	P	4.4e-05	10033.9	P	4.4e-05	5799.2	P	4.4e-05	5297.5	P	4.4e-05	7134.3	P	4.4e-05	5631.1	P	4.4e-05	3586.8	P	4.4e-05	5708.9	P	4.4e-05	4160.1	P	4.4e-05	8480.2	P	4.4e-05	8962.8	P	4.4e-05	11502.2	P	4.4e-05	8069.8	P	4.4e-05	8888.8	P	4.4e-05
sa_c1330s1105_a_at	182.6	P	8.1e-05	166.3	P	8.1e-05	172.3	P	5.2e-05	163.2	P	6e-05	187.6	P	0.00011	104.2	P	5.2e-05	135.8	P	0.00011	91.9	P	0.000109	134.2	P	4.4e-05	111.1	P	4.4e-05	181.3	P	4.4e-05	169.5	P	7e-05	270.7	P	4.4e-05	185.4	P	4.4e-05	116.2	P	0.000147
sa_c1334s1109_a_at	141	P	0.000127	154.3	P	0.000127	114.4	P	0.000662	107.2	P	6e-05	126.1	P	0.000147	117.2	P	0.000169	101.4	P	0.000127	81.5	P	0.000146	101.5	P	4.4e-05	106.9	P	0.00034	97	P	0.000147	103.5	P	0.000581	120.2	P	0.000195	85.1	P	0.000971	76.5	P	0.00039
sa_c1340s1111_a_at	33.6	A	0.067661	38.7	P	0.013804	58.6	P	0.03363	43.1	A	0.102165	17.7	A	0.205712	55.6	P	0.004484	63.9	P	0.000258	52.4	P	4.4e-05	64	P	0.000169	77.8	P	0.000296	95.8	P	7e-05	117.3	P	8.1e-05	193.9	P	0.000127	124.7	P	0.000195	118.7	P	0.000297
sa_c1344s1117_a_at	202.6	P	4.4e-05	228.8	P	4.4e-05	160.5	P	5.2e-05	229.4	P	7e-05	204.8	P	5.2e-05	65	P	0.000581	124.2	P	0.000109	102.3	P	8.1e-05	98.4	P	4.4e-05	91.5	P	7e-05	56.7	P	0.000445	90.6	P	8.1e-05	88.4	P	0.000508	88.9	P	0.000127	99.3	P	4.4e-05
sa_c1346s1119_a_at	6089.7	P	4.4e-05	6007.8	P	4.4e-05	4718.7	P	4.4e-05	5095	P	4.4e-05	6002.1	P	4.4e-05	1769.7	P	4.4e-05	3592.4	P	4.4e-05	3183.1	P	4.4e-05	2829.4	P	4.4e-05	3382	P	4.4e-05	1458.7	P	4.4e-05	2976	P	4.4e-05	2589.4	P	4.4e-05	2529.4	P	4.4e-05	2960.3	P	4.4e-05
sa_c1352s1125_a_at	2789.7	P	4.4e-05	3441.8	P	4.4e-05	3310.3	P	4.4e-05	3337.4	P	4.4e-05	3893.2	P	4.4e-05	3600.7	P	4.4e-05	4898.8	P	4.4e-05	4822.1	P	4.4e-05	4792.1	P	4.4e-05	5192.7	P	4.4e-05	3032.4	P	4.4e-05	4290.5	P	4.4e-05	4844.2	P	4.4e-05	5125.6	P	4.4e-05	5539.8	P	4.4e-05
sa_c1356s1129_a_at	5486.8	P	4.4e-05	5685.7	P	4.4e-05	4994.6	P	4.4e-05	5603.8	P	4.4e-05	5755	P	4.4e-05	5934.3	P	4.4e-05	6830.3	P	4.4e-05	6153.3	P	4.4e-05	5971.1	P	4.4e-05	6250.8	P	4.4e-05	5193.9	P	4.4e-05	6513.2	P	4.4e-05	7763.2	P	4.4e-05	6881.1	P	4.4e-05	6891.1	P	4.4e-05
sa_c1358s1133_a_at	79.7	P	0.000389	68.7	P	0.009337	95.7	P	0.011378	74.3	P	0.026111	65.8	P	0.002023	113.8	P	0.000297	127.4	P	0.000581	106.6	P	9.5e-05	75.5	P	4.4e-05	119.3	P	0.000446	124.8	P	0.000169	179.2	P	4.4e-05	253.7	P	6e-05	129.8	P	0.000147	150.5	P	9.5e-05
sa_c1362s1136_a_at	6985.2	P	4.4e-05	7147	P	4.4e-05	5760.6	P	5.2e-05	6753.6	P	4.4e-05	7455.6	P	4.4e-05	3044.7	P	5.2e-05	3106.9	P	4.4e-05	2981.6	P	4.4e-05	2784.8	P	4.4e-05	2820.4	P	4.4e-05	4377.6	P	5.2e-05	5467.5	P	5.2e-05	4943.4	P	4.4e-05	5233.7	P	4.4e-05	4813.2	P	4.4e-05
sa_c1368s1139_a_at	3221.8	P	4.4e-05	3028.1	P	4.4e-05	2320.6	P	4.4e-05	3151.7	P	4.4e-05	3186.1	P	4.4e-05	1816.1	P	4.4e-05	1974.2	P	4.4e-05	2069.2	P	4.4e-05	1760.7	P	4.4e-05	1974.2	P	4.4e-05	1889.4	P	4.4e-05	2033.8	P	4.4e-05	2011.6	P	4.4e-05	1910.5	P	4.4e-05	1943.9	P	4.4e-05
sa_c1370s1143_a_at	3538.6	P	4.4e-05	3789.3	P	4.4e-05	2778.7	P	4.4e-05	3829.1	P	4.4e-05	3814.4	P	4.4e-05	2410.1	P	4.4e-05	2565.2	P	4.4e-05	2445	P	4.4e-05	2527.1	P	4.4e-05	2516.9	P	4.4e-05	2178.8	P	4.4e-05	2623.8	P	4.4e-05	2259.4	P	4.4e-05	2373.9	P	4.4e-05	2646.6	P	4.4e-05
sa_c1376s1149_a_at	2284.5	P	4.4e-05	1902.3	P	4.4e-05	1425.3	P	4.4e-05	2218.3	P	4.4e-05	2156.3	P	4.4e-05	1119.7	P	4.4e-05	1743.3	P	4.4e-05	1473.6	P	4.4e-05	1697.8	P	4.4e-05	1565.6	P	5.2e-05	1655.4	P	4.4e-05	1782.2	P	4.4e-05	2063.5	P	4.4e-05	2256.4	P	4.4e-05	2630.2	P	4.4e-05
sa_c1378s1153_a_at	3107.3	P	4.4e-05	2920.2	P	4.4e-05	2655.7	P	4.4e-05	3049.1	P	4.4e-05	3216.2	P	4.4e-05	1266.5	P	4.4e-05	1997.2	P	4.4e-05	1341.2	P	4.4e-05	1608.6	P	4.4e-05	1619.7	P	4.4e-05	1349.6	P	4.4e-05	2335.2	P	4.4e-05	2013.1	P	4.4e-05	2154.4	P	4.4e-05	1636	P	4.4e-05
sa_c1384s1156_a_at	7130.2	P	4.4e-05	6361.6	P	4.4e-05	5775.7	P	4.4e-05	7236.8	P	4.4e-05	6774.8	P	4.4e-05	2901.7	P	4.4e-05	4060.2	P	4.4e-05	3630.3	P	4.4e-05	3599.4	P	4.4e-05	3592.5	P	4.4e-05	3237.6	P	4.4e-05	4688.7	P	4.4e-05	4299.5	P	4.4e-05	5213.3	P	4.4e-05	4493	P	4.4e-05
sa_c1388s1161_a_at	69.8	P	0.000258	49.3	P	0.001102	55.5	M	0.046467	53.1	P	0.005565	57.9	P	0.018256	62.3	P	0.000225	105.4	P	0.000754	97.1	P	0.00034	120.6	P	0.000446	142.5	P	8.1e-05	82.8	P	6e-05	145.7	P	7e-05	184.3	P	0.000147	121.7	P	0.000169	162.8	P	4.4e-05
sa_c1390s1164_a_at	6192	P	4.4e-05	6489.9	P	4.4e-05	5630.3	P	4.4e-05	6570.9	P	4.4e-05	7449.9	P	4.4e-05	2293.7	P	4.4e-05	4222	P	4.4e-05	3255.9	P	4.4e-05	3500	P	4.4e-05	3682.6	P	4.4e-05	2350.7	P	4.4e-05	4623.5	P	4.4e-05	4285.3	P	4.4e-05	4760.2	P	4.4e-05	3783.4	P	4.4e-05
sa_c1394s1169_a_at	5502.9	P	4.4e-05	6315.6	P	4.4e-05	4367.5	P	4.4e-05	5855.6	P	4.4e-05	6253.2	P	4.4e-05	2240.7	P	4.4e-05	3632	P	4.4e-05	3085.2	P	4.4e-05	3359.5	P	4.4e-05	3117.7	P	4.4e-05	2499.6	P	4.4e-05	3589.4	P	4.4e-05	3265.9	P	4.4e-05	3710.8	P	4.4e-05	3432.8	P	4.4e-05
sa_c1398s1173_at	960.5	P	4.4e-05	1304.5	P	4.4e-05	872.4	P	4.4e-05	981	P	4.4e-05	967.7	P	4.4e-05	1139.8	P	4.4e-05	1431	P	4.4e-05	1161.9	P	4.4e-05	1083.6	P	4.4e-05	940.7	P	4.4e-05	1045.3	P	4.4e-05	1291.4	P	4.4e-05	913.1	P	4.4e-05	718.8	P	4.4e-05	742.4	P	4.4e-05
sa_c1404s1177_a_at	1600.6	P	4.4e-05	1456.1	P	4.4e-05	924.9	P	4.4e-05	1727	P	4.4e-05	1438	P	4.4e-05	712.7	P	4.4e-05	1087.5	P	4.4e-05	1155.6	P	4.4e-05	1245.1	P	4.4e-05	1061.5	P	4.4e-05	1023.8	P	4.4e-05	857	P	4.4e-05	896.3	P	4.4e-05	879.6	P	4.4e-05	747.4	P	4.4e-05
sa_c1406s1179_a_at	2121	P	4.4e-05	1786.9	P	4.4e-05	1657.3	P	4.4e-05	1607.3	P	4.4e-05	1565.3	P	4.4e-05	1364.7	P	4.4e-05	1881	P	4.4e-05	2172.8	P	4.4e-05	1694.2	P	4.4e-05	1536.8	P	4.4e-05	1878	P	4.4e-05	1715.5	P	4.4e-05	2127.8	P	4.4e-05	1769.9	P	4.4e-05	1774.8	P	4.4e-05
sa_c1410s1184_a_at	5872.7	P	4.4e-05	6288.2	P	4.4e-05	6530.2	P	4.4e-05	6212.9	P	4.4e-05	6745	P	4.4e-05	4062.3	P	4.4e-05	3994.4	P	4.4e-05	3850.4	P	4.4e-05	3603.9	P	4.4e-05	4051.3	P	4.4e-05	3986.7	P	4.4e-05	3814.8	P	4.4e-05	3821.6	P	4.4e-05	3821	P	4.4e-05	4105.2	P	4.4e-05
sa_c1414s1188_a_at	3453	P	4.4e-05	3377	P	4.4e-05	3851.3	P	4.4e-05	3749.8	P	4.4e-05	4007.9	P	4.4e-05	4095.3	P	4.4e-05	3516.8	P	4.4e-05	3197.2	P	4.4e-05	4033.6	P	4.4e-05	3858.6	P	4.4e-05	4234.5	P	4.4e-05	3236.6	P	4.4e-05	3486.2	P	4.4e-05	4145.1	P	4.4e-05	3643.6	P	4.4e-05
sa_c1419s1193_a_at	120.2	P	0.000296	91.8	P	0.000224	78.9	P	0.008431	125	P	9.5e-05	106.2	P	0.000389	167.5	P	8.1e-05	272	P	5.2e-05	274.7	P	7e-05	306.3	P	6e-05	215.3	P	4.4e-05	169	P	9.4e-05	304.9	P	6e-05	369.5	P	6e-05	270.1	P	9.5e-05	279.7	P	8.1e-05
sa_c1423s1196_a_at	2584.4	P	4.4e-05	2352	P	4.4e-05	1927.5	P	4.4e-05	2502.5	P	4.4e-05	2763.1	P	4.4e-05	1239.1	P	4.4e-05	1570.2	P	4.4e-05	1262.1	P	4.4e-05	1608.7	P	4.4e-05	1456.1	P	4.4e-05	1401.2	P	4.4e-05	1819.2	P	4.4e-05	1529.5	P	4.4e-05	2167.4	P	4.4e-05	2101.2	P	4.4e-05
sa_c1425s1202_a_at	2790.8	P	4.4e-05	1830.4	P	4.4e-05	1311.5	P	4.4e-05	2218.5	P	4.4e-05	1483.9	P	4.4e-05	680.2	P	4.4e-05	765.8	P	4.4e-05	643.6	P	4.4e-05	972	P	4.4e-05	880.8	P	4.4e-05	1167.1	P	4.4e-05	1176.1	P	4.4e-05	1078.2	P	4.4e-05	1735.8	P	4.4e-05	1215.4	P	4.4e-05
sa_c1187s970_at	4495.8	P	4.4e-05	4502.7	P	4.4e-05	4380.4	P	4.4e-05	3866.3	P	4.4e-05	3580.4	P	4.4e-05	3951.2	P	4.4e-05	3383	P	4.4e-05	3716.3	P	4.4e-05	3823.9	P	4.4e-05	3726.5	P	4.4e-05	5039.5	P	4.4e-05	4841.1	P	4.4e-05	4190.5	P	4.4e-05	4662.6	P	4.4e-05	4974.6	P	4.4e-05
sa_c1193s974_a_at	2225.6	P	4.4e-05	2180.4	P	4.4e-05	1985.1	P	4.4e-05	2429.7	P	4.4e-05	2691.7	P	4.4e-05	2139.7	P	4.4e-05	2604	P	4.4e-05	2821.2	P	4.4e-05	2637.4	P	4.4e-05	2885.4	P	4.4e-05	2688.7	P	4.4e-05	2566.6	P	4.4e-05	2647	P	4.4e-05	2984.7	P	4.4e-05	3159.2	P	4.4e-05
sa_c1195s976_at	934.8	P	4.4e-05	741.5	P	4.4e-05	519.8	P	4.4e-05	814.4	P	4.4e-05	500.1	P	4.4e-05	414.9	P	4.4e-05	333.8	P	5.2e-05	327.3	P	4.4e-05	361.1	P	5.2e-05	322.4	P	7e-05	652	P	5.2e-05	372.5	P	4.4e-05	363.6	P	5.2e-05	409.2	P	5.2e-05	417.6	P	4.4e-05
sa_c1201s981_a_at	379	P	6e-05	1054.4	P	4.4e-05	586.3	P	4.4e-05	576.2	P	4.4e-05	505.8	P	4.4e-05	1124.4	P	4.4e-05	1610.1	P	4.4e-05	1272.5	P	4.4e-05	961.4	P	4.4e-05	852.6	P	4.4e-05	818.1	P	4.4e-05	1439.3	P	4.4e-05	1000.3	P	4.4e-05	683.6	P	4.4e-05	1046.1	P	4.4e-05
sa_c1203s985_a_at	1738	P	4.4e-05	1743.8	P	4.4e-05	1825.4	P	4.4e-05	1764.5	P	4.4e-05	1750.3	P	4.4e-05	905.2	P	4.4e-05	1311.7	P	4.4e-05	1169.8	P	4.4e-05	1308.6	P	4.4e-05	1331.6	P	4.4e-05	1601.8	P	4.4e-05	1515.1	P	4.4e-05	1351.6	P	4.4e-05	1793.7	P	4.4e-05	1269.5	P	4.4e-05
sa_c1207s989_a_at	2807.1	P	4.4e-05	2524.7	P	4.4e-05	2797.8	P	4.4e-05	2854.4	P	4.4e-05	2524.9	P	4.4e-05	1272.5	P	5.2e-05	1774.3	P	4.4e-05	2226.4	P	4.4e-05	2207.7	P	4.4e-05	1842.6	P	4.4e-05	2286.9	P	4.4e-05	2315.9	P	4.4e-05	2461.8	P	4.4e-05	2565.6	P	4.4e-05	2692.5	P	4.4e-05
sa_c1214s994_a_at	3263	P	4.4e-05	3619.1	P	4.4e-05	3852	P	4.4e-05	3997.8	P	4.4e-05	4189.7	P	4.4e-05	1305.4	P	4.4e-05	2524.3	P	4.4e-05	2419.2	P	4.4e-05	2421	P	4.4e-05	2329	P	4.4e-05	2191.9	P	4.4e-05	2970.1	P	4.4e-05	2810.9	P	4.4e-05	3140.9	P	4.4e-05	2908.8	P	4.4e-05
sa_c1215s998_a_at	3441.7	P	4.4e-05	3998.9	P	4.4e-05	4098.8	P	4.4e-05	4396.7	P	4.4e-05	4451.2	P	4.4e-05	1536.4	P	4.4e-05	2341.3	P	4.4e-05	2455.8	P	4.4e-05	2081.1	P	4.4e-05	2200.8	P	4.4e-05	2182.2	P	4.4e-05	3385.3	P	4.4e-05	2490.1	P	4.4e-05	3227.4	P	4.4e-05	2830.7	P	4.4e-05
sa_c1222s1000_a_at	1106	P	4.4e-05	961.3	P	4.4e-05	1320.3	P	4.4e-05	1023	P	4.4e-05	925	P	4.4e-05	1203.6	P	4.4e-05	952.3	P	4.4e-05	1143.2	P	4.4e-05	1134.2	P	4.4e-05	1071.4	P	4.4e-05	1493.3	P	4.4e-05	1081.6	P	4.4e-05	1264.7	P	4.4e-05	1321.8	P	4.4e-05	1396.5	P	4.4e-05
sa_c1226s1006_a_at	693.8	P	4.4e-05	773.6	P	4.4e-05	936	P	4.4e-05	773.5	P	4.4e-05	622	P	4.4e-05	697.7	P	4.4e-05	583.3	P	4.4e-05	627.2	P	4.4e-05	737.8	P	4.4e-05	563.9	P	4.4e-05	1094.1	P	4.4e-05	907.4	P	4.4e-05	805.1	P	4.4e-05	812.8	P	4.4e-05	828.6	P	4.4e-05
sa_c1230s1008_at	649.1	P	4.4e-05	252	P	6e-05	186.8	P	5.2e-05	216.1	P	7e-05	204.3	P	6e-05	232.2	P	7e-05	123.2	P	0.00039	120.5	P	0.00039	134.8	P	8.1e-05	119.8	P	0.000169	807.5	P	4.4e-05	407.9	P	7e-05	605.1	P	4.4e-05	437.3	P	6e-05	361.4	P	4.4e-05
sa_c1234s1012_at	1447.1	P	4.4e-05	3698	P	4.4e-05	2361.3	P	4.4e-05	2949	P	4.4e-05	2491.8	P	4.4e-05	2161.1	P	4.4e-05	3383.9	P	4.4e-05	2350.9	P	4.4e-05	2931.3	P	4.4e-05	2341.8	P	4.4e-05	2733.1	P	4.4e-05	4772.2	P	4.4e-05	4142.7	P	4.4e-05	2976.6	P	4.4e-05	4191.7	P	4.4e-05
sa_c1238s1018_a_at	4485.4	P	4.4e-05	3966.5	P	4.4e-05	3382.4	P	5.2e-05	4117.8	P	4.4e-05	4205.2	P	4.4e-05	2842.7	P	4.4e-05	2732.9	P	4.4e-05	2736	P	4.4e-05	2665.6	P	4.4e-05	3031.8	P	4.4e-05	3268.6	P	4.4e-05	3428.7	P	4.4e-05	2936.5	P	4.4e-05	3363.7	P	4.4e-05	2566.7	P	4.4e-05
sa_c1242s1022_a_at	7031.5	P	4.4e-05	5959.9	P	4.4e-05	5525.7	P	4.4e-05	6853.4	P	4.4e-05	5954.5	P	4.4e-05	4430.6	P	4.4e-05	3582.5	P	4.4e-05	4237.4	P	4.4e-05	3997.7	P	4.4e-05	3931.1	P	4.4e-05	5137.2	P	4.4e-05	5076.4	P	4.4e-05	4777.9	P	4.4e-05	5222.5	P	4.4e-05	4991.1	P	4.4e-05
sa_c1246s1026_a_at	674.8	P	4.4e-05	554.2	P	4.4e-05	598.2	P	4.4e-05	693.1	P	4.4e-05	526.8	P	4.4e-05	991.3	P	4.4e-05	1343.9	P	4.4e-05	1441	P	4.4e-05	1680.4	P	4.4e-05	1331.1	P	4.4e-05	1220.5	P	4.4e-05	932.8	P	4.4e-05	1051.6	P	4.4e-05	1052.2	P	4.4e-05	1421.9	P	4.4e-05
sa_c1250s1027_at	5367.7	P	4.4e-05	5235.4	P	4.4e-05	6256.7	P	4.4e-05	5692.1	P	4.4e-05	5891.1	P	4.4e-05	3226.1	P	4.4e-05	4654.9	P	4.4e-05	5162.9	P	4.4e-05	4820.9	P	4.4e-05	4983.1	P	4.4e-05	4207.2	P	4.4e-05	5365	P	4.4e-05	5643.1	P	4.4e-05	5501.8	P	4.4e-05	6559.2	P	4.4e-05
sa_c1256s1031_a_at	7758.8	P	4.4e-05	7765.1	P	4.4e-05	8576	P	4.4e-05	7180.5	P	4.4e-05	9043.8	P	4.4e-05	4936.5	P	4.4e-05	7183.9	P	4.4e-05	6717.8	P	4.4e-05	5734.2	P	4.4e-05	6430.1	P	4.4e-05	6101.7	P	4.4e-05	8618.7	P	4.4e-05	8765.9	P	4.4e-05	9097.1	P	4.4e-05	8084.3	P	4.4e-05
sa_c1260s1035_a_at	7162.3	P	4.4e-05	7057.5	P	4.4e-05	8569.6	P	4.4e-05	7434.5	P	4.4e-05	8129	P	4.4e-05	5128	P	4.4e-05	5993.1	P	4.4e-05	6615.4	P	4.4e-05	5563.7	P	4.4e-05	6046.6	P	4.4e-05	5889.4	P	4.4e-05	7487.1	P	4.4e-05	7871.4	P	4.4e-05	7741.2	P	4.4e-05	8463.6	P	4.4e-05
sa_c1264s1041_at	6155.1	P	4.4e-05	7765.4	P	5.2e-05	7573.9	P	5.2e-05	6992.6	P	5.2e-05	7239.8	P	5.2e-05	5712.1	P	5.2e-05	5857.9	P	5.2e-05	5089.1	P	5.2e-05	4840.5	P	4.4e-05	5479.1	P	4.4e-05	6524.2	P	5.2e-05	7537.9	P	5.2e-05	7016.2	P	4.4e-05	6915.5	P	5.2e-05	6291.3	P	4.4e-05
sa_c1268s1046_a_at	700.3	P	4.4e-05	619.8	P	4.4e-05	725.9	P	4.4e-05	613	P	5.2e-05	680.4	P	4.4e-05	607	P	4.4e-05	853.8	P	4.4e-05	875.9	P	4.4e-05	891.7	P	4.4e-05	825.8	P	4.4e-05	1096.9	P	4.4e-05	827.5	P	4.4e-05	745.8	P	4.4e-05	818.3	P	4.4e-05	853.5	P	4.4e-05
sa_c1274s1050_a_at	1822.5	P	4.4e-05	1736.6	P	4.4e-05	1697.4	P	4.4e-05	1942.6	P	4.4e-05	1753.1	P	4.4e-05	1158.3	P	4.4e-05	1850.8	P	4.4e-05	1893.6	P	4.4e-05	1544.8	P	4.4e-05	1748.9	P	4.4e-05	1611.9	P	4.4e-05	2020.5	P	4.4e-05	2102.9	P	4.4e-05	2527.4	P	4.4e-05	2284.4	P	4.4e-05
sa_c1280s1054_a_at	3912.7	P	4.4e-05	3807.9	P	4.4e-05	3305.9	P	4.4e-05	4195	P	4.4e-05	4409.2	P	4.4e-05	1837.7	P	4.4e-05	2995.6	P	4.4e-05	2517	P	4.4e-05	2619.6	P	4.4e-05	2836	P	4.4e-05	3107.2	P	4.4e-05	4123.3	P	4.4e-05	3702.1	P	4.4e-05	4625.9	P	4.4e-05	4007.6	P	4.4e-05
sa_c1282s1055_a_at	1741.3	P	4.4e-05	2185.4	P	4.4e-05	1561	P	4.4e-05	2088.1	P	4.4e-05	2398.3	P	4.4e-05	1058	P	4.4e-05	1608.2	P	4.4e-05	1213.9	P	4.4e-05	1226.2	P	4.4e-05	1524.7	P	4.4e-05	1495.5	P	4.4e-05	2208.2	P	4.4e-05	1926.6	P	4.4e-05	2158.2	P	4.4e-05	1681.2	P	4.4e-05
sa_c1288s1061_a_at	4754.6	P	4.4e-05	4617.3	P	4.4e-05	4580.5	P	4.4e-05	5446.4	P	4.4e-05	5204.2	P	4.4e-05	2550.5	P	4.4e-05	4046.3	P	4.4e-05	3424.4	P	4.4e-05	4597.7	P	4.4e-05	4247.6	P	4.4e-05	3930.3	P	4.4e-05	4538.8	P	4.4e-05	4341.3	P	4.4e-05	5150.9	P	4.4e-05	5807.6	P	4.4e-05
sa_c1290s1065_at	3197	P	4.4e-05	3471.3	P	4.4e-05	2491.5	P	4.4e-05	3163.8	P	4.4e-05	2471.4	P	4.4e-05	1858.4	P	4.4e-05	1592.5	P	4.4e-05	1549.4	P	4.4e-05	1614.2	P	4.4e-05	1190.3	P	4.4e-05	1874.1	P	4.4e-05	1386.3	P	4.4e-05	1429.3	P	4.4e-05	1026.2	P	4.4e-05	1241.6	P	4.4e-05
sa_c1294s1067_a_at	2014.1	P	4.4e-05	1765.9	P	4.4e-05	1231.2	P	4.4e-05	1925.1	P	4.4e-05	1822.8	P	4.4e-05	579.7	P	4.4e-05	611.1	P	4.4e-05	556	P	4.4e-05	637.5	P	4.4e-05	481.9	P	4.4e-05	879	P	4.4e-05	655.5	P	4.4e-05	607	P	4.4e-05	528.6	P	4.4e-05	538	P	4.4e-05
sa_c1300s1073_a_at	2472.2	P	4.4e-05	2211.2	P	4.4e-05	1348.2	P	4.4e-05	2484.8	P	4.4e-05	2284.3	P	4.4e-05	919.8	P	4.4e-05	688.4	P	4.4e-05	702.3	P	4.4e-05	794.5	P	4.4e-05	627.5	P	4.4e-05	1115.5	P	4.4e-05	767.2	P	4.4e-05	580.8	P	4.4e-05	751.2	P	4.4e-05	711.2	P	4.4e-05
sa_c1302s1077_a_at	3623.3	P	4.4e-05	4271.3	P	4.4e-05	3357.8	P	4.4e-05	4439.1	P	4.4e-05	3722.9	P	4.4e-05	1688.4	P	4.4e-05	1439.5	P	4.4e-05	1000.5	P	4.4e-05	1497.2	P	4.4e-05	1102.5	P	4.4e-05	2380.9	P	4.4e-05	2010	P	4.4e-05	2238.7	P	4.4e-05	1556.5	P	4.4e-05	2253.2	P	4.4e-05
sa_c1308s1080_a_at	67.9	P	0.023919	39.9	A	0.101968	54.7	A	0.083574	44.8	A	0.062929	48.9	A	0.083592	73.7	P	0.000445	97.2	P	0.001796	89.6	P	9.5e-05	81.8	P	0.000297	67.2	P	0.000446	160.7	P	8.1e-05	266.4	P	6e-05	268.7	P	5.2e-05	206.5	P	0.000146	187.5	P	5.2e-05
sa_c1310s1083_a_at	435.5	P	4.4e-05	343.9	P	4.4e-05	432	P	5.2e-05	394.5	P	4.4e-05	422.5	P	4.4e-05	598.3	P	4.4e-05	631.5	P	4.4e-05	728	P	4.4e-05	775.9	P	4.4e-05	680	P	4.4e-05	777.3	P	4.4e-05	748.3	P	4.4e-05	693.1	P	4.4e-05	831.3	P	4.4e-05	942	P	4.4e-05
sa_c1431s1205_a_at	2547.8	P	4.4e-05	2415.9	P	4.4e-05	1707.1	P	4.4e-05	3020.1	P	4.4e-05	2710.3	P	4.4e-05	719	P	4.4e-05	1179.9	P	4.4e-05	775.2	P	4.4e-05	1531.8	P	4.4e-05	1039.5	P	4.4e-05	1065.7	P	4.4e-05	1508.7	P	4.4e-05	1320.4	P	4.4e-05	1710	P	4.4e-05	1936.8	P	4.4e-05
sa_c1559s1325_a_at	307.8	P	8.1e-05	218.9	P	9.5e-05	181.7	P	0.000446	231.8	P	5.2e-05	148.1	P	0.000258	312.1	P	0.00011	128.1	P	0.00034	129	P	0.000258	179.5	P	0.00011	111.2	P	0.000446	357.7	P	6e-05	178.4	P	0.000127	222.4	P	8.1e-05	234.4	P	0.000225	167.7	P	0.000169
sa_c1562s1328_a_at	52.6	P	0.004478	42.6	P	0.004469	30	A	0.123552	39.6	P	0.002867	53.4	P	0.000296	60.2	P	0.001591	30.5	M	0.050229	32.8	P	0.005565	27.2	P	0.002863	23.3	A	0.131361	19.5	A	0.095628	33.1	P	0.00844	7.2	A	0.699552	27.9	P	0.036569	51.2	P	0.011361
sa_c1575s1340_a_at	211.6	P	8.1e-05	164.2	P	4.4e-05	144.3	P	7e-05	165.2	P	6e-05	107.1	P	0.00011	111.9	P	9.5e-05	154.5	P	5.2e-05	131.3	P	0.000127	143.5	P	8.1e-05	119.4	P	9.5e-05	157.8	P	0.000169	156	P	5.2e-05	124.5	P	9.4e-05	187.9	P	0.000127	104.3	P	0.00039
sa_c1584s1350_at	42.5	P	0.008436	29.3	A	0.139482	32.1	A	0.205651	17.2	A	0.25074	25.1	A	0.185089	52.6	P	0.00255	33	A	0.116113	33.6	M	0.042948	36.6	P	0.004992	41	P	0.001408	36.1	P	0.018272	43	P	0.01254	42.3	A	0.095473	22.7	A	0.13942	28.6	P	0.021847
sa_c1597s1351_a_at	38.9	P	0.016647	19.3	A	0.300543	50.1	A	0.067678	29.9	A	0.072682	34.6	A	0.095628	37.3	P	0.020022	29.2	A	0.287743	22.8	A	0.156647	15.6	A	0.227636	31.7	A	0.165735	43.2	P	0.002019	14.5	A	0.411373	17.8	A	0.699568	41.4	A	0.13134	38.2	A	0.062896
sa_c1612s1357_a_at	31.6	P	0.030931	6.7	A	0.760995	8.1	A	0.953547	23	A	0.455393	18.3	A	0.5	21.3	A	0.300575	4.1	A	0.921998	14.1	A	0.156521	14.5	A	0.485109	6.1	A	0.783496	20.6	A	0.07263	18.5	A	0.274972	3.1	A	0.824882	24	A	0.175265	22.2	A	0.327051
sa_c1618s1361_a_at	55.4	P	0.000856	51.1	P	0.006168	39.5	A	0.067678	35.6	P	0.010306	37.2	P	0.015183	103.6	P	0.000195	45.9	P	0.00844	58.6	P	0.003592	64.7	P	5.2e-05	62	P	0.000389	99.8	P	8.1e-05	38.6	P	0.00321	47.5	P	0.007616	40	P	0.013804	48.2	P	0.004012
sa_c1620s1365_a_at	191.9	P	4.4e-05	282.4	P	8.1e-05	384.4	P	4.4e-05	198.7	P	0.001796	174.4	P	0.00011	504.1	P	8.1e-05	278.7	P	4.4e-05	285.9	P	4.4e-05	314.2	P	7e-05	248	P	9.5e-05	408.7	P	4.4e-05	330.7	P	7e-05	298.8	P	4.4e-05	318.6	P	6e-05	274.9	P	8.1e-05
sa_c1633s1367_a_at	56.3	P	0.002554	54.2	P	0.000662	58	P	0.000753	47.4	P	0.000258	46.6	P	0.026101	60.8	P	0.010317	62.9	P	0.002019	78.1	P	0.000972	79	P	8.1e-05	82.7	P	0.001591	38.7	P	0.000146	58.6	P	0.000754	69.1	P	0.00844	57.4	P	0.009317	54.9	P	0.028446
sa_c1635s1372_a_at	326.5	P	4.4e-05	346.3	P	4.4e-05	390.8	P	7e-05	350.9	P	4.4e-05	333.6	P	4.4e-05	390.4	P	5.2e-05	525.6	P	4.4e-05	635.6	P	4.4e-05	572	P	4.4e-05	571.6	P	4.4e-05	442	P	4.4e-05	492.6	P	4.4e-05	385.3	P	5.2e-05	516.3	P	4.4e-05	427.9	P	4.4e-05
sa_c1639s1378_a_at	244.5	P	5.2e-05	214.2	P	0.000127	231.1	P	6e-05	234.8	P	0.000169	295.2	P	0.000127	294.1	P	8.1e-05	327.6	P	0.000147	451	P	8.1e-05	361.8	P	8.1e-05	301.1	P	0.00011	376.3	P	6e-05	302.4	P	0.000147	286.6	P	9.5e-05	321.8	P	6e-05	311.8	P	4.4e-05
sa_c1643s1381_at	395.1	P	5.2e-05	338.8	P	4.4e-05	530.7	P	4.4e-05	350.8	P	4.4e-05	317.7	P	4.4e-05	188.8	P	6e-05	173.5	P	0.000127	185.3	P	4.4e-05	148	P	4.4e-05	133.2	P	4.4e-05	191.4	P	4.4e-05	215.7	P	5.2e-05	179	P	5.2e-05	135.1	P	5.2e-05	187.5	P	6e-05
sa_c1647s1385_a_at	556.2	P	5.2e-05	472.1	P	4.4e-05	546.4	P	5.2e-05	456.5	P	4.4e-05	409	P	4.4e-05	1160.7	P	4.4e-05	939.7	P	4.4e-05	1196.4	P	4.4e-05	1161.7	P	5.2e-05	856.3	P	5.2e-05	1423.8	P	4.4e-05	1235.5	P	5.2e-05	1255.3	P	4.4e-05	1115.4	P	4.4e-05	1298.6	P	4.4e-05
sa_c1651s1389_a_at	40.7	P	0.026101	6.2	A	0.65947	32	A	0.39692	39.7	P	0.021893	32.5	A	0.382589	31.2	M	0.054183	25.5	A	0.300606	24.4	A	0.108959	24.5	A	0.227636	35.1	A	0.139378	35.2	P	0.005557	21.7	A	0.440641	5.4	A	0.843374	32.8	A	0.185047	53.1	P	0.03092
sa_c1655s1391_a_at	206.4	P	4.4e-05	322.8	P	4.4e-05	125.1	P	0.000109	255	P	5.2e-05	259.7	P	4.4e-05	647.5	P	6e-05	430.9	P	7e-05	136	P	0.000195	531.8	P	5.2e-05	316.2	P	7e-05	1048.5	P	5.2e-05	477.5	P	6e-05	543.7	P	6e-05	330.2	P	6e-05	233.8	P	7e-05
sa_c1659s1395_a_at	1490.9	P	4.4e-05	1552.8	P	4.4e-05	430.7	P	4.4e-05	1305	P	4.4e-05	1158.3	P	4.4e-05	8608.6	P	4.4e-05	8831.5	P	4.4e-05	9345.8	P	4.4e-05	8077.9	P	4.4e-05	9852.7	P	4.4e-05	1258.7	P	4.4e-05	2577.5	P	4.4e-05	6519.2	P	4.4e-05	3581.1	P	4.4e-05	4395.7	P	4.4e-05
sa_c1665s1401_a_at	1352.4	P	5.2e-05	1232	P	9.5e-05	383	P	0.002556	1077.6	P	0.000147	926.3	P	0.000225	5795.9	P	4.4e-05	8193.7	P	4.4e-05	7355.6	P	4.4e-05	6441.2	P	4.4e-05	7434	P	4.4e-05	1399.9	P	5.2e-05	2499.7	P	4.4e-05	4131.4	P	4.4e-05	2766	P	5.2e-05	2792.2	P	4.4e-05
sa_c1669s1406_a_at	618.8	P	5.2e-05	802	P	5.2e-05	264.5	P	0.000127	552.6	P	4.4e-05	468.2	P	6e-05	4670	P	4.4e-05	5340.7	P	4.4e-05	5924	P	4.4e-05	5240.8	P	4.4e-05	5889.8	P	4.4e-05	757.3	P	4.4e-05	1260.5	P	4.4e-05	3328.2	P	4.4e-05	1715.2	P	4.4e-05	2483.2	P	4.4e-05
sa_c1671s1408_a_at	1752.6	P	4.4e-05	1928.1	P	4.4e-05	1219.9	P	4.4e-05	1663.4	P	4.4e-05	1444.7	P	4.4e-05	3737.6	P	4.4e-05	4425.1	P	4.4e-05	4038.8	P	4.4e-05	3828.2	P	4.4e-05	3817	P	4.4e-05	2167.1	P	4.4e-05	1732.4	P	4.4e-05	2517.1	P	4.4e-05	1739.4	P	4.4e-05	2222.6	P	4.4e-05
sa_c1675s1413_a_at	2487.8	P	4.4e-05	2375.3	P	4.4e-05	2296.6	P	4.4e-05	2418.6	P	4.4e-05	2172.4	P	4.4e-05	5686.2	P	4.4e-05	3567.3	P	4.4e-05	3791.3	P	4.4e-05	4077	P	4.4e-05	4263.7	P	4.4e-05	2491.8	P	4.4e-05	2121.2	P	4.4e-05	2211.6	P	4.4e-05	2746.2	P	4.4e-05	2792	P	4.4e-05
sa_c1679s1417_a_at	6637.8	P	4.4e-05	6373.1	P	4.4e-05	6893	P	4.4e-05	6347.1	P	4.4e-05	6080	P	4.4e-05	14147.6	P	4.4e-05	11164.5	P	4.4e-05	11226.3	P	4.4e-05	9898.8	P	4.4e-05	13314	P	4.4e-05	7878.8	P	4.4e-05	8335	P	4.4e-05	9471.7	P	4.4e-05	10130.9	P	4.4e-05	11096.2	P	4.4e-05
sa_c1687s1419_at	593	P	4.4e-05	1438.3	P	4.4e-05	590.2	P	4.4e-05	730.7	P	4.4e-05	408.2	P	5.2e-05	2006.5	P	4.4e-05	2128.9	P	4.4e-05	2962.5	P	4.4e-05	1775.5	P	4.4e-05	1756.8	P	4.4e-05	1115.8	P	4.4e-05	1917.3	P	4.4e-05	1150.5	P	4.4e-05	966.6	P	4.4e-05	1353.9	P	4.4e-05
sa_c1687s1419_x_at	949.9	P	4.4e-05	1808.9	P	4.4e-05	781.8	P	4.4e-05	840	P	4.4e-05	587.4	P	4.4e-05	2422.7	P	4.4e-05	2972.6	P	4.4e-05	3263.2	P	4.4e-05	2138.6	P	4.4e-05	2278.9	P	4.4e-05	1616.1	P	4.4e-05	2265.4	P	4.4e-05	1503.5	P	4.4e-05	1342.6	P	4.4e-05	1822.4	P	4.4e-05
sa_c1691s1429_at	131.4	P	6e-05	147.5	P	4.4e-05	108	P	9.4e-05	127.7	P	0.000258	104.8	P	0.000258	256	P	6e-05	210	P	7e-05	363.1	P	5.2e-05	183.8	P	5.2e-05	221.1	P	6e-05	223.5	P	9.5e-05	291.6	P	5.2e-05	215.4	P	0.00011	230.3	P	7e-05	275.7	P	5.2e-05
sa_c1691s1429_x_at	178.5	P	7e-05	169.1	P	5.2e-05	118	P	4.4e-05	126.6	P	0.000127	133.1	P	8.1e-05	275.6	P	5.2e-05	273.4	P	5.2e-05	317.5	P	6e-05	198.1	P	7e-05	240.7	P	4.4e-05	288.5	P	6e-05	327.6	P	5.2e-05	217.6	P	9.4e-05	233.9	P	0.00011	215.5	P	5.2e-05
sa_c1697s1432_a_at	934.2	P	0.000147	820.4	P	0.00034	774.6	P	0.000662	818.6	P	0.000258	787.4	P	0.000662	302.8	P	0.000195	273.8	P	0.000972	260.1	P	0.000972	256.8	P	0.000445	240	P	0.001102	398.7	P	0.00011	439.2	P	0.000581	308.4	P	0.000754	398.7	P	0.000509	366.9	P	0.000754
sa_c1699s1436_a_at	774.4	P	4.4e-05	714.1	P	4.4e-05	545.2	P	4.4e-05	667	P	4.4e-05	644.2	P	4.4e-05	365.3	P	7e-05	505.2	P	4.4e-05	598.7	P	4.4e-05	543.6	P	4.4e-05	439.3	P	4.4e-05	756.6	P	4.4e-05	834.3	P	4.4e-05	819.4	P	4.4e-05	871.7	P	4.4e-05	833.2	P	4.4e-05
sa_c1705s1441_a_at	365.6	P	5.2e-05	545	P	4.4e-05	183.3	P	9.5e-05	274.2	P	4.4e-05	247	P	5.2e-05	570.3	P	5.2e-05	585.8	P	4.4e-05	240.4	P	7e-05	310.8	P	4.4e-05	278	P	5.2e-05	582.1	P	5.2e-05	543.9	P	4.4e-05	350.1	P	5.2e-05	201.9	P	6e-05	168.9	P	4.4e-05
sa_c1707s1445_a_at	6579.9	P	4.4e-05	6203.7	P	4.4e-05	6668.2	P	4.4e-05	5945.7	P	4.4e-05	6345.6	P	4.4e-05	8796.5	P	4.4e-05	8214.3	P	4.4e-05	7969.4	P	4.4e-05	7081.6	P	4.4e-05	7999.4	P	4.4e-05	8422.3	P	4.4e-05	9707.7	P	4.4e-05	9041.8	P	4.4e-05	9957.6	P	4.4e-05	10147.9	P	4.4e-05
sa_c1435s1209_a_at	3035.7	P	4.4e-05	2879.7	P	4.4e-05	1979.2	P	4.4e-05	3128.6	P	4.4e-05	3508.4	P	4.4e-05	682	P	4.4e-05	1570.6	P	4.4e-05	1044.9	P	5.2e-05	1632.8	P	4.4e-05	1394	P	4.4e-05	1056.4	P	4.4e-05	1952.3	P	4.4e-05	1326.9	P	4.4e-05	2237.8	P	4.4e-05	1738.2	P	4.4e-05
sa_c1437s1212_at	3417.4	P	4.4e-05	3897.5	P	4.4e-05	2663.1	P	4.4e-05	3893.4	P	4.4e-05	3677.2	P	4.4e-05	1845.5	P	4.4e-05	2369.9	P	4.4e-05	1965.9	P	4.4e-05	2624.5	P	4.4e-05	2012.4	P	4.4e-05	2268.4	P	4.4e-05	2419.2	P	4.4e-05	2044.3	P	5.2e-05	2220.8	P	4.4e-05	2046.8	P	4.4e-05
sa_c1441s1216_a_at	1488.3	P	4.4e-05	1189.7	P	4.4e-05	1664.1	P	4.4e-05	1102.4	P	4.4e-05	1167.2	P	4.4e-05	1956.9	P	4.4e-05	1899.8	P	4.4e-05	2276	P	4.4e-05	2054.4	P	4.4e-05	2104.8	P	4.4e-05	1932.2	P	4.4e-05	1898.4	P	4.4e-05	2328.4	P	4.4e-05	2069	P	4.4e-05	2100.5	P	4.4e-05
sa_c1447s1221_a_at	136.5	P	5.2e-05	95.6	P	8.1e-05	122.1	P	4.4e-05	129.9	P	4.4e-05	135.4	P	4.4e-05	217.5	P	5.2e-05	250.4	P	5.2e-05	247.7	P	4.4e-05	240	P	4.4e-05	238	P	4.4e-05	179.7	P	4.4e-05	240.8	P	4.4e-05	261	P	4.4e-05	273.4	P	4.4e-05	260	P	5.2e-05
sa_c1449s1223_a_at	115.4	P	0.000509	197.7	P	4.4e-05	179	P	4.4e-05	106.4	P	0.000195	93.1	P	0.001101	332.1	P	6e-05	387.2	P	4.4e-05	277.5	P	4.4e-05	269.7	P	5.2e-05	197	P	0.000127	649.9	P	5.2e-05	1070.3	P	5.2e-05	772.1	P	4.4e-05	498.1	P	4.4e-05	769.9	P	4.4e-05
sa_c1453s1230_a_at	2584.5	P	4.4e-05	2581.4	P	4.4e-05	2252.6	P	4.4e-05	2520.8	P	4.4e-05	2327.9	P	4.4e-05	1630	P	4.4e-05	1489	P	4.4e-05	1365.7	P	4.4e-05	1484.2	P	4.4e-05	1539.2	P	4.4e-05	2140.3	P	4.4e-05	1586.6	P	4.4e-05	1795.8	P	4.4e-05	1592.2	P	4.4e-05	1258.2	P	4.4e-05
sa_c1457s1233_a_at	3541.6	P	4.4e-05	2814.1	P	4.4e-05	2273	P	4.4e-05	2680.4	P	4.4e-05	2949.9	P	4.4e-05	2108.8	P	4.4e-05	2622	P	4.4e-05	2612.8	P	4.4e-05	1965.9	P	4.4e-05	3438.3	P	4.4e-05	2938.3	P	4.4e-05	2278	P	4.4e-05	2288.8	P	4.4e-05	2295.3	P	4.4e-05	2458	P	4.4e-05
sa_c1458s1237_a_at	2212.9	P	4.4e-05	1857.2	P	4.4e-05	1454.6	P	4.4e-05	2003.6	P	4.4e-05	1962.8	P	4.4e-05	1610.4	P	4.4e-05	1862.7	P	4.4e-05	1884.5	P	4.4e-05	1596.5	P	4.4e-05	2273.8	P	4.4e-05	1864.2	P	4.4e-05	1434.3	P	4.4e-05	1504.8	P	4.4e-05	1515.1	P	4.4e-05	1754.8	P	4.4e-05
sa_c1462s1241_at	277.4	P	4.4e-05	283.4	P	6e-05	191.6	P	0.00011	346.7	P	4.4e-05	331.3	P	6e-05	266.1	P	4.4e-05	266.8	P	5.2e-05	285	P	4.4e-05	300.4	P	4.4e-05	312.5	P	4.4e-05	215	P	4.4e-05	189.2	P	7e-05	221.3	P	6e-05	250	P	6e-05	225	P	4.4e-05
sa_c1466s1245_a_at	3465.2	P	4.4e-05	3174.8	P	4.4e-05	2554.6	P	4.4e-05	2997	P	4.4e-05	3397.6	P	4.4e-05	2462.6	P	4.4e-05	2677.2	P	4.4e-05	2663.2	P	4.4e-05	2590.7	P	4.4e-05	2811.1	P	4.4e-05	2311.2	P	4.4e-05	3044.7	P	4.4e-05	2728.9	P	4.4e-05	2946.8	P	4.4e-05	3052.3	P	4.4e-05
sa_c1470s1249_a_at	3196.3	P	5.2e-05	3165.1	P	5.2e-05	2507.7	P	4.4e-05	3487.8	P	4.4e-05	2999.4	P	4.4e-05	2224.9	P	6e-05	2445	P	5.2e-05	2370.7	P	4.4e-05	2559.8	P	4.4e-05	2383.7	P	4.4e-05	2347.5	P	6e-05	2946.5	P	4.4e-05	2541.5	P	4.4e-05	3147.1	P	4.4e-05	3021.9	P	4.4e-05
sa_c1474s1254_a_at	779.2	P	4.4e-05	815.7	P	4.4e-05	555.4	P	4.4e-05	701.4	P	4.4e-05	677.5	P	4.4e-05	421.4	P	6e-05	632.8	P	4.4e-05	539.2	P	4.4e-05	618.8	P	4.4e-05	545.3	P	4.4e-05	540.1	P	4.4e-05	645.2	P	4.4e-05	610.5	P	6e-05	597.9	P	4.4e-05	670.1	P	4.4e-05
sa_c1478s1255_a_at	1755.8	P	4.4e-05	1832.6	P	4.4e-05	2069.7	P	4.4e-05	2030.9	P	4.4e-05	2049.6	P	4.4e-05	1256.7	P	4.4e-05	2268.9	P	4.4e-05	2357.5	P	4.4e-05	1983.4	P	4.4e-05	2480.9	P	4.4e-05	1524.4	P	4.4e-05	2565.5	P	4.4e-05	2365.8	P	4.4e-05	2732	P	4.4e-05	2567.1	P	4.4e-05
sa_c1482s1261_a_at	159.2	P	7e-05	159.7	P	0.000127	142	P	0.001593	185.1	P	9.5e-05	180.3	P	6e-05	274.6	P	0.000127	291.5	P	0.000147	309.8	P	6e-05	295.2	P	4.4e-05	252.7	P	8.1e-05	204	P	0.00011	292.1	P	4.4e-05	379.9	P	7e-05	261.1	P	4.4e-05	263.9	P	4.4e-05
sa_c1488s1263_a_at	1873.6	P	4.4e-05	1947.7	P	4.4e-05	2001.3	P	4.4e-05	2334.2	P	5.2e-05	1985.3	P	4.4e-05	1543.4	P	4.4e-05	2140.7	P	4.4e-05	2010.5	P	4.4e-05	2333.9	P	4.4e-05	2410	P	4.4e-05	1217.4	P	4.4e-05	2132.5	P	4.4e-05	1964.4	P	4.4e-05	2337.1	P	4.4e-05	2116.9	P	4.4e-05
sa_c1490s1267_a_at	1450.1	P	4.4e-05	2015.5	P	4.4e-05	1538.1	P	4.4e-05	2031	P	4.4e-05	1669.7	P	4.4e-05	970.7	P	4.4e-05	1916.9	P	4.4e-05	1771.9	P	4.4e-05	1925.2	P	4.4e-05	1776.1	P	4.4e-05	902.2	P	4.4e-05	1901	P	4.4e-05	1696.8	P	4.4e-05	1879.1	P	4.4e-05	1602.2	P	4.4e-05
sa_c1494s1273_at	5278.9	P	4.4e-05	4330.3	P	4.4e-05	2145.6	P	4.4e-05	5304.1	P	4.4e-05	4714.6	P	4.4e-05	4690.5	P	4.4e-05	3300.3	P	4.4e-05	575.3	P	5.2e-05	3808.3	P	4.4e-05	3049.8	P	4.4e-05	6137.7	P	4.4e-05	3205.6	P	4.4e-05	4396.5	P	4.4e-05	2356.2	P	4.4e-05	1549.4	P	4.4e-05
sa_c1500s1277_a_at	5212.4	P	4.4e-05	3620.1	P	4.4e-05	2562.7	P	4.4e-05	5189	P	4.4e-05	4186.1	P	4.4e-05	3759.4	P	4.4e-05	3194.7	P	4.4e-05	1286.1	P	4.4e-05	3713.1	P	4.4e-05	2415.3	P	4.4e-05	4441	P	4.4e-05	2749	P	4.4e-05	3434.8	P	4.4e-05	1867.8	P	4.4e-05	1725.6	P	4.4e-05
sa_c1502s1282_a_at	9009.6	P	4.4e-05	8036.3	P	4.4e-05	3260.6	P	4.4e-05	10464.9	P	4.4e-05	8891	P	4.4e-05	5838	P	4.4e-05	8946.3	P	4.4e-05	6814.5	P	4.4e-05	9513.3	P	4.4e-05	11416.1	P	4.4e-05	4209.8	P	4.4e-05	3343.2	P	4.4e-05	2721.7	P	4.4e-05	3464.2	P	4.4e-05	3021.4	P	4.4e-05
sa_c1508s1286_a_at	715.2	P	4.4e-05	514.5	P	4.4e-05	360.6	P	0.000127	651.3	P	4.4e-05	624.5	P	4.4e-05	553.1	P	4.4e-05	695.7	P	8.1e-05	564.6	P	4.4e-05	806.1	P	4.4e-05	668.1	P	4.4e-05	732.9	P	4.4e-05	521.9	P	5.2e-05	451.6	P	4.4e-05	561.9	P	4.4e-05	534.1	P	4.4e-05
sa_c1510s1288_a_at	1328.3	P	4.4e-05	1177.8	P	4.4e-05	997.4	P	4.4e-05	1445.1	P	4.4e-05	1215.7	P	4.4e-05	1359.2	P	4.4e-05	1518.3	P	4.4e-05	1878.1	P	4.4e-05	1804.7	P	4.4e-05	1586.3	P	4.4e-05	1352	P	4.4e-05	1321.4	P	4.4e-05	1142.2	P	4.4e-05	1320.7	P	4.4e-05	1591.5	P	4.4e-05
sa_c1514s1292_at	256.2	P	9.5e-05	348.5	P	6e-05	266.6	P	7e-05	356.4	P	5.2e-05	281.7	P	4.4e-05	289.5	P	4.4e-05	294.4	P	4.4e-05	402.6	P	4.4e-05	391.5	P	5.2e-05	343.4	P	4.4e-05	281.4	P	4.4e-05	221.9	P	4.4e-05	213.4	P	0.000147	291.2	P	8.1e-05	352.1	P	6e-05
sa_c1514s1292_x_at	353.7	P	5.2e-05	364.8	P	4.4e-05	334.2	P	4.4e-05	375.7	P	4.4e-05	361.1	P	4.4e-05	347.8	P	4.4e-05	354.1	P	4.4e-05	438.6	P	4.4e-05	399.7	P	5.2e-05	341	P	5.2e-05	362.5	P	4.4e-05	338.4	P	4.4e-05	305.9	P	0.000169	306.2	P	4.4e-05	408.5	P	6e-05
sa_c1518s1296_a_at	1088.3	P	4.4e-05	881	P	4.4e-05	1117	P	4.4e-05	848.5	P	4.4e-05	760.7	P	4.4e-05	1802.8	P	4.4e-05	1258.7	P	4.4e-05	1416.4	P	4.4e-05	1562.4	P	4.4e-05	1311.4	P	4.4e-05	2880	P	4.4e-05	1784.5	P	4.4e-05	1803.7	P	4.4e-05	2164	P	4.4e-05	2101.6	P	4.4e-05
sa_c1522s1300_a_at	1404.7	P	4.4e-05	892.9	P	4.4e-05	1429.3	P	4.4e-05	949.7	P	4.4e-05	815	P	5.2e-05	1276	P	4.4e-05	1078.7	P	5.2e-05	1731.3	P	4.4e-05	1352.6	P	4.4e-05	1138.3	P	4.4e-05	1972.5	P	4.4e-05	1525.3	P	4.4e-05	1487.1	P	4.4e-05	1651.1	P	4.4e-05	1772.7	P	4.4e-05
sa_c1526s1304_a_at	990.7	P	4.4e-05	753.8	P	4.4e-05	1212.8	P	4.4e-05	849.8	P	4.4e-05	807.8	P	4.4e-05	884.7	P	4.4e-05	868.9	P	4.4e-05	1294.3	P	4.4e-05	1060.9	P	4.4e-05	807.1	P	4.4e-05	1354.5	P	4.4e-05	1267.6	P	4.4e-05	1184.7	P	4.4e-05	1362.8	P	4.4e-05	1278.7	P	4.4e-05
sa_c1530s1310_at	4649.4	P	4.4e-05	5377.5	P	4.4e-05	7362.1	P	4.4e-05	4143.8	P	4.4e-05	5688.1	P	4.4e-05	2433.8	P	4.4e-05	2230.5	P	4.4e-05	2610	P	4.4e-05	1925.5	P	4.4e-05	2178.6	P	4.4e-05	3714.9	P	4.4e-05	4405.5	P	4.4e-05	4112	P	4.4e-05	5291.8	P	4.4e-05	4102.5	P	4.4e-05
sa_c1536s1314_a_at	7228.4	P	4.4e-05	7124.4	P	4.4e-05	9689.8	P	4.4e-05	5802.5	P	4.4e-05	6630	P	4.4e-05	4277.7	P	4.4e-05	3047.4	P	4.4e-05	4055.7	P	4.4e-05	2569.5	P	4.4e-05	2811.2	P	4.4e-05	5305.8	P	4.4e-05	6733.8	P	4.4e-05	5934.4	P	4.4e-05	5689	P	4.4e-05	6519.8	P	4.4e-05
sa_c1538s1315_a_at	44.1	P	0.026091	60.5	P	0.00034	53	P	0.002863	42.3	P	0.003585	40.6	P	0.009301	25.7	A	0.067508	23.5	A	0.06761	19.3	A	0.089478	21	M	0.042935	25.5	P	0.019987	25.6	P	0.004478	31.1	P	0.011384	26.9	A	0.083555	29	A	0.072665	26.4	P	0.013797
sa_c1546s1320_a_at	159.8	P	0.000258	96.6	P	0.000445	112.6	P	5.2e-05	147.3	P	9.5e-05	131.5	P	4.4e-05	211.9	P	5.2e-05	216.4	P	7e-05	236.4	P	4.4e-05	235.1	P	4.4e-05	219.9	P	4.4e-05	183.1	P	5.2e-05	196	P	4.4e-05	218.3	P	4.4e-05	197.2	P	4.4e-05	201.1	P	6e-05
sa_c1844s1570_a_at	355.2	P	6e-05	241.8	P	5.2e-05	201.8	P	4.4e-05	305.3	P	5.2e-05	269	P	5.2e-05	669.8	P	7e-05	610.5	P	5.2e-05	597.4	P	5.2e-05	727.2	P	4.4e-05	676.2	P	4.4e-05	344.4	P	4.4e-05	279	P	4.4e-05	373.4	P	7e-05	262.6	P	5.2e-05	349.5	P	4.4e-05
sa_c1848s1571_a_at	3417.5	P	4.4e-05	2747.5	P	4.4e-05	3786	P	4.4e-05	3338	P	4.4e-05	2804	P	4.4e-05	2823.4	P	4.4e-05	2806.6	P	4.4e-05	3667.3	P	4.4e-05	3431.6	P	4.4e-05	3494.9	P	4.4e-05	3917.5	P	4.4e-05	3427.9	P	4.4e-05	3278.1	P	4.4e-05	4301.4	P	4.4e-05	3815.9	P	4.4e-05
sa_c1852s1575_a_at	1576.3	P	4.4e-05	1070.6	P	5.2e-05	965.8	P	4.4e-05	1049.6	P	4.4e-05	945.8	P	4.4e-05	1709.4	P	4.4e-05	802.3	P	5.2e-05	934.1	P	4.4e-05	1025.5	P	4.4e-05	1029.3	P	4.4e-05	1094.5	P	4.4e-05	705.6	P	5.2e-05	905.8	P	4.4e-05	860.6	P	4.4e-05	949.5	P	4.4e-05
sa_c1858s1579_a_at	360.9	P	4.4e-05	309.3	P	4.4e-05	425.6	P	5.2e-05	321.9	P	4.4e-05	365.8	P	5.2e-05	537.3	P	4.4e-05	246.4	P	4.4e-05	217.9	P	4.4e-05	226.1	P	5.2e-05	278.3	P	4.4e-05	639.9	P	4.4e-05	255.2	P	5.2e-05	411.3	P	5.2e-05	273.1	P	5.2e-05	410.1	P	5.2e-05
sa_c1860s1583_a_at	836.7	P	4.4e-05	772.9	P	4.4e-05	634	P	4.4e-05	716.6	P	5.2e-05	575.5	P	4.4e-05	1732.3	P	4.4e-05	1488.5	P	4.4e-05	1384.2	P	4.4e-05	1437.2	P	4.4e-05	1442.5	P	5.2e-05	1392.8	P	4.4e-05	1361.1	P	4.4e-05	1096.4	P	4.4e-05	1126.2	P	4.4e-05	1060	P	4.4e-05
sa_c1866s1587_a_at	560.5	P	4.4e-05	381.3	P	5.2e-05	346.9	P	4.4e-05	441.9	P	4.4e-05	408.2	P	4.4e-05	902.5	P	4.4e-05	907.8	P	4.4e-05	935.8	P	4.4e-05	925.4	P	4.4e-05	808.7	P	4.4e-05	682	P	4.4e-05	721.9	P	4.4e-05	682.8	P	4.4e-05	650.7	P	4.4e-05	674.8	P	4.4e-05
sa_c1870s1592_a_at	200.5	P	8.1e-05	151.8	P	7e-05	114.4	P	0.000127	135.2	P	7e-05	127.7	P	0.000109	322.8	P	4.4e-05	365.9	P	5.2e-05	376.6	P	5.2e-05	368.4	P	4.4e-05	352.2	P	4.4e-05	296.2	P	4.4e-05	340.2	P	4.4e-05	262.8	P	4.4e-05	312.8	P	4.4e-05	308	P	4.4e-05
sa_c1872s1598_a_at	210.5	P	6e-05	139.2	P	0.000258	125	P	0.000662	94.5	P	7e-05	97.4	P	0.000971	312.2	P	6e-05	321	P	4.4e-05	325.6	P	5.2e-05	342.8	P	4.4e-05	335.4	P	4.4e-05	280.9	P	4.4e-05	317	P	4.4e-05	223.1	P	4.4e-05	278.7	P	4.4e-05	244.7	P	4.4e-05
sa_c1876s1602_a_at	216.3	P	4.4e-05	143.7	P	4.4e-05	143.4	P	0.000169	129.9	P	0.000147	142.6	P	4.4e-05	572	P	4.4e-05	439.4	P	4.4e-05	571.7	P	4.4e-05	523.2	P	4.4e-05	478.6	P	4.4e-05	485.5	P	4.4e-05	360.4	P	4.4e-05	414.8	P	4.4e-05	335.8	P	4.4e-05	377.5	P	4.4e-05
sa_c1880s1603_a_at	2340.3	P	4.4e-05	1641.2	P	4.4e-05	1490.6	P	4.4e-05	2324.6	P	4.4e-05	1523	P	4.4e-05	1961.6	P	4.4e-05	1393.8	P	4.4e-05	1510.3	P	4.4e-05	1959.5	P	4.4e-05	1659.8	P	4.4e-05	2506.5	P	4.4e-05	1856.5	P	4.4e-05	2131.6	P	4.4e-05	2480.3	P	4.4e-05	2506.3	P	4.4e-05
sa_c1884s1607_a_at	86.7	P	0.000127	40.7	P	0.000169	32.3	P	0.011378	50	P	0.002273	43	P	0.036569	61.5	P	4.4e-05	52	P	0.000194	70.1	P	4.4e-05	48.5	P	0.000146	72.4	P	0.000297	53.7	P	0.000127	42.9	P	0.011384	48.1	P	0.039609	40.6	P	0.004469	45.1	P	0.006862
sa_c1888s1611_at	71.2	P	0.000753	36.8	P	0.010317	63.9	P	0.011384	42.2	P	0.036569	27.3	A	0.340648	70	P	0.011367	83.4	P	0.001248	126.5	P	0.001101	56.7	P	0.000754	72.4	P	0.0011	75	P	0.002275	51	P	0.001102	68.5	P	0.000753	62.5	P	0.002275	63.3	P	0.001593
sa_c1892s1615_a_at	42.4	P	0.000509	46.3	P	0.008421	68.3	P	0.002554	36.4	A	0.0727	45.2	M	0.046467	51	P	0.000297	52.5	P	0.030965	58.6	P	0.000581	45.1	P	0.001246	62	P	0.000389	44.6	P	0.001248	41.6	P	0.006871	67.5	P	0.002556	48.6	P	0.004014	52.5	P	0.005561
sa_c1898s1619_a_at	91.3	P	0.000509	194.6	P	5.2e-05	195.7	P	9.5e-05	162.9	P	7e-05	225.5	P	7e-05	2718	P	4.4e-05	608.7	P	4.4e-05	231.8	P	4.4e-05	798.9	P	4.4e-05	447.7	P	4.4e-05	2005.5	P	4.4e-05	812.1	P	4.4e-05	1094	P	4.4e-05	723.1	P	4.4e-05	890.6	P	4.4e-05
sa_c1900s1624_a_at	56.4	P	0.003585	49.1	P	0.001409	59.9	P	0.009327	32.8	A	0.072665	30.7	P	0.033653	65.4	P	0.000224	56.1	P	0.001793	56.1	P	0.006871	27.7	A	0.0727	24.4	A	0.156499	63.9	P	0.001102	28.7	A	0.083592	84.4	P	0.00141	54.4	P	0.001409	48.6	P	0.004484
sa_c1904s1628_a_at	1443	P	4.4e-05	1669.8	P	4.4e-05	1878.8	P	4.4e-05	1798.2	P	4.4e-05	1588.9	P	4.4e-05	959.7	P	4.4e-05	910.4	P	6e-05	689.6	P	4.4e-05	945.9	P	4.4e-05	770.3	P	5.2e-05	1809	P	4.4e-05	1180.4	P	5.2e-05	1343.3	P	4.4e-05	1293.1	P	4.4e-05	1457	P	4.4e-05
sa_c1908s1632_a_at	4500.5	P	4.4e-05	3864.9	P	4.4e-05	4898.4	P	4.4e-05	4081.9	P	4.4e-05	4011.3	P	4.4e-05	1841.9	P	4.4e-05	1874.2	P	4.4e-05	1785	P	4.4e-05	1858.3	P	4.4e-05	1800.9	P	4.4e-05	3733.2	P	4.4e-05	3823	P	4.4e-05	3373.2	P	4.4e-05	3521.3	P	4.4e-05	3099.3	P	4.4e-05
sa_c1912s1635_a_at	115.4	P	0.000147	378.7	P	4.4e-05	208.4	P	5.2e-05	217.4	P	4.4e-05	324.7	P	4.4e-05	11426.8	P	4.4e-05	11848.4	P	4.4e-05	12107.1	P	4.4e-05	10263.7	P	4.4e-05	12460.1	P	4.4e-05	642.2	P	4.4e-05	1368.7	P	4.4e-05	1685	P	4.4e-05	2359.6	P	4.4e-05	2447.3	P	4.4e-05
sa_c1918s1640_a_at	295.2	P	4.4e-05	782	P	4.4e-05	440.3	P	4.4e-05	545.2	P	4.4e-05	807.6	P	4.4e-05	9826.8	P	4.4e-05	11133.6	P	4.4e-05	10942.9	P	4.4e-05	9061.7	P	4.4e-05	12538.1	P	4.4e-05	779	P	4.4e-05	1745.6	P	4.4e-05	2416.7	P	4.4e-05	2917.6	P	4.4e-05	3337.2	P	4.4e-05
sa_c1922s1644_a_at	289.7	P	8.1e-05	514.6	P	4.4e-05	279	P	8.1e-05	324.2	P	7e-05	337.9	P	6e-05	7709.4	P	4.4e-05	8490.4	P	4.4e-05	9182.9	P	4.4e-05	7257.1	P	4.4e-05	10551	P	4.4e-05	612.9	P	4.4e-05	1327	P	4.4e-05	1878.1	P	4.4e-05	2032.4	P	4.4e-05	2729.1	P	4.4e-05
sa_c1924s1648_a_at	283.3	P	0.00011	396.1	P	7e-05	232.1	P	0.000225	289.2	P	5.2e-05	320	P	9.5e-05	9099.8	P	4.4e-05	8441	P	4.4e-05	9373.7	P	4.4e-05	7226.3	P	4.4e-05	9350.9	P	4.4e-05	633.2	P	5.2e-05	1076.9	P	4.4e-05	1605	P	5.2e-05	1675.1	P	4.4e-05	2210.6	P	4.4e-05
sa_c1928s1652_a_at	344.8	P	6e-05	413.8	P	4.4e-05	218.8	P	0.000195	359.6	P	0.000127	283.7	P	0.00011	5914.1	P	4.4e-05	7778.4	P	4.4e-05	7347.2	P	4.4e-05	6234.6	P	4.4e-05	7233.8	P	4.4e-05	662.7	P	4.4e-05	1080.6	P	5.2e-05	1480.6	P	4.4e-05	1469.4	P	4.4e-05	1649.2	P	4.4e-05
sa_c1934s1655_a_at	529.7	P	6e-05	461	P	7e-05	387.9	P	8.1e-05	433.1	P	6e-05	408.7	P	7e-05	6281.1	P	4.4e-05	7971.9	P	4.4e-05	8548	P	4.4e-05	7546.7	P	4.4e-05	7996	P	4.4e-05	631.7	P	6e-05	1070.8	P	6e-05	1412	P	6e-05	1339.1	P	4.4e-05	1805.2	P	5.2e-05
sa_c1936s1659_a_at	324.3	P	4.4e-05	304.1	P	4.4e-05	205.7	P	4.4e-05	335.4	P	4.4e-05	294.9	P	4.4e-05	4093	P	4.4e-05	5021.7	P	4.4e-05	5377.4	P	4.4e-05	4968.5	P	4.4e-05	5305	P	4.4e-05	420.1	P	5.2e-05	629.2	P	4.4e-05	820.3	P	4.4e-05	925.3	P	4.4e-05	1221.5	P	4.4e-05
sa_c1940s1663_at	1892.6	P	4.4e-05	1590.2	P	4.4e-05	1370.6	P	4.4e-05	1591.4	P	4.4e-05	1558.2	P	4.4e-05	7084.6	P	4.4e-05	9123.1	P	4.4e-05	8644.2	P	4.4e-05	7745.2	P	4.4e-05	9716.3	P	4.4e-05	2579.1	P	4.4e-05	3000.9	P	4.4e-05	3362.1	P	4.4e-05	3773.9	P	4.4e-05	3888.1	P	4.4e-05
sa_c1944s1667_a_at	48.6	P	0.002021	62.7	P	0.002867	27.9	A	0.175265	36.1	M	0.054167	45.1	P	0.021902	180.3	P	0.000224	135	P	0.000193	122.9	P	0.00034	124.5	P	9.4e-05	138.2	P	6e-05	52	P	0.000445	41.1	P	0.006867	38.2	A	0.108939	23.7	P	0.015175	29.7	M	0.046467
sa_c1948s1673_at	3924.1	P	4.4e-05	7243.2	P	4.4e-05	5992.5	P	4.4e-05	5199.9	P	4.4e-05	5404.4	P	4.4e-05	2517	P	4.4e-05	2584.6	P	4.4e-05	2389.6	P	4.4e-05	1957.3	P	4.4e-05	1757.7	P	4.4e-05	2433.2	P	4.4e-05	3663.9	P	4.4e-05	2860.6	P	4.4e-05	1863.5	P	4.4e-05	2275.9	P	4.4e-05
sa_c1948s1673_x_at	4146.5	P	4.4e-05	7871.6	P	4.4e-05	6399.6	P	4.4e-05	5091.2	P	4.4e-05	5844.4	P	4.4e-05	2679.7	P	4.4e-05	2856.6	P	4.4e-05	2446.3	P	4.4e-05	1879.7	P	4.4e-05	2021.1	P	4.4e-05	2752.1	P	4.4e-05	3881.4	P	4.4e-05	3121.9	P	4.4e-05	2236.2	P	4.4e-05	2465.9	P	4.4e-05
sa_c1956s1681_a_at	990.5	P	7e-05	5133.8	P	4.4e-05	6008.2	P	4.4e-05	5015.9	P	4.4e-05	5714.8	P	4.4e-05	1244.1	P	4.4e-05	2141.9	P	4.4e-05	1774.5	P	4.4e-05	2123.4	P	4.4e-05	2332.8	P	4.4e-05	1042.9	P	4.4e-05	1430.8	P	4.4e-05	1108.5	P	4.4e-05	1650.8	P	4.4e-05	1422.5	P	4.4e-05
sa_c1960s1685_a_at	540.4	P	4.4e-05	660.3	P	4.4e-05	595.6	P	4.4e-05	463.6	P	4.4e-05	423.3	P	4.4e-05	2585.6	P	4.4e-05	1972.5	P	4.4e-05	2302.7	P	4.4e-05	2221.5	P	4.4e-05	1753.6	P	4.4e-05	1548.5	P	4.4e-05	1122.7	P	4.4e-05	1071.6	P	4.4e-05	987.7	P	4.4e-05	792.9	P	4.4e-05
sa_c1711s1447_a_at	1894.8	P	4.4e-05	4171	P	4.4e-05	2652.3	P	4.4e-05	2443.8	P	4.4e-05	2251.8	P	4.4e-05	1370.6	P	7e-05	1962.4	P	4.4e-05	1290.1	P	4.4e-05	1161.3	P	4.4e-05	901.1	P	7e-05	1519.6	P	4.4e-05	3771.1	P	5.2e-05	1965.9	P	5.2e-05	1381.5	P	4.4e-05	1329.9	P	5.2e-05
sa_c1716s1453_a_at	58.7	P	0.002266	32.9	P	0.008431	48.2	P	0.010317	60.1	P	0.000581	53.1	P	0.001794	31.1	P	0.000581	45.4	P	0.016662	50.5	P	0.001102	46.3	P	0.001593	54	P	0.006871	50.3	P	0.000258	33.6	M	0.042962	65.8	P	0.004014	35.8	P	0.00359	49.9	P	0.001783
sa_c1719s1456_a_at	51	P	0.000446	65.7	P	0.00762	48.5	P	0.000971	65.2	P	0.004992	39.7	P	0.023919	43.5	P	0.006871	26.7	P	0.007616	26.4	P	0.01511	23	P	0.007602	13.4	A	0.440595	30.7	P	0.001793	29.5	P	0.018264	5.3	A	0.749316	15.7	A	0.274972	15	A	0.368416
sa_c1723s1460_a_at	499.7	P	6e-05	449.5	P	4.4e-05	535.9	P	8.1e-05	435.1	P	4.4e-05	355.6	P	5.2e-05	638.1	P	0.000127	428.5	P	8.1e-05	624.5	P	4.4e-05	469.3	P	4.4e-05	335.7	P	8.1e-05	1217.8	P	4.4e-05	862.4	P	6e-05	664.3	P	4.4e-05	683.1	P	7e-05	636.5	P	6e-05
sa_c1727s1464_a_at	582.8	P	5.2e-05	457.8	P	4.4e-05	463.7	P	5.2e-05	514.6	P	5.2e-05	410.6	P	6e-05	256.2	P	4.4e-05	342.1	P	5.2e-05	356.4	P	4.4e-05	342.6	P	4.4e-05	320.3	P	4.4e-05	453.8	P	4.4e-05	468.8	P	5.2e-05	462.3	P	4.4e-05	574.9	P	6e-05	440.5	P	4.4e-05
sa_c1737s1469_a_at	30.5	A	0.072647	27.3	A	0.139462	17.4	A	0.440641	23.9	M	0.046368	36.5	A	0.095454	14.6	A	0.672949	17	A	0.340609	21.3	A	0.300543	25.2	P	0.01254	24.4	P	0.039648	16	A	0.147855	16.7	A	0.340569	17.3	A	0.673076	19.1	A	0.147855	27.5	A	0.262809
sa_c1739s1473_a_at	1939.7	P	6e-05	2326.8	P	6e-05	1550.2	P	7e-05	2511.3	P	4.4e-05	2324.7	P	9.5e-05	1816.5	P	6e-05	1050	P	7e-05	891.1	P	6e-05	948.2	P	5.2e-05	966.3	P	5.2e-05	1186.2	P	0.00011	981.9	P	0.00011	911.6	P	8.1e-05	964.2	P	5.2e-05	766.2	P	9.5e-05
sa_c1743s1477_a_at	3721.2	P	4.4e-05	3378	P	5.2e-05	2791.4	P	5.2e-05	3659.2	P	5.2e-05	3019.2	P	5.2e-05	1503.7	P	5.2e-05	1551.4	P	5.2e-05	1113.3	P	5.2e-05	1402	P	5.2e-05	1032	P	5.2e-05	3197.5	P	5.2e-05	3376.8	P	5.2e-05	2713.9	P	5.2e-05	2575.5	P	5.2e-05	3332	P	5.2e-05
sa_c1746s1482_a_at	3321.2	P	4.4e-05	2979.3	P	4.4e-05	5682.9	P	4.4e-05	3758.1	P	4.4e-05	3172.6	P	4.4e-05	6336.3	P	4.4e-05	4168.4	P	4.4e-05	4786	P	4.4e-05	5101.7	P	4.4e-05	4437.9	P	4.4e-05	5053.7	P	4.4e-05	3847.4	P	4.4e-05	4591.3	P	4.4e-05	4268.5	P	4.4e-05	4620.4	P	4.4e-05
sa_c1750s1485_a_at	218.8	P	0.000109	186.2	P	7e-05	218.7	P	9.5e-05	246	P	4.4e-05	205	P	6e-05	206.7	P	0.000109	251.4	P	0.000109	226.7	P	4.4e-05	284.5	P	4.4e-05	248.5	P	4.4e-05	227.4	P	4.4e-05	161.1	P	6e-05	159.1	P	0.000147	201.5	P	4.4e-05	162.8	P	7e-05
sa_c1754s1488_at	1463	P	4.4e-05	1564.2	P	4.4e-05	1753.8	P	4.4e-05	1335.5	P	4.4e-05	1680.3	P	4.4e-05	2547.9	P	4.4e-05	1543.6	P	4.4e-05	1510.7	P	4.4e-05	1622.6	P	4.4e-05	1625	P	4.4e-05	2647.3	P	4.4e-05	1734.4	P	4.4e-05	1691.1	P	4.4e-05	1984.4	P	4.4e-05	1584.9	P	4.4e-05
sa_c1758s1494_a_at	266.8	P	7e-05	382.4	P	5.2e-05	273.4	P	0.000127	265.6	P	0.00011	285	P	0.000127	705.6	P	9.5e-05	802.3	P	6e-05	699.8	P	5.2e-05	456.1	P	4.4e-05	415.6	P	4.4e-05	739.6	P	6e-05	828.3	P	4.4e-05	517.7	P	4.4e-05	441.6	P	7e-05	493	P	5.2e-05
sa_c1762s1498_a_at	866.7	P	4.4e-05	1171.9	P	4.4e-05	911.7	P	4.4e-05	1057	P	4.4e-05	895.9	P	4.4e-05	672	P	4.4e-05	565.5	P	4.4e-05	452.3	P	4.4e-05	568.7	P	4.4e-05	478.3	P	4.4e-05	684.5	P	4.4e-05	545.6	P	4.4e-05	496.9	P	4.4e-05	448.1	P	4.4e-05	595.4	P	4.4e-05
sa_c1768s1502_a_at	3889.9	P	4.4e-05	3594.8	P	4.4e-05	3782.9	P	4.4e-05	2964.2	P	4.4e-05	3472.8	P	4.4e-05	2082.8	P	4.4e-05	2760.9	P	4.4e-05	2826.6	P	4.4e-05	2281.7	P	4.4e-05	3153.4	P	4.4e-05	2155.4	P	4.4e-05	2709.6	P	4.4e-05	2859.9	P	4.4e-05	2349.7	P	4.4e-05	2745.6	P	4.4e-05
sa_c1773s1505_a_at	5390.5	P	4.4e-05	5022.6	P	4.4e-05	4607.2	P	4.4e-05	5088.5	P	4.4e-05	4791.5	P	4.4e-05	2734.1	P	4.4e-05	3656.6	P	4.4e-05	3332.9	P	4.4e-05	3302.6	P	4.4e-05	3378.8	P	4.4e-05	2532	P	4.4e-05	3479.7	P	4.4e-05	3218.9	P	4.4e-05	2953.5	P	4.4e-05	3271.7	P	4.4e-05
sa_c1781s1514_at	532.7	P	4.4e-05	390.5	P	4.4e-05	338.2	P	4.4e-05	413.9	P	5.2e-05	395.7	P	7e-05	956.5	P	4.4e-05	773.3	P	4.4e-05	1129.9	P	4.4e-05	1002.5	P	4.4e-05	968.7	P	4.4e-05	972.3	P	4.4e-05	703.4	P	4.4e-05	687.3	P	4.4e-05	830.1	P	4.4e-05	730.7	P	4.4e-05
sa_c1785s1516_a_at	446	P	6e-05	340.1	P	5.2e-05	410.7	P	6e-05	386.6	P	4.4e-05	352.9	P	4.4e-05	719.8	P	4.4e-05	622.2	P	5.2e-05	946.8	P	4.4e-05	690.7	P	4.4e-05	759.3	P	4.4e-05	627.8	P	4.4e-05	728.1	P	4.4e-05	591.4	P	7e-05	527.6	P	4.4e-05	634.1	P	4.4e-05
sa_c1792s1522_a_at	2449.7	P	4.4e-05	2247.9	P	4.4e-05	2125.4	P	4.4e-05	2289.8	P	4.4e-05	2548.8	P	4.4e-05	3168.2	P	4.4e-05	2012.4	P	4.4e-05	2574.1	P	4.4e-05	2450.2	P	4.4e-05	2125.1	P	4.4e-05	3221.4	P	4.4e-05	2501.6	P	4.4e-05	3081.9	P	4.4e-05	2837.9	P	4.4e-05	2537.7	P	4.4e-05
sa_c1796s1526_a_at	1803.7	P	4.4e-05	1362.2	P	4.4e-05	2279.2	P	4.4e-05	1708.7	P	4.4e-05	1367.8	P	4.4e-05	2744.1	P	4.4e-05	1536.7	P	4.4e-05	2530.6	P	4.4e-05	1895.6	P	4.4e-05	1576.8	P	4.4e-05	3583.5	P	4.4e-05	3885.3	P	4.4e-05	2951.5	P	4.4e-05	4136.5	P	4.4e-05	3741.5	P	4.4e-05
sa_c1800s1530_a_at	1293.4	P	4.4e-05	645.8	P	4.4e-05	705.2	P	4.4e-05	550.3	P	4.4e-05	496.5	P	4.4e-05	4198.2	P	4.4e-05	1810.4	P	4.4e-05	2513.8	P	4.4e-05	2117.8	P	4.4e-05	2073.2	P	4.4e-05	3767.6	P	4.4e-05	1842.2	P	4.4e-05	2068.7	P	4.4e-05	2111.4	P	4.4e-05	2057.5	P	4.4e-05
sa_c1804s1534_a_at	568.3	P	6e-05	347.2	P	5.2e-05	311.7	P	4.4e-05	434.8	P	6e-05	302.2	P	4.4e-05	666.7	P	4.4e-05	536	P	4.4e-05	555.7	P	4.4e-05	612.2	P	4.4e-05	544.1	P	4.4e-05	895	P	4.4e-05	599.1	P	4.4e-05	487.3	P	4.4e-05	450.9	P	4.4e-05	440.4	P	4.4e-05
sa_c1810s1538_a_at	888.4	P	4.4e-05	887.3	P	4.4e-05	720.7	P	4.4e-05	872.1	P	4.4e-05	738	P	4.4e-05	1368.7	P	4.4e-05	1518.4	P	4.4e-05	2177.4	P	4.4e-05	2001.1	P	4.4e-05	1764.3	P	4.4e-05	750.6	P	4.4e-05	687.6	P	4.4e-05	790.2	P	4.4e-05	825	P	4.4e-05	934.7	P	4.4e-05
sa_c1812s1540_a_at	1074.6	P	4.4e-05	943.7	P	4.4e-05	1034.9	P	4.4e-05	947.6	P	4.4e-05	913.3	P	4.4e-05	1476.8	P	4.4e-05	1348.3	P	4.4e-05	1395.3	P	4.4e-05	1589.7	P	4.4e-05	1313.5	P	4.4e-05	1834.4	P	4.4e-05	1504.9	P	4.4e-05	1437.7	P	4.4e-05	1580.8	P	4.4e-05	1757.3	P	4.4e-05
sa_c1818s1543_a_at	66.5	P	0.004014	71.1	P	0.000972	83.2	P	0.000225	96	P	0.000446	86.7	P	0.000857	97.6	P	0.000194	114.8	P	0.000169	104.8	P	0.000754	119.2	P	0.000297	182.3	P	0.000195	57.6	P	0.00141	63.7	P	0.000662	113.1	P	0.000855	99	P	0.000225	132.7	P	0.000225
sa_c1820s1547_a_at	50.8	P	0.011373	63.1	P	0.001409	50.9	P	0.033677	60.3	P	0.002556	72.4	P	0.013811	61.6	P	0.00321	136.5	P	4.4e-05	117.9	P	7e-05	121.8	P	4.4e-05	156.6	P	4.4e-05	49.1	P	0.002273	71.3	P	0.000857	93.4	P	0.000581	97.3	P	0.000109	96.2	P	0.000581
sa_c1828s1551_a_at	30.9	A	0.108979	67.1	P	0.000225	41.7	A	0.062913	49.4	P	0.036557	67.9	P	0.00359	114	P	0.004995	229.8	P	4.4e-05	169.5	P	8.1e-05	144	P	4.4e-05	160.4	P	6e-05	44.5	M	0.042962	83.3	P	0.000296	66.1	P	0.002023	79.2	P	0.002867	92.5	P	7e-05
sa_c1832s1558_a_at	50.1	P	0.004481	86.2	P	0.000147	43.8	P	0.028241	67.2	P	0.000753	127.3	P	0.000127	141.9	P	4.4e-05	368.2	P	4.4e-05	264.6	P	5.2e-05	334.6	P	4.4e-05	417.8	P	5.2e-05	52.6	P	0.000509	95.8	P	0.000109	174.2	P	5.2e-05	124.5	P	4.4e-05	127.6	P	6e-05
sa_c1836s1562_at	59.1	P	0.001409	55.8	P	0.009317	35.4	A	0.139441	67.1	P	0.001593	61.3	P	0.01667	99.7	P	5.2e-05	282.4	P	4.4e-05	251.5	P	4.4e-05	292.3	P	4.4e-05	376.4	P	5.2e-05	40.2	P	0.002268	72.3	P	0.000662	128	P	9.4e-05	103.8	P	0.000662	127.9	P	4.4e-05
sa_c1840s1566_a_at	86.2	P	0.000225	129.7	P	0.002019	60.4	A	0.067661	84.1	P	0.001248	110.3	P	0.000972	208.7	P	5.2e-05	393.1	P	4.4e-05	299.9	P	4.4e-05	413.7	P	4.4e-05	440.5	P	4.4e-05	54.5	P	0.000445	147.3	P	4.4e-05	208.8	P	4.4e-05	161.4	P	4.4e-05	203	P	6e-05
sa_c1964s1689_at	2584.6	P	4.4e-05	2544.9	P	4.4e-05	2288	P	4.4e-05	3215.6	P	4.4e-05	2739.9	P	4.4e-05	4171	P	4.4e-05	4329.9	P	4.4e-05	4687.5	P	4.4e-05	4778.2	P	4.4e-05	4825.1	P	4.4e-05	3031	P	4.4e-05	3316.1	P	4.4e-05	3693.9	P	4.4e-05	3954.6	P	4.4e-05	3759	P	4.4e-05
sa_c2109s1814_a_at	168.9	P	5.2e-05	228.2	P	4.4e-05	316.7	P	4.4e-05	172.8	P	0.00011	122.5	P	4.4e-05	124.2	P	8.1e-05	143.2	P	9.4e-05	161	P	6e-05	135.2	P	0.000127	121.2	P	6e-05	479	P	4.4e-05	513.4	P	4.4e-05	414.8	P	4.4e-05	412.8	P	4.4e-05	407.2	P	4.4e-05
sa_c2116s1822_a_at	53.2	P	0.001793	35.1	P	0.033665	48.7	A	0.205732	43.2	P	0.00762	37.4	M	0.050229	48.2	P	0.039648	38.2	P	0.028446	44.3	P	0.02389	22.8	P	0.011378	46.8	P	0.028446	22.5	A	0.062863	42.6	P	0.007616	5.6	A	0.783576	10.3	A	0.574044	43.8	M	0.050214
sa_c2120s1823_a_at	1880.3	P	4.4e-05	1614.3	P	4.4e-05	1569.7	P	4.4e-05	1749	P	4.4e-05	1287.6	P	4.4e-05	702.3	P	4.4e-05	692.9	P	4.4e-05	842.5	P	4.4e-05	725.4	P	4.4e-05	676.6	P	4.4e-05	1138	P	4.4e-05	1023.1	P	4.4e-05	1191.1	P	4.4e-05	985.8	P	4.4e-05	1188.7	P	4.4e-05
sa_c2124s1827_at	17272.7	P	4.4e-05	17707.8	P	4.4e-05	20328.6	P	4.4e-05	16147.9	P	4.4e-05	21392.1	P	4.4e-05	16332.3	P	4.4e-05	15974	P	4.4e-05	14270.5	P	4.4e-05	12645.2	P	4.4e-05	16843.1	P	4.4e-05	11930.5	P	4.4e-05	17873.2	P	4.4e-05	16646.6	P	4.4e-05	17866.2	P	4.4e-05	16323.2	P	4.4e-05
sa_c2128s1834_a_at	1693.7	P	4.4e-05	1430.8	P	4.4e-05	1432.3	P	4.4e-05	1598.2	P	4.4e-05	1375.6	P	4.4e-05	1813.7	P	4.4e-05	2295.8	P	4.4e-05	2628.7	P	4.4e-05	2840.8	P	4.4e-05	2596.2	P	4.4e-05	2417.2	P	4.4e-05	2127.5	P	4.4e-05	2402.4	P	5.2e-05	2880.6	P	4.4e-05	2905.4	P	4.4e-05
sa_c2134s1838_at	3902.6	P	4.4e-05	3772.3	P	4.4e-05	3324.4	P	4.4e-05	3713.1	P	4.4e-05	4673.5	P	4.4e-05	2182.8	P	4.4e-05	2810	P	4.4e-05	2869.2	P	4.4e-05	2518	P	4.4e-05	2873.8	P	4.4e-05	2737.3	P	4.4e-05	3550.3	P	4.4e-05	3317	P	4.4e-05	3409.1	P	4.4e-05	4485	P	4.4e-05
sa_c2140s1839_a_at	8819.6	P	4.4e-05	8232.2	P	4.4e-05	7532	P	4.4e-05	6375.8	P	4.4e-05	8597.9	P	4.4e-05	6476.4	P	4.4e-05	8168	P	4.4e-05	7098.5	P	4.4e-05	6694.4	P	4.4e-05	8666.4	P	4.4e-05	6681.4	P	4.4e-05	8213.5	P	4.4e-05	8314.4	P	4.4e-05	8125.4	P	4.4e-05	9803	P	4.4e-05
sa_c2144s1843_a_at	478.9	P	6e-05	428.2	P	4.4e-05	396.9	P	5.2e-05	423.7	P	4.4e-05	394	P	5.2e-05	477.7	P	4.4e-05	836.7	P	4.4e-05	852.5	P	4.4e-05	699.7	P	4.4e-05	701.9	P	4.4e-05	660.1	P	4.4e-05	647.2	P	5.2e-05	676.8	P	6e-05	599.4	P	4.4e-05	637.8	P	5.2e-05
sa_c2146s1847_at	975.2	P	4.4e-05	667	P	4.4e-05	618	P	4.4e-05	633.1	P	4.4e-05	612.8	P	4.4e-05	1198.7	P	4.4e-05	1171.2	P	4.4e-05	1564.9	P	4.4e-05	1375.2	P	4.4e-05	1310.9	P	4.4e-05	1162.8	P	4.4e-05	1061.6	P	4.4e-05	1009.4	P	4.4e-05	951.1	P	4.4e-05	1255.1	P	4.4e-05
sa_c2150s1851_a_at	49.9	P	0.036557	25.1	A	0.165756	37.2	A	0.5	32.7	A	0.108979	22.3	A	0.205528	30	A	0.195163	24.9	A	0.300591	28.7	P	0.028339	28.8	M	0.058444	27.2	A	0.18511	26.5	A	0.139462	39.3	A	0.239044	19.2	A	0.631573	19.7	A	0.425962	50.2	M	0.058428
sa_c2154s1855_a_at	1196.9	P	4.4e-05	853	P	4.4e-05	974.3	P	4.4e-05	896.9	P	4.4e-05	906.4	P	4.4e-05	1572.7	P	5.2e-05	1764.9	P	4.4e-05	2064.4	P	4.4e-05	1885.2	P	4.4e-05	1958.7	P	4.4e-05	1589.3	P	4.4e-05	1218.8	P	4.4e-05	1447.4	P	4.4e-05	1461	P	4.4e-05	1392.7	P	4.4e-05
sa_c2160s1859_a_at	3505.9	P	4.4e-05	2917.9	P	4.4e-05	3374.2	P	4.4e-05	3336.5	P	4.4e-05	2585.7	P	4.4e-05	3470.3	P	4.4e-05	2930.7	P	4.4e-05	3055.1	P	4.4e-05	3539.3	P	4.4e-05	2948	P	4.4e-05	5840.9	P	4.4e-05	5435.8	P	4.4e-05	5262.2	P	4.4e-05	5550.4	P	4.4e-05	6018	P	4.4e-05
sa_c2162s1863_a_at	1536.7	P	4.4e-05	1376.3	P	4.4e-05	1298.6	P	4.4e-05	1817.5	P	4.4e-05	1437.9	P	4.4e-05	1080.2	P	4.4e-05	1349.2	P	5.2e-05	1522.5	P	4.4e-05	1827.6	P	4.4e-05	1561.3	P	4.4e-05	1387.6	P	5.2e-05	1261.9	P	4.4e-05	1317	P	4.4e-05	1584.4	P	4.4e-05	1838	P	4.4e-05
sa_c2166s1867_a_at	1800.5	P	4.4e-05	1781.1	P	4.4e-05	1856.9	P	4.4e-05	2081	P	4.4e-05	1705.7	P	4.4e-05	1789.4	P	4.4e-05	1764.4	P	4.4e-05	2129.5	P	4.4e-05	1911.2	P	4.4e-05	2193.1	P	4.4e-05	1996.4	P	4.4e-05	1830.8	P	4.4e-05	1991.7	P	4.4e-05	2270.3	P	4.4e-05	2138.4	P	4.4e-05
sa_c2170s1874_a_at	1634.3	P	4.4e-05	1487	P	4.4e-05	1521.1	P	4.4e-05	1402.7	P	4.4e-05	1601.7	P	4.4e-05	1082.7	P	4.4e-05	1593.3	P	4.4e-05	1585.9	P	4.4e-05	1543.5	P	4.4e-05	1692.4	P	4.4e-05	1504.7	P	4.4e-05	1669	P	4.4e-05	1654.1	P	5.2e-05	1935.6	P	4.4e-05	1992	P	4.4e-05
sa_c2175s1875_a_at	1293.1	P	5.2e-05	1132.8	P	4.4e-05	1164.8	P	4.4e-05	876.8	P	4.4e-05	1068.2	P	5.2e-05	643.2	P	4.4e-05	1203.3	P	7e-05	1347.9	P	4.4e-05	1120.6	P	4.4e-05	1355.1	P	4.4e-05	1015.2	P	4.4e-05	1316	P	4.4e-05	1218.6	P	4.4e-05	1118.2	P	4.4e-05	1399.9	P	4.4e-05
sa_c2178s1879_a_at	568.9	P	4.4e-05	544	P	4.4e-05	548.9	P	4.4e-05	434.9	P	4.4e-05	461.2	P	4.4e-05	556.1	P	5.2e-05	454.3	P	4.4e-05	581.5	P	4.4e-05	467.5	P	4.4e-05	532.6	P	4.4e-05	612.2	P	4.4e-05	477.1	P	4.4e-05	478.3	P	4.4e-05	555.5	P	4.4e-05	363.2	P	4.4e-05
sa_c2182s1883_a_at	753.7	P	4.4e-05	927	P	4.4e-05	634.3	P	5.2e-05	850.8	P	4.4e-05	861.3	P	4.4e-05	519.3	P	8.1e-05	680.8	P	4.4e-05	679.4	P	4.4e-05	752.6	P	4.4e-05	654.6	P	4.4e-05	312.2	P	4.4e-05	427.1	P	4.4e-05	385.8	P	7e-05	456.2	P	4.4e-05	361.5	P	4.4e-05
sa_c2186s1887_a_at	1459.5	P	4.4e-05	1531.8	P	4.4e-05	1126.6	P	5.2e-05	1735.3	P	4.4e-05	1546	P	4.4e-05	979.9	P	4.4e-05	1315.4	P	4.4e-05	1369.8	P	4.4e-05	1624.2	P	4.4e-05	1410.8	P	4.4e-05	570.1	P	5.2e-05	764.7	P	4.4e-05	626.5	P	4.4e-05	897.1	P	4.4e-05	814.3	P	4.4e-05
sa_c2190s1891_a_at	2419.2	P	4.4e-05	2184.7	P	4.4e-05	2040.6	P	4.4e-05	2403.5	P	4.4e-05	2140.1	P	4.4e-05	1616.7	P	4.4e-05	2404.1	P	4.4e-05	2741.9	P	4.4e-05	2549.3	P	4.4e-05	2311.6	P	4.4e-05	1559.9	P	4.4e-05	1965.8	P	4.4e-05	1980.8	P	4.4e-05	1879.5	P	4.4e-05	2157.3	P	4.4e-05
sa_c2196s1895_a_at	1341.7	P	4.4e-05	1320.5	P	4.4e-05	1174.1	P	5.2e-05	1273.9	P	4.4e-05	1475	P	5.2e-05	968.5	P	4.4e-05	1628.9	P	4.4e-05	1919.2	P	4.4e-05	1431.1	P	4.4e-05	1788.9	P	4.4e-05	884	P	4.4e-05	1341.7	P	4.4e-05	1099.7	P	4.4e-05	1308	P	4.4e-05	1269.3	P	4.4e-05
sa_c2199s1902_a_at	1222.8	P	4.4e-05	1228.5	P	4.4e-05	1176.8	P	5.2e-05	984.1	P	4.4e-05	1340.1	P	4.4e-05	925.3	P	5.2e-05	1469.3	P	4.4e-05	1776.9	P	4.4e-05	1445.7	P	4.4e-05	1728.6	P	4.4e-05	926.6	P	4.4e-05	1384.3	P	4.4e-05	943.2	P	4.4e-05	1384.8	P	4.4e-05	1169.4	P	5.2e-05
sa_c2202s1906_a_at	1316.3	P	4.4e-05	1196.8	P	4.4e-05	1110.1	P	4.4e-05	1092.1	P	4.4e-05	1063.1	P	4.4e-05	1174.3	P	4.4e-05	1317.8	P	4.4e-05	1569	P	4.4e-05	1256.7	P	4.4e-05	1474	P	4.4e-05	1143.1	P	4.4e-05	1382.4	P	4.4e-05	1037.6	P	4.4e-05	1442.5	P	4.4e-05	1145.4	P	4.4e-05
sa_c2206s1907_a_at	3432.7	P	4.4e-05	3193	P	4.4e-05	4121.8	P	4.4e-05	4403	P	4.4e-05	3907.2	P	4.4e-05	2200.3	P	4.4e-05	2609.2	P	4.4e-05	2813.3	P	4.4e-05	3273.6	P	4.4e-05	2778.1	P	4.4e-05	3870.2	P	4.4e-05	3252.9	P	4.4e-05	4059.4	P	4.4e-05	4127.2	P	4.4e-05	4284.2	P	4.4e-05
sa_c2210s1911_a_at	2518.6	P	4.4e-05	2637.6	P	4.4e-05	3475.7	P	4.4e-05	3340.3	P	4.4e-05	2833	P	4.4e-05	2310.7	P	4.4e-05	2474.8	P	4.4e-05	2480.4	P	4.4e-05	2728.3	P	4.4e-05	2566.7	P	4.4e-05	3149.8	P	4.4e-05	2987.3	P	4.4e-05	3158.6	P	4.4e-05	3765.9	P	4.4e-05	2906.2	P	4.4e-05
sa_c2214s1915_at	9394.2	P	4.4e-05	10303.5	P	4.4e-05	11793.8	P	4.4e-05	11069.4	P	4.4e-05	11716.4	P	4.4e-05	12492.4	P	4.4e-05	9822.6	P	4.4e-05	8511.2	P	4.4e-05	8222.3	P	4.4e-05	10535.9	P	4.4e-05	9859.7	P	4.4e-05	11803.1	P	4.4e-05	11510	P	4.4e-05	11558.2	P	4.4e-05	11561.7	P	4.4e-05
sa_c2220s1920_a_at	5561	P	4.4e-05	5674.9	P	4.4e-05	6569.5	P	4.4e-05	6936.2	P	4.4e-05	6545.4	P	4.4e-05	2905.3	P	4.4e-05	4089.3	P	4.4e-05	3988.9	P	4.4e-05	3752.5	P	4.4e-05	3907.7	P	4.4e-05	4124.5	P	4.4e-05	4770	P	4.4e-05	4128	P	4.4e-05	4611.7	P	4.4e-05	4713.5	P	4.4e-05
sa_c2222s1923_a_at	74.7	P	0.004014	44.3	P	0.028457	56.1	P	0.033677	55.3	P	0.020013	38.3	P	0.012547	52.5	P	0.002865	89.2	P	0.00141	98.4	P	0.000127	69.1	P	0.000857	106.6	P	0.001796	55.4	P	0.000446	98.4	P	0.001593	60.7	P	0.002552	73.8	P	0.000857	67.1	P	0.002275
sa_c2228s1930_a_at	5855.8	P	4.4e-05	5218.8	P	4.4e-05	5039.8	P	4.4e-05	5423	P	4.4e-05	5154.7	P	4.4e-05	9528.9	P	4.4e-05	7468.7	P	4.4e-05	7276.2	P	4.4e-05	6205.8	P	4.4e-05	7270.6	P	4.4e-05	8171.8	P	4.4e-05	8435.7	P	4.4e-05	8042.4	P	4.4e-05	7387.3	P	4.4e-05	8711.6	P	4.4e-05
sa_c1968s1693_a_at	312.3	P	0.000147	345.8	P	0.00011	279.1	P	0.000195	283.4	P	0.000147	393.1	P	6e-05	2699.8	P	4.4e-05	871.9	P	4.4e-05	441.2	P	6e-05	894.6	P	4.4e-05	704.9	P	5.2e-05	1962.9	P	4.4e-05	1052.8	P	4.4e-05	1217.3	P	4.4e-05	903.9	P	4.4e-05	973.1	P	4.4e-05
sa_c1974s1697_a_at	1945.9	P	4.4e-05	1919.2	P	4.4e-05	1737.6	P	4.4e-05	2042.8	P	4.4e-05	1640.5	P	4.4e-05	690.3	P	5.2e-05	752.2	P	4.4e-05	1026.9	P	4.4e-05	989.8	P	4.4e-05	867.6	P	4.4e-05	936.9	P	4.4e-05	925.1	P	4.4e-05	930.7	P	4.4e-05	1013.5	P	4.4e-05	978.4	P	4.4e-05
sa_c1976s1701_a_at	1137.4	P	6e-05	1217.2	P	6e-05	921.7	P	8.1e-05	1732.5	P	5.2e-05	1292.8	P	6e-05	691.7	P	0.00011	1068.6	P	6e-05	1598.1	P	6e-05	1468.5	P	6e-05	1320.1	P	5.2e-05	375.1	P	7e-05	593.9	P	7e-05	541.3	P	0.000225	788	P	7e-05	706.5	P	7e-05
sa_c1980s1705_a_at	1498.7	P	4.4e-05	1730.6	P	5.2e-05	1056.9	P	4.4e-05	1785.1	P	4.4e-05	1658.8	P	4.4e-05	727.5	P	4.4e-05	1271.6	P	4.4e-05	1416.9	P	4.4e-05	1380.1	P	4.4e-05	1724.2	P	4.4e-05	388.7	P	4.4e-05	660.3	P	4.4e-05	709.1	P	5.2e-05	917	P	4.4e-05	713.5	P	4.4e-05
sa_c1984s1710_a_at	3641.5	P	4.4e-05	3085.4	P	4.4e-05	3019.5	P	4.4e-05	3924.2	P	4.4e-05	3655	P	4.4e-05	4906	P	4.4e-05	3855.8	P	4.4e-05	3557.2	P	4.4e-05	3900	P	4.4e-05	3519.7	P	4.4e-05	4956.5	P	4.4e-05	3409.7	P	4.4e-05	4185.3	P	4.4e-05	3831.8	P	4.4e-05	3719.9	P	4.4e-05
sa_c1996s1713_a_at	943.9	P	4.4e-05	783.4	P	4.4e-05	661.1	P	4.4e-05	654.9	P	4.4e-05	673	P	4.4e-05	751.2	P	4.4e-05	716.3	P	4.4e-05	802.6	P	4.4e-05	862.3	P	4.4e-05	693.6	P	4.4e-05	898	P	4.4e-05	868.2	P	4.4e-05	748	P	5.2e-05	786	P	4.4e-05	841	P	4.4e-05
sa_c2006s1720_a_at	5389.2	P	4.4e-05	5132.6	P	4.4e-05	6260.1	P	4.4e-05	5005.1	P	4.4e-05	5950	P	4.4e-05	7123.6	P	4.4e-05	6197.3	P	4.4e-05	4752	P	4.4e-05	5326.1	P	4.4e-05	6036.3	P	4.4e-05	6110.6	P	4.4e-05	7550.6	P	4.4e-05	6521	P	4.4e-05	6478.7	P	4.4e-05	5970	P	4.4e-05
sa_c2013s1725_a_at	1055.7	P	4.4e-05	920.7	P	4.4e-05	947.6	P	5.2e-05	840	P	4.4e-05	998.2	P	4.4e-05	1014.6	P	4.4e-05	1004.2	P	4.4e-05	1396.1	P	4.4e-05	844.6	P	4.4e-05	1093	P	4.4e-05	992.5	P	4.4e-05	797.3	P	4.4e-05	878.1	P	4.4e-05	733.9	P	4.4e-05	977.5	P	4.4e-05
sa_c2015s1728_a_at	2141	P	4.4e-05	1883	P	4.4e-05	2033.7	P	4.4e-05	2036.4	P	4.4e-05	1870.6	P	4.4e-05	2591.6	P	4.4e-05	2122.5	P	4.4e-05	2784.6	P	4.4e-05	1761.9	P	4.4e-05	2412.4	P	4.4e-05	2103.9	P	4.4e-05	2049.2	P	4.4e-05	1966.5	P	4.4e-05	1776.7	P	4.4e-05	1822.4	P	4.4e-05
sa_c2024s1734_a_at	1297.3	P	4.4e-05	1187.1	P	4.4e-05	979	P	5.2e-05	1155.7	P	4.4e-05	1079.8	P	5.2e-05	1573.5	P	4.4e-05	1405.9	P	4.4e-05	1771.5	P	4.4e-05	1938.6	P	4.4e-05	1552.5	P	4.4e-05	1600.8	P	4.4e-05	1337.7	P	5.2e-05	1122.2	P	6e-05	1585.9	P	5.2e-05	1250	P	5.2e-05
sa_c2026s1737_a_at	969.5	P	4.4e-05	982.7	P	4.4e-05	809.9	P	5.2e-05	876.7	P	4.4e-05	806.1	P	5.2e-05	1932.7	P	4.4e-05	1720.3	P	4.4e-05	2133.7	P	4.4e-05	2097.2	P	4.4e-05	1850.2	P	4.4e-05	1545.6	P	4.4e-05	1424.7	P	4.4e-05	1242.6	P	4.4e-05	1077	P	5.2e-05	1622.7	P	4.4e-05
sa_c2030s1741_a_at	2859.9	P	4.4e-05	2744.8	P	4.4e-05	2352.1	P	4.4e-05	2552.3	P	4.4e-05	2540	P	4.4e-05	5781.1	P	4.4e-05	4881.9	P	4.4e-05	4943.1	P	4.4e-05	4649.4	P	4.4e-05	4410.6	P	4.4e-05	4196.6	P	4.4e-05	3931	P	4.4e-05	3529.3	P	4.4e-05	3677.8	P	4.4e-05	4206.4	P	4.4e-05
sa_c2036s1745_a_at	5749.3	P	4.4e-05	5569.2	P	4.4e-05	5544.6	P	4.4e-05	5777.9	P	4.4e-05	5879.7	P	4.4e-05	9303.5	P	4.4e-05	8412.8	P	4.4e-05	8850.7	P	4.4e-05	7984	P	4.4e-05	9739.1	P	4.4e-05	7231.4	P	4.4e-05	7067.6	P	4.4e-05	7349.9	P	4.4e-05	7797.3	P	4.4e-05	7715	P	4.4e-05
sa_c2038s1749_a_at	2943.8	P	4.4e-05	2805.4	P	4.4e-05	2894.7	P	4.4e-05	2630.4	P	4.4e-05	3290.2	P	4.4e-05	4944.1	P	4.4e-05	3465.8	P	4.4e-05	3453.2	P	4.4e-05	2752.6	P	4.4e-05	3959.1	P	4.4e-05	3593.4	P	4.4e-05	3227.4	P	4.4e-05	3653.6	P	4.4e-05	2806.7	P	4.4e-05	4222.2	P	4.4e-05
sa_c2044s1753_a_at	2401.6	P	4.4e-05	2561.6	P	4.4e-05	2044.2	P	4.4e-05	3471.1	P	4.4e-05	3071.2	P	4.4e-05	2491.6	P	4.4e-05	2144.3	P	4.4e-05	2031.8	P	4.4e-05	2205	P	4.4e-05	1967.1	P	4.4e-05	2998.6	P	4.4e-05	2927.5	P	4.4e-05	2512.4	P	4.4e-05	2688.8	P	4.4e-05	2553.4	P	4.4e-05
sa_c2049s1756_a_at	1330.8	P	4.4e-05	1384.3	P	4.4e-05	1346	P	4.4e-05	1728.5	P	4.4e-05	1607.3	P	4.4e-05	536.8	P	4.4e-05	897.5	P	4.4e-05	818	P	4.4e-05	1034.3	P	4.4e-05	976	P	4.4e-05	772.4	P	4.4e-05	951.6	P	4.4e-05	990.1	P	4.4e-05	1230.4	P	4.4e-05	1299.5	P	4.4e-05
sa_c2050s1762_a_at	1043.8	P	4.4e-05	1006.9	P	4.4e-05	778.3	P	4.4e-05	1107.6	P	4.4e-05	818.1	P	4.4e-05	910	P	4.4e-05	763.2	P	4.4e-05	964.4	P	4.4e-05	927.1	P	4.4e-05	795.9	P	4.4e-05	1121.4	P	4.4e-05	929.9	P	4.4e-05	939.2	P	4.4e-05	1018.5	P	4.4e-05	1228.3	P	4.4e-05
sa_c2054s1766_a_at	2691.7	P	4.4e-05	2450.7	P	4.4e-05	2124.9	P	4.4e-05	2562	P	4.4e-05	2191.9	P	4.4e-05	2287.2	P	4.4e-05	2574.1	P	4.4e-05	2557.2	P	4.4e-05	2626.9	P	4.4e-05	2458.7	P	4.4e-05	2760.1	P	4.4e-05	2989.6	P	4.4e-05	2679	P	4.4e-05	3252	P	4.4e-05	3090.6	P	4.4e-05
sa_c2058s1770_at	2575.2	P	4.4e-05	2993.9	P	4.4e-05	2658.3	P	5.2e-05	3013.7	P	4.4e-05	2728.2	P	4.4e-05	2546	P	4.4e-05	2867.9	P	4.4e-05	3304.6	P	4.4e-05	3178.1	P	4.4e-05	2940.6	P	4.4e-05	2901.9	P	4.4e-05	3513.6	P	4.4e-05	3416.4	P	4.4e-05	3728.4	P	4.4e-05	3559.8	P	4.4e-05
sa_c2063s1774_a_at	2467.6	P	4.4e-05	2192.7	P	4.4e-05	1818.6	P	4.4e-05	2227.7	P	4.4e-05	2169.6	P	4.4e-05	1961.6	P	4.4e-05	2774.2	P	4.4e-05	2244.5	P	4.4e-05	2907.1	P	4.4e-05	2622.8	P	4.4e-05	2954.3	P	4.4e-05	2613	P	4.4e-05	2517.5	P	4.4e-05	3217.3	P	4.4e-05	2886.2	P	4.4e-05
sa_c2066s1777_a_at	1019.8	P	4.4e-05	558.2	P	4.4e-05	327.8	P	6e-05	695.6	P	4.4e-05	539.7	P	6e-05	372.4	P	4.4e-05	242.3	P	0.000169	255.1	P	4.4e-05	321.5	P	4.4e-05	221.8	P	4.4e-05	334.4	P	4.4e-05	247.3	P	8.1e-05	216.7	P	0.000195	191.8	P	7e-05	159.1	P	0.00011
sa_c2073s1780_a_at	12.9	A	0.804754	15.5	A	0.382569	16.3	A	0.470228	2.8	A	0.922016	26.8	A	0.067457	5.3	A	0.559539	13.3	A	0.354392	2	A	0.760956	2.7	A	0.699552	4.3	A	0.783656	17.8	A	0.123531	1.3	A	0.876531	2.6	A	0.891082	2.5	A	0.824672	4.2	A	0.868868
sa_c2074s1784_at	207.3	P	4.4e-05	137	P	4.4e-05	98.2	P	0.000662	205.1	P	0.000857	92	P	0.001408	444.7	P	8.1e-05	170.1	P	0.00011	226.9	P	7e-05	286.2	P	4.4e-05	212.2	P	5.2e-05	448.6	P	7e-05	167.5	P	0.00011	209.9	P	0.000258	266.8	P	0.000169	216	P	8.1e-05
sa_c2078s1788_a_at	57.7	P	0.011378	41.3	P	0.004985	54.4	M	0.046482	32.6	M	0.058428	37.7	A	0.083537	25.5	A	0.12316	26.9	A	0.20563	34.8	P	0.016639	33.9	A	0.0727	39.4	M	0.050214	42.6	P	0.010317	27.3	P	0.033677	29.7	A	0.470238	31.3	A	0.089478	30.5	M	0.054198
sa_c2090s1793_a_at	148.2	P	0.000509	119.6	P	0.000662	85.1	P	0.015183	102.9	P	0.001593	115.2	P	0.002023	111.9	P	0.002556	127.6	P	0.000297	145.7	P	0.000258	141.8	P	0.000581	169.3	P	0.000446	105.2	P	0.000972	115	P	0.000662	77.1	P	0.01254	76.5	P	0.004006	75.3	P	0.004481
sa_c2092s1796_a_at	43.6	P	0.000662	63.1	P	0.000662	75.2	P	0.002554	69.8	P	4.4e-05	103.5	P	0.000446	71.5	P	0.001102	54.8	P	0.001796	52.4	P	0.000109	58.2	P	0.000147	67.1	P	4.4e-05	25.3	P	0.000508	43.5	P	0.007576	36.6	P	0.033665	25.2	A	0.095628	57.2	P	0.002867
sa_c2099s1802_a_at	40.9	P	0.006858	293.9	P	4.4e-05	159.2	P	5.2e-05	207.8	P	5.2e-05	272	P	4.4e-05	50.9	P	0.003212	113.9	P	0.000225	96.5	P	4.4e-05	91.3	P	6e-05	133.2	P	6e-05	23.9	P	0.036519	51.9	P	0.000194	54.6	P	0.026101	70	P	0.00011	76	P	0.000581
sa_c2100s1806_a_at	1329.9	P	5.2e-05	1366.1	P	4.4e-05	1544.1	P	5.2e-05	1380.4	P	4.4e-05	1428	P	5.2e-05	1378.1	P	4.4e-05	1299.2	P	4.4e-05	1357.6	P	5.2e-05	1463.1	P	4.4e-05	1599.8	P	5.2e-05	1148.7	P	5.2e-05	1284.4	P	5.2e-05	1406.4	P	4.4e-05	1274.4	P	5.2e-05	1796.3	P	4.4e-05
sa_c2106s1810_a_at	2703.2	P	4.4e-05	2767.3	P	4.4e-05	2919.1	P	4.4e-05	2728.3	P	4.4e-05	2917.9	P	4.4e-05	2870.6	P	4.4e-05	2527.2	P	4.4e-05	2600.5	P	4.4e-05	2362.9	P	4.4e-05	3153.2	P	4.4e-05	1807.3	P	4.4e-05	2700.2	P	4.4e-05	2503.3	P	4.4e-05	2682.9	P	4.4e-05	2439.3	P	4.4e-05
sa_c2479s2056_a_at	145.3	P	9.5e-05	161.2	P	7e-05	194.5	P	4.4e-05	155.7	P	4.4e-05	158.7	P	9.4e-05	211.8	P	5.2e-05	226.1	P	4.4e-05	236.4	P	5.2e-05	258.3	P	5.2e-05	176.2	P	4.4e-05	425.3	P	4.4e-05	377.4	P	5.2e-05	473.1	P	7e-05	429.4	P	4.4e-05	516.2	P	6e-05
sa_c2481s2059_at	173.5	P	4.4e-05	277.2	P	4.4e-05	156.2	P	0.000389	139.1	P	0.000225	123.9	P	0.000446	152.1	P	0.000127	156.5	P	0.00039	98.5	P	0.000296	97.2	P	0.000257	73.4	P	0.002021	190.7	P	9.5e-05	226.5	P	0.000195	157	P	0.001245	90.9	P	0.000169	101.4	P	0.000258
sa_c2487s2066_a_at	862.3	P	5.2e-05	668.3	P	4.4e-05	1270.3	P	4.4e-05	718.8	P	4.4e-05	632.5	P	5.2e-05	1266.6	P	4.4e-05	1373.9	P	4.4e-05	1574.2	P	4.4e-05	1562.2	P	4.4e-05	1222.4	P	5.2e-05	2133.6	P	4.4e-05	1688.5	P	4.4e-05	1431.5	P	4.4e-05	1560.9	P	4.4e-05	1820.6	P	4.4e-05
sa_c2489s2070_at	788.9	P	4.4e-05	585.9	P	4.4e-05	1084.7	P	4.4e-05	524.4	P	4.4e-05	520.3	P	4.4e-05	1022.5	P	4.4e-05	985.9	P	4.4e-05	1178.9	P	4.4e-05	1311.5	P	4.4e-05	1018.6	P	4.4e-05	1927.1	P	4.4e-05	1301.8	P	4.4e-05	1210	P	4.4e-05	1374.9	P	4.4e-05	1438.8	P	4.4e-05
sa_c2493s2074_a_at	3503.1	P	4.4e-05	4059.3	P	4.4e-05	2751.9	P	4.4e-05	3674.6	P	4.4e-05	3991	P	4.4e-05	1444	P	4.4e-05	1920.6	P	4.4e-05	1614.2	P	4.4e-05	1632.6	P	4.4e-05	1616.3	P	4.4e-05	2446.9	P	4.4e-05	2873.8	P	4.4e-05	2527.6	P	4.4e-05	2262.6	P	4.4e-05	2434.4	P	4.4e-05
sa_c2497s2076_a_at	2826.2	P	4.4e-05	2878.2	P	4.4e-05	2132.1	P	4.4e-05	3294.2	P	4.4e-05	3495.5	P	4.4e-05	1056.6	P	4.4e-05	1508.2	P	4.4e-05	1178.1	P	4.4e-05	1407.3	P	4.4e-05	1278.7	P	4.4e-05	1604.9	P	4.4e-05	1992	P	5.2e-05	2062.8	P	4.4e-05	1905.9	P	4.4e-05	2382.1	P	4.4e-05
sa_c2501s2080_a_at	4211.4	P	4.4e-05	4031.1	P	4.4e-05	2894.6	P	4.4e-05	3874	P	4.4e-05	4424.5	P	4.4e-05	1426.8	P	4.4e-05	2133.7	P	4.4e-05	1696.4	P	4.4e-05	1956.9	P	4.4e-05	1928.8	P	4.4e-05	2537.1	P	4.4e-05	2824.8	P	4.4e-05	3122.5	P	4.4e-05	3093.2	P	4.4e-05	3336.2	P	4.4e-05
sa_c2505s2085_a_at	3331	P	4.4e-05	2899.5	P	4.4e-05	2441.3	P	4.4e-05	3557.1	P	4.4e-05	3352.5	P	4.4e-05	1504.8	P	4.4e-05	1892.7	P	4.4e-05	1711.6	P	4.4e-05	1769.8	P	4.4e-05	1878.1	P	4.4e-05	2099.7	P	4.4e-05	2430.6	P	4.4e-05	2684	P	4.4e-05	2645.2	P	4.4e-05	3035.7	P	4.4e-05
sa_c2509s2087_a_at	3620.8	P	4.4e-05	3378.2	P	4.4e-05	2536.6	P	4.4e-05	3508	P	4.4e-05	3429.5	P	4.4e-05	2195.8	P	4.4e-05	2557.8	P	4.4e-05	2227.9	P	4.4e-05	2466	P	4.4e-05	2153.2	P	4.4e-05	2987.6	P	4.4e-05	3176.3	P	4.4e-05	3157.3	P	4.4e-05	3352.9	P	4.4e-05	2888	P	4.4e-05
sa_c2516s2092_a_at	175.1	P	0.00039	136	P	0.001796	178.5	P	0.00011	113.7	P	0.000856	147.6	P	0.00034	179.6	P	0.000509	167.9	P	0.000225	200.6	P	0.000127	212	P	7e-05	156.2	P	0.000258	301.6	P	7e-05	309.2	P	6e-05	298.7	P	8.1e-05	317	P	7e-05	320.6	P	7e-05
sa_c2517s2095_a_at	8559.7	P	4.4e-05	9506.5	P	4.4e-05	8067.8	P	4.4e-05	9717.9	P	4.4e-05	10761.9	P	4.4e-05	4369.9	P	4.4e-05	6281.2	P	4.4e-05	4961.4	P	4.4e-05	5543.2	P	4.4e-05	5582.5	P	4.4e-05	5207.9	P	4.4e-05	8030.3	P	4.4e-05	7579.8	P	4.4e-05	8821.9	P	4.4e-05	7453.9	P	4.4e-05
sa_c2521s2102_a_at	4195.3	P	4.4e-05	4706.6	P	4.4e-05	4341.6	P	4.4e-05	5452.4	P	4.4e-05	5439.1	P	4.4e-05	1619.6	P	4.4e-05	2931.5	P	4.4e-05	3192.3	P	4.4e-05	2671.8	P	4.4e-05	2730.5	P	4.4e-05	2556.4	P	4.4e-05	3718.6	P	4.4e-05	4179	P	4.4e-05	4328.9	P	4.4e-05	3973.2	P	4.4e-05
sa_c2525s2106_a_at	5136.5	P	4.4e-05	5096.4	P	4.4e-05	4518.9	P	4.4e-05	6440.9	P	4.4e-05	5868.9	P	4.4e-05	2368.8	P	4.4e-05	3133.6	P	4.4e-05	3090.5	P	4.4e-05	3659.7	P	4.4e-05	3045.5	P	4.4e-05	2917.5	P	4.4e-05	4613.3	P	4.4e-05	4596.7	P	4.4e-05	5245.8	P	4.4e-05	4815.7	P	4.4e-05
sa_c2529s2110_a_at	4510.7	P	4.4e-05	4636.9	P	4.4e-05	4394.2	P	4.4e-05	5425.4	P	4.4e-05	5293.9	P	4.4e-05	2625	P	4.4e-05	3386	P	4.4e-05	3470.8	P	4.4e-05	3573.7	P	5.2e-05	3404	P	5.2e-05	3275.7	P	5.2e-05	4689.4	P	4.4e-05	4101.8	P	4.4e-05	4862.8	P	4.4e-05	4312.4	P	4.4e-05
sa_c2533s2114_at	3232.5	P	4.4e-05	3329.3	P	4.4e-05	3228	P	4.4e-05	3395.6	P	4.4e-05	3594.4	P	4.4e-05	2012.1	P	4.4e-05	2389.6	P	4.4e-05	2289.1	P	4.4e-05	2537.9	P	4.4e-05	2601.4	P	4.4e-05	2426.1	P	4.4e-05	3270.3	P	4.4e-05	2957.8	P	4.4e-05	3159.6	P	4.4e-05	3553.4	P	4.4e-05
sa_c2537s2117_a_at	5682.8	P	4.4e-05	5020.2	P	4.4e-05	5344.8	P	4.4e-05	6279.8	P	4.4e-05	5475.1	P	4.4e-05	2979.7	P	4.4e-05	3375.6	P	4.4e-05	3518.7	P	4.4e-05	3797.8	P	4.4e-05	3439.2	P	4.4e-05	4169.3	P	4.4e-05	5100.3	P	4.4e-05	4896.4	P	4.4e-05	5634	P	4.4e-05	6149.7	P	4.4e-05
sa_c2541s2121_a_at	4362	P	4.4e-05	3750.8	P	4.4e-05	3873.2	P	4.4e-05	4020.3	P	4.4e-05	4062.8	P	4.4e-05	2311.5	P	4.4e-05	2659.5	P	4.4e-05	2195	P	4.4e-05	2820.3	P	4.4e-05	2523.8	P	4.4e-05	4160.9	P	4.4e-05	3646.7	P	4.4e-05	3433.8	P	4.4e-05	3995.8	P	4.4e-05	3442.5	P	4.4e-05
sa_c2545s2125_at	2673.8	P	4.4e-05	3723.6	P	4.4e-05	3249.1	P	4.4e-05	3314.4	P	4.4e-05	2904	P	4.4e-05	2732.2	P	4.4e-05	2352.9	P	4.4e-05	2121.7	P	4.4e-05	2120.1	P	4.4e-05	1846.1	P	4.4e-05	2319.8	P	4.4e-05	2820.1	P	4.4e-05	2178.7	P	4.4e-05	2056.2	P	4.4e-05	2484.9	P	4.4e-05
sa_c2552s2127_a_at	189.2	P	0.000446	196.6	P	0.000754	154.1	P	0.000971	164.8	P	0.000754	144.7	P	0.000127	219.4	P	7e-05	235.7	P	0.000127	256.5	P	9.5e-05	215	P	5.2e-05	192.4	P	0.000147	346.1	P	4.4e-05	360.5	P	5.2e-05	294.3	P	0.000195	219.1	P	9.5e-05	260.5	P	0.000195
sa_c2556s2131_at	1671.3	P	4.4e-05	1268.2	P	5.2e-05	1102.6	P	4.4e-05	976.2	P	4.4e-05	1041.7	P	4.4e-05	1768.6	P	4.4e-05	984.8	P	4.4e-05	1241.6	P	4.4e-05	753.5	P	4.4e-05	999.4	P	4.4e-05	2143.4	P	4.4e-05	1335.1	P	4.4e-05	1331.5	P	4.4e-05	965.3	P	4.4e-05	1064.3	P	4.4e-05
sa_c2560s2136_at	1673.5	P	4.4e-05	1684.9	P	4.4e-05	1645.5	P	4.4e-05	1680.1	P	4.4e-05	1434.2	P	4.4e-05	2735.9	P	4.4e-05	2122	P	4.4e-05	2116.4	P	4.4e-05	2358.1	P	4.4e-05	2141	P	4.4e-05	3611.2	P	4.4e-05	2764.8	P	4.4e-05	2483.2	P	4.4e-05	2712.3	P	4.4e-05	2957.9	P	4.4e-05
sa_c2564s2141_a_at	3704.9	P	4.4e-05	2989.7	P	4.4e-05	6407.1	P	4.4e-05	3328	P	4.4e-05	3533.5	P	4.4e-05	2148.7	P	4.4e-05	2251.3	P	4.4e-05	1836	P	4.4e-05	2042.4	P	4.4e-05	1782	P	4.4e-05	4632.8	P	4.4e-05	4207.1	P	4.4e-05	6318.4	P	4.4e-05	3272.3	P	4.4e-05	3667.3	P	4.4e-05
sa_c2570s2145_a_at	2638.3	P	4.4e-05	2018.1	P	4.4e-05	3949.7	P	4.4e-05	2187.5	P	4.4e-05	2278.2	P	4.4e-05	2138.5	P	4.4e-05	1625.3	P	4.4e-05	1145.6	P	4.4e-05	1456.2	P	4.4e-05	1336.2	P	4.4e-05	3644.6	P	4.4e-05	3016.8	P	4.4e-05	4331.9	P	4.4e-05	2476.4	P	4.4e-05	2513.7	P	4.4e-05
sa_c2572s2149_a_at	3255.9	P	4.4e-05	2419.1	P	4.4e-05	4045.6	P	4.4e-05	3015.9	P	4.4e-05	2472.9	P	4.4e-05	3542	P	4.4e-05	1980.3	P	4.4e-05	1449	P	4.4e-05	2148.4	P	4.4e-05	1509.5	P	4.4e-05	4959.4	P	4.4e-05	4077.7	P	4.4e-05	6039.5	P	4.4e-05	3787.3	P	4.4e-05	2539.4	P	4.4e-05
sa_c2576s2153_a_at	499.3	P	4.4e-05	503.6	P	4.4e-05	577.8	P	5.2e-05	541.2	P	4.4e-05	567.4	P	4.4e-05	1138.7	P	4.4e-05	741.9	P	4.4e-05	559.7	P	4.4e-05	727	P	4.4e-05	687.4	P	4.4e-05	899.9	P	4.4e-05	745.3	P	4.4e-05	796.8	P	4.4e-05	736.6	P	4.4e-05	709.3	P	4.4e-05
sa_c2584s2159_a_at	42.2	P	0.003203	36	P	0.000971	40.9	P	0.006183	49.9	P	0.000662	49	P	0.002019	44.6	P	0.001245	64.4	P	0.002023	55.7	P	0.000972	55.3	P	0.000224	64.6	P	0.000972	38.6	P	0.002023	53.6	P	0.002865	45	P	0.039648	59.2	P	0.001589	41.2	P	0.015175
sa_c2588s2163_a_at	53	P	0.004017	38.3	P	0.023929	44.8	P	0.018272	52.3	P	0.018272	46.2	P	0.016662	43.2	P	0.001593	70.8	P	0.002016	48	P	0.000258	42.5	P	0.004014	44.1	P	0.009332	37.5	P	9.4e-05	37.5	P	0.00359	27.9	A	0.205712	44.4	P	0.001593	36.9	P	0.008436
sa_c2592s2167_a_at	16.2	A	0.411357	17.2	A	0.514893	1.4	A	0.891242	26.1	P	0.028446	13.1	A	0.326981	20.3	A	0.131361	30.9	A	0.089459	32.2	P	0.01379	27	P	0.011378	22.7	A	0.175286	21.3	P	0.015103	14.6	A	0.340661	26.5	A	0.300606	24.3	A	0.340648	23.5	P	0.039635
sa_c2596s2171_a_at	38.1	P	0.001245	29.7	M	0.046439	29.2	M	0.054152	42.2	P	0.006187	42.6	P	0.036519	57.6	P	0.002015	33.3	P	0.002867	42.4	P	0.000662	46.2	P	0.000127	37.5	P	0.00227	31.7	P	0.011373	35.7	P	0.016662	40.1	A	0.062913	49.8	P	0.012547	44.2	P	0.010295
sa_c2234s1933_at	2001.6	P	4.4e-05	1559.9	P	5.2e-05	1818.4	P	5.2e-05	1670.2	P	4.4e-05	1349.7	P	5.2e-05	1775.3	P	5.2e-05	1231.1	P	5.2e-05	1384.8	P	5.2e-05	1385.6	P	5.2e-05	1313.9	P	5.2e-05	2941.8	P	4.4e-05	1959.4	P	4.4e-05	1868.3	P	4.4e-05	1907.8	P	5.2e-05	1919.7	P	4.4e-05
sa_c2240s1935_a_at	990.6	P	5.2e-05	727.9	P	4.4e-05	532.9	P	4.4e-05	713.8	P	4.4e-05	505.3	P	4.4e-05	662.4	P	4.4e-05	438.3	P	4.4e-05	526.7	P	5.2e-05	612.3	P	4.4e-05	454.5	P	4.4e-05	1183.3	P	4.4e-05	891.7	P	4.4e-05	876.7	P	4.4e-05	910.7	P	4.4e-05	1042.1	P	4.4e-05
sa_c2243s1939_a_at	1464.9	P	6e-05	1443.7	P	5.2e-05	2019.8	P	4.4e-05	1478.1	P	6e-05	1391.2	P	4.4e-05	2204.4	P	4.4e-05	1996.1	P	4.4e-05	2816.7	P	5.2e-05	2405.8	P	4.4e-05	2251.1	P	4.4e-05	3310.5	P	4.4e-05	2607.4	P	4.4e-05	2599.5	P	4.4e-05	2674.5	P	4.4e-05	2835.5	P	5.2e-05
sa_c2246s1944_a_at	2794.5	P	4.4e-05	2412	P	4.4e-05	2922.4	P	4.4e-05	2689.6	P	4.4e-05	2546.9	P	4.4e-05	3983.7	P	4.4e-05	4468.8	P	4.4e-05	5759.1	P	4.4e-05	4895.5	P	4.4e-05	5141	P	4.4e-05	3669.3	P	4.4e-05	4405.9	P	4.4e-05	5254.9	P	4.4e-05	5909.5	P	4.4e-05	6512.8	P	4.4e-05
sa_c2250s1948_a_at	311.9	P	4.4e-05	294.6	P	4.4e-05	460.6	P	4.4e-05	304.7	P	4.4e-05	462.7	P	4.4e-05	412.1	P	4.4e-05	455.9	P	5.2e-05	627.1	P	4.4e-05	386.3	P	4.4e-05	696.7	P	5.2e-05	400.8	P	4.4e-05	426.9	P	4.4e-05	694.7	P	4.4e-05	500.5	P	6e-05	728.7	P	4.4e-05
sa_c2254s1952_a_at	330.2	P	0.000147	521.5	P	6e-05	521.4	P	6e-05	521	P	8.1e-05	740.2	P	7e-05	350.9	P	0.000225	481.9	P	9.5e-05	584.9	P	7e-05	415.5	P	0.000109	521.2	P	4.4e-05	482	P	6e-05	570.2	P	6e-05	609.3	P	8.1e-05	635	P	6e-05	636.9	P	5.2e-05
sa_c2258s1957_a_at	326.6	P	4.4e-05	249	P	6e-05	172.2	P	4.4e-05	281.2	P	4.4e-05	252.9	P	4.4e-05	419.2	P	7e-05	262.7	P	5.2e-05	246.6	P	4.4e-05	293.3	P	5.2e-05	244.8	P	5.2e-05	271.8	P	4.4e-05	196.9	P	8.1e-05	186.8	P	0.000224	187.8	P	7e-05	205.4	P	7e-05
sa_c2262s1962_at	2144.2	P	4.4e-05	1920.7	P	4.4e-05	1270.4	P	4.4e-05	2021.2	P	4.4e-05	1823.9	P	4.4e-05	2736.2	P	4.4e-05	2028.1	P	4.4e-05	1760.7	P	4.4e-05	1826.9	P	4.4e-05	1586.2	P	4.4e-05	2998	P	4.4e-05	2223	P	4.4e-05	1888	P	4.4e-05	1957	P	4.4e-05	1538.7	P	4.4e-05
sa_c2266s1966_a_at	465.5	P	4.4e-05	359.8	P	4.4e-05	341.6	P	4.4e-05	282	P	4.4e-05	294.8	P	4.4e-05	616.3	P	4.4e-05	297.6	P	4.4e-05	369.9	P	4.4e-05	427.8	P	4.4e-05	279.1	P	4.4e-05	860.3	P	4.4e-05	352.2	P	4.4e-05	413.3	P	4.4e-05	390.9	P	4.4e-05	413.6	P	4.4e-05
sa_c2323s1970_a_at	98.3	P	0.001248	134.9	P	0.000169	121.6	P	0.000581	132.6	P	0.00039	108.8	P	0.000147	97.9	P	0.000972	133.9	P	0.000195	150.7	P	0.00011	121.5	P	7e-05	169.5	P	7e-05	75	P	0.000258	144.6	P	7e-05	134.9	P	9.5e-05	131.1	P	4.4e-05	142.3	P	0.000127
sa_c2346s1974_a_at	93.2	P	0.000389	65.4	P	0.000581	78.7	P	0.000969	56.7	P	0.006187	64.2	P	0.001796	71.9	P	0.00039	114	P	0.00034	136.6	P	0.000225	110.4	P	5.2e-05	91.7	P	0.000258	181.4	P	4.4e-05	160	P	4.4e-05	185.3	P	0.000127	209.5	P	0.000169	214.6	P	8.1e-05
sa_c2375s1984_a_at	2910.7	P	4.4e-05	2807.9	P	4.4e-05	3773.8	P	4.4e-05	2631.8	P	4.4e-05	2958.3	P	4.4e-05	2918.4	P	4.4e-05	4024.1	P	4.4e-05	3416.3	P	4.4e-05	2984.7	P	4.4e-05	2968.4	P	4.4e-05	3531.6	P	4.4e-05	4455.3	P	4.4e-05	3088.4	P	4.4e-05	4472.6	P	4.4e-05	3679.8	P	4.4e-05
sa_c2385s1987_a_at	96.2	P	8.1e-05	97.3	P	0.000258	114.7	P	9.5e-05	84.4	P	0.000258	99.1	P	0.00141	142.3	P	0.000109	148.2	P	5.2e-05	184.1	P	5.2e-05	152.4	P	4.4e-05	109.5	P	4.4e-05	218.4	P	4.4e-05	241.9	P	4.4e-05	244.8	P	5.2e-05	274.8	P	5.2e-05	261.5	P	4.4e-05
sa_c2399s1991_a_at	86.9	P	0.000662	95.1	P	6e-05	136.2	P	0.000127	76.2	P	0.000147	59.7	P	5.2e-05	98.4	P	9.4e-05	124.7	P	4.4e-05	128.8	P	4.4e-05	124.2	P	4.4e-05	102.9	P	9.4e-05	133.5	P	4.4e-05	207.5	P	4.4e-05	246.4	P	4.4e-05	197.1	P	4.4e-05	239	P	4.4e-05
sa_c2413s1997_a_at	187.4	P	4.4e-05	142.2	P	4.4e-05	224.2	P	6e-05	152.4	P	7e-05	140.3	P	4.4e-05	170.3	P	5.2e-05	208	P	7e-05	289.8	P	9.4e-05	225.2	P	5.2e-05	213.6	P	4.4e-05	309.5	P	5.2e-05	323.2	P	4.4e-05	427.9	P	4.4e-05	417	P	7e-05	406.9	P	4.4e-05
sa_c2421s2000_a_at	1796.1	P	4.4e-05	2267.4	P	4.4e-05	1452	P	4.4e-05	2703.2	P	4.4e-05	2467.5	P	4.4e-05	1541.7	P	4.4e-05	1592.2	P	4.4e-05	975.1	P	4.4e-05	1773	P	4.4e-05	1412.9	P	4.4e-05	1574.5	P	4.4e-05	1581.3	P	4.4e-05	1710.8	P	4.4e-05	1791.6	P	4.4e-05	1670.9	P	4.4e-05
sa_c2422s2004_a_at	1849.9	P	4.4e-05	1961.7	P	4.4e-05	1812.1	P	4.4e-05	2469.2	P	4.4e-05	2167.4	P	4.4e-05	890.2	P	4.4e-05	1227.1	P	5.2e-05	1117.5	P	4.4e-05	1384.6	P	4.4e-05	1084.9	P	4.4e-05	1616.4	P	4.4e-05	1693.4	P	4.4e-05	1631.1	P	4.4e-05	1710.9	P	4.4e-05	1537.8	P	4.4e-05
sa_c2426s2008_a_at	1565.6	P	4.4e-05	2107.9	P	4.4e-05	1860.2	P	4.4e-05	2908.2	P	4.4e-05	2073.1	P	4.4e-05	1061.1	P	4.4e-05	1335.9	P	4.4e-05	1447	P	4.4e-05	1772.3	P	4.4e-05	1345.2	P	4.4e-05	1935.1	P	4.4e-05	1837.5	P	4.4e-05	1572	P	4.4e-05	2207.5	P	4.4e-05	2057.6	P	4.4e-05
sa_c2429s2013_at	1375.1	P	4.4e-05	1247.2	P	4.4e-05	1333.2	P	5.2e-05	1415.9	P	4.4e-05	1449.2	P	4.4e-05	697.4	P	4.4e-05	1036	P	4.4e-05	946	P	4.4e-05	1132.5	P	4.4e-05	1050.2	P	4.4e-05	1323	P	4.4e-05	1265.3	P	4.4e-05	1290	P	4.4e-05	1372.5	P	4.4e-05	1255.7	P	4.4e-05
sa_c2432s2017_a_at	365.8	P	5.2e-05	193.4	P	6e-05	201.6	P	6e-05	156.3	P	5.2e-05	165.4	P	8.1e-05	816.4	P	4.4e-05	479.2	P	5.2e-05	762.7	P	4.4e-05	942.6	P	4.4e-05	640.1	P	4.4e-05	675	P	4.4e-05	376.6	P	4.4e-05	310.2	P	9.5e-05	501.1	P	4.4e-05	465.3	P	4.4e-05
sa_c2436s2020_a_at	884.4	P	4.4e-05	692.8	P	4.4e-05	542	P	4.4e-05	676.6	P	4.4e-05	539.1	P	4.4e-05	497.1	P	4.4e-05	435.4	P	4.4e-05	382.6	P	4.4e-05	432.8	P	4.4e-05	350	P	4.4e-05	614.8	P	4.4e-05	363.6	P	4.4e-05	344.4	P	4.4e-05	392.6	P	4.4e-05	374.1	P	4.4e-05
sa_c2442s2024_a_at	456.4	P	4.4e-05	503.2	P	5.2e-05	478.3	P	4.4e-05	455.4	P	4.4e-05	391.1	P	4.4e-05	691.9	P	4.4e-05	688.4	P	5.2e-05	550.4	P	4.4e-05	691	P	4.4e-05	619.6	P	4.4e-05	701.6	P	4.4e-05	683.3	P	5.2e-05	531.8	P	4.4e-05	688.8	P	4.4e-05	518.8	P	4.4e-05
sa_c2446s2028_a_at	1294.8	P	4.4e-05	1129.1	P	4.4e-05	1507.8	P	4.4e-05	1268.1	P	4.4e-05	1044.5	P	4.4e-05	2774	P	4.4e-05	1850.6	P	4.4e-05	2772.5	P	4.4e-05	2192.3	P	4.4e-05	1744.9	P	4.4e-05	4095	P	4.4e-05	3323.9	P	4.4e-05	2806	P	4.4e-05	3271.4	P	4.4e-05	3377.4	P	4.4e-05
sa_c2448s2032_a_at	571.2	P	4.4e-05	317.1	P	4.4e-05	296.1	P	4.4e-05	289.6	P	4.4e-05	267.9	P	7e-05	915.6	P	4.4e-05	554.8	P	4.4e-05	709	P	4.4e-05	776.1	P	4.4e-05	641.7	P	4.4e-05	1052	P	4.4e-05	715.8	P	4.4e-05	801	P	4.4e-05	751.9	P	4.4e-05	798.5	P	4.4e-05
sa_c2454s2037_a_at	825.4	P	4.4e-05	592.8	P	4.4e-05	561.5	P	5.2e-05	652.4	P	5.2e-05	490.6	P	5.2e-05	679.9	P	4.4e-05	356.9	P	5.2e-05	419.8	P	5.2e-05	507.2	P	4.4e-05	410.4	P	6e-05	917.5	P	4.4e-05	418.2	P	4.4e-05	481.4	P	4.4e-05	455.9	P	7e-05	530.1	P	5.2e-05
sa_c2458s2040_a_at	372.5	P	8.1e-05	360	P	6e-05	374.6	P	7e-05	349.8	P	6e-05	375.2	P	7e-05	3000.9	P	4.4e-05	1012.6	P	5.2e-05	155.4	P	0.000509	915	P	5.2e-05	436.4	P	0.00011	1466.6	P	5.2e-05	564.6	P	7e-05	1272.8	P	5.2e-05	436.6	P	6e-05	490.3	P	9.5e-05
sa_c2460s2044_a_at	406.4	P	4.4e-05	556.4	P	4.4e-05	229.5	P	5.2e-05	508	P	4.4e-05	576.4	P	4.4e-05	2401.7	P	4.4e-05	1495.9	P	4.4e-05	160	P	4.4e-05	1224.6	P	4.4e-05	911.4	P	4.4e-05	1358.7	P	4.4e-05	517.2	P	4.4e-05	1179.7	P	4.4e-05	459.4	P	4.4e-05	406.9	P	4.4e-05
sa_c2466s2048_a_at	257.2	P	5.2e-05	374.5	P	4.4e-05	387.7	P	7e-05	227.6	P	6e-05	190.5	P	4.4e-05	488	P	4.4e-05	660	P	4.4e-05	786.6	P	4.4e-05	405.4	P	4.4e-05	429	P	4.4e-05	483.1	P	4.4e-05	474.1	P	4.4e-05	302.9	P	8.1e-05	366.7	P	4.4e-05	236.4	P	4.4e-05
sa_c2473s2053_a_at	969.8	P	5.2e-05	725	P	5.2e-05	1009.6	P	7e-05	737.7	P	5.2e-05	689.3	P	7e-05	3085.2	P	4.4e-05	1987.9	P	4.4e-05	2571	P	4.4e-05	2454.5	P	4.4e-05	2171	P	4.4e-05	3062.3	P	4.4e-05	2004.1	P	4.4e-05	2345.4	P	4.4e-05	2306.9	P	4.4e-05	2570.8	P	4.4e-05
sa_c2719s2293_at	5424.8	P	4.4e-05	7760.2	P	4.4e-05	6538.9	P	4.4e-05	6141.3	P	4.4e-05	6315.3	P	5.2e-05	2791.6	P	4.4e-05	4565.4	P	4.4e-05	4100.6	P	4.4e-05	4105.8	P	5.2e-05	3347	P	4.4e-05	3801.7	P	4.4e-05	7064.3	P	4.4e-05	5342.9	P	4.4e-05	4830.7	P	4.4e-05	5244.6	P	4.4e-05
sa_c2726s2297_a_at	784	P	4.4e-05	671.7	P	4.4e-05	573.2	P	4.4e-05	724.9	P	4.4e-05	595.9	P	4.4e-05	297.6	P	0.00011	316.6	P	4.4e-05	302.7	P	4.4e-05	404.5	P	4.4e-05	278.8	P	4.4e-05	472.7	P	4.4e-05	404.3	P	4.4e-05	353.9	P	4.4e-05	392	P	4.4e-05	319.6	P	5.2e-05
sa_c2727s2300_a_at	297.6	P	0.000147	265.4	P	6e-05	323.3	P	0.000127	232.7	P	5.2e-05	201	P	0.00011	342.4	P	0.000127	427.8	P	4.4e-05	450.9	P	4.4e-05	408.4	P	4.4e-05	459.5	P	5.2e-05	394.1	P	5.2e-05	497.6	P	6e-05	447.8	P	7e-05	456.8	P	4.4e-05	431.4	P	8.1e-05
sa_c2731s2305_a_at	160.2	P	5.2e-05	147.9	P	6e-05	118.4	P	0.000225	182.6	P	6e-05	153.5	P	4.4e-05	114.8	P	0.000297	131.6	P	0.00011	143	P	9.5e-05	127.6	P	0.000127	120.4	P	4.4e-05	120.8	P	9.4e-05	80.2	P	0.000972	86.6	P	0.000581	94.2	P	4.4e-05	78.2	P	9.5e-05
sa_c2735s2309_at	620.5	P	4.4e-05	607.4	P	4.4e-05	436.1	P	4.4e-05	486.2	P	4.4e-05	515.1	P	4.4e-05	1257.3	P	4.4e-05	728.7	P	4.4e-05	1239.6	P	4.4e-05	962.5	P	5.2e-05	762.9	P	4.4e-05	1298.8	P	4.4e-05	942.6	P	4.4e-05	722.7	P	4.4e-05	863	P	4.4e-05	905.9	P	4.4e-05
sa_c2739s2311_a_at	197.7	P	0.001248	243.1	P	0.000297	173.9	P	0.002275	267.4	P	0.000509	258.5	P	0.001248	99.2	P	0.000857	176.4	P	0.00141	165.1	P	0.000581	196.2	P	0.00034	155.8	P	0.001102	133.3	P	0.000581	125.2	P	0.00141	161.1	P	0.00321	147	P	0.00141	146.5	P	0.001246
sa_c2745s2315_a_at	1670.6	P	4.4e-05	1855.3	P	4.4e-05	1640.4	P	4.4e-05	1835.5	P	4.4e-05	1877.4	P	4.4e-05	841.1	P	4.4e-05	1059.5	P	4.4e-05	899.1	P	4.4e-05	1231.6	P	4.4e-05	988.3	P	4.4e-05	1196.7	P	4.4e-05	1287.2	P	4.4e-05	1285	P	5.2e-05	1211.4	P	4.4e-05	1293.3	P	4.4e-05
sa_c2747s2320_a_at	4352	P	4.4e-05	4604.9	P	4.4e-05	4077.7	P	4.4e-05	4864.3	P	4.4e-05	4828	P	4.4e-05	1847.5	P	4.4e-05	2697.6	P	4.4e-05	2093.1	P	4.4e-05	2606.8	P	4.4e-05	2296.7	P	4.4e-05	2764.6	P	4.4e-05	3862.5	P	4.4e-05	3294.5	P	4.4e-05	3931.2	P	4.4e-05	3264.1	P	4.4e-05
sa_c2753s2324_a_at	3349.3	P	4.4e-05	3906.6	P	4.4e-05	3795.4	P	4.4e-05	4148.6	P	4.4e-05	4322.7	P	4.4e-05	1352.5	P	4.4e-05	2086.5	P	4.4e-05	2157.3	P	4.4e-05	1882.8	P	4.4e-05	2124.4	P	4.4e-05	2065	P	4.4e-05	3403.4	P	4.4e-05	2825.4	P	4.4e-05	3593.4	P	4.4e-05	2729	P	4.4e-05
sa_c2757s2330_a_at	2175	P	0.00011	2603.6	P	6e-05	2560.5	P	6e-05	1693.6	P	4.4e-05	2621.9	P	5.2e-05	643.6	P	9.5e-05	1235.2	P	0.00011	931.2	P	4.4e-05	1193.8	P	8.1e-05	1469.2	P	9.5e-05	1067.8	P	8.1e-05	2490.8	P	0.000127	1953.7	P	9.5e-05	2400.6	P	4.4e-05	1624.8	P	5.2e-05
sa_c2759s2334_a_at	2507.5	P	4.4e-05	2415.8	P	4.4e-05	2483.4	P	4.4e-05	2760.5	P	4.4e-05	2671	P	4.4e-05	979.8	P	4.4e-05	1481.2	P	4.4e-05	1277.2	P	4.4e-05	1287.1	P	4.4e-05	1155.4	P	4.4e-05	1528	P	4.4e-05	2080.9	P	4.4e-05	2066.3	P	4.4e-05	2090.8	P	4.4e-05	2192.7	P	4.4e-05
sa_c2765s2337_a_at	2220.1	P	4.4e-05	1968.2	P	4.4e-05	2143.8	P	4.4e-05	1992.9	P	4.4e-05	2091.5	P	4.4e-05	867	P	4.4e-05	1226.2	P	4.4e-05	981.6	P	4.4e-05	1066.8	P	4.4e-05	1190.3	P	4.4e-05	1491.4	P	4.4e-05	1999.3	P	4.4e-05	1891.4	P	4.4e-05	1934.3	P	4.4e-05	2020.3	P	4.4e-05
sa_c2767s2340_a_at	227.4	P	8.1e-05	215.5	P	4.4e-05	256.4	P	5.2e-05	240.8	P	4.4e-05	189.3	P	7e-05	308.5	P	8.1e-05	274.8	P	5.2e-05	353	P	4.4e-05	298.7	P	5.2e-05	297.5	P	4.4e-05	413.3	P	4.4e-05	349.6	P	4.4e-05	315.9	P	4.4e-05	394.3	P	4.4e-05	358.8	P	4.4e-05
sa_c2771s2343_a_at	2417.7	P	4.4e-05	1946.5	P	4.4e-05	1864	P	4.4e-05	1749.7	P	4.4e-05	2091.2	P	4.4e-05	1291.1	P	4.4e-05	1392.7	P	4.4e-05	1301.7	P	4.4e-05	1460	P	4.4e-05	1414.7	P	4.4e-05	2125.1	P	4.4e-05	2111.4	P	4.4e-05	2103	P	4.4e-05	2300.3	P	4.4e-05	2016.6	P	4.4e-05
sa_c2779s2349_a_at	454.4	P	6e-05	309.4	P	9.4e-05	298.9	P	0.000146	225.9	P	5.2e-05	230.5	P	0.000195	1040.3	P	5.2e-05	658.1	P	5.2e-05	720.9	P	4.4e-05	799.6	P	5.2e-05	773.2	P	5.2e-05	657.8	P	4.4e-05	515.1	P	5.2e-05	457.4	P	6e-05	618	P	5.2e-05	518.1	P	5.2e-05
sa_c2783s2353_a_at	655.4	P	4.4e-05	475.5	P	4.4e-05	843.5	P	4.4e-05	558.9	P	5.2e-05	418.6	P	5.2e-05	1100.5	P	4.4e-05	563.6	P	4.4e-05	564.2	P	4.4e-05	630.6	P	5.2e-05	437.8	P	4.4e-05	847.7	P	4.4e-05	626.1	P	4.4e-05	780.9	P	4.4e-05	532.8	P	4.4e-05	575.4	P	4.4e-05
sa_c2789s2357_a_at	1987.3	P	4.4e-05	1635.7	P	4.4e-05	2394.7	P	4.4e-05	1870.4	P	4.4e-05	1607.5	P	4.4e-05	2378.2	P	5.2e-05	1841.7	P	4.4e-05	1783	P	4.4e-05	1994.9	P	4.4e-05	1747.6	P	4.4e-05	2131.3	P	4.4e-05	1963.7	P	4.4e-05	2532	P	4.4e-05	2055.4	P	4.4e-05	1632.5	P	4.4e-05
sa_c2791s2362_a_at	1001.4	P	4.4e-05	770.3	P	4.4e-05	1045.6	P	4.4e-05	815.2	P	4.4e-05	809.5	P	4.4e-05	1303.9	P	4.4e-05	807.4	P	4.4e-05	750.8	P	4.4e-05	939.5	P	4.4e-05	744.1	P	4.4e-05	995	P	4.4e-05	866.8	P	4.4e-05	1241	P	4.4e-05	832.5	P	4.4e-05	892.8	P	4.4e-05
sa_c2795s2364_a_at	267.5	P	4.4e-05	218.6	P	4.4e-05	271.4	P	4.4e-05	285	P	5.2e-05	301.8	P	4.4e-05	274.4	P	4.4e-05	401.1	P	4.4e-05	456.6	P	6e-05	472.5	P	4.4e-05	374.1	P	4.4e-05	381.5	P	4.4e-05	482.3	P	4.4e-05	399.9	P	4.4e-05	499.1	P	4.4e-05	571	P	4.4e-05
sa_c2799s2367_a_at	580	P	5.2e-05	568.8	P	5.2e-05	706.1	P	5.2e-05	462.4	P	6e-05	517.4	P	4.4e-05	935.5	P	6e-05	565.2	P	4.4e-05	536	P	5.2e-05	656.3	P	4.4e-05	452.5	P	5.2e-05	466.1	P	4.4e-05	624.4	P	5.2e-05	754.1	P	4.4e-05	593.1	P	5.2e-05	595.3	P	4.4e-05
sa_c2805s2371_a_at	819.1	P	5.2e-05	704.2	P	4.4e-05	787.9	P	4.4e-05	756	P	4.4e-05	723	P	4.4e-05	1007.4	P	4.4e-05	716	P	4.4e-05	566.5	P	4.4e-05	782.7	P	4.4e-05	722	P	4.4e-05	770.9	P	4.4e-05	758.6	P	4.4e-05	999.1	P	4.4e-05	681	P	4.4e-05	779.7	P	4.4e-05
sa_c2807s2375_a_at	882.3	P	4.4e-05	890.3	P	4.4e-05	966.8	P	5.2e-05	939.4	P	4.4e-05	932.7	P	4.4e-05	1266.1	P	4.4e-05	913	P	4.4e-05	743	P	4.4e-05	1019.8	P	4.4e-05	839.1	P	4.4e-05	966.2	P	4.4e-05	1034.9	P	4.4e-05	1340.5	P	4.4e-05	1071.7	P	4.4e-05	1033.6	P	4.4e-05
sa_c2811s2379_at	735.8	P	5.2e-05	1011.3	P	7e-05	698.1	P	5.2e-05	822.7	P	6e-05	971.2	P	9.5e-05	577.5	P	0.00011	793.1	P	7e-05	723.6	P	8.1e-05	669	P	4.4e-05	769.3	P	0.00039	568.1	P	9.5e-05	671	P	0.00011	523.7	P	0.000127	519.7	P	0.000147	486.3	P	0.000169
sa_c2817s2385_a_at	1668.1	P	4.4e-05	1197	P	4.4e-05	1202.2	P	4.4e-05	1401.3	P	4.4e-05	1421.5	P	4.4e-05	449.9	P	4.4e-05	726.4	P	4.4e-05	890.7	P	4.4e-05	986.6	P	4.4e-05	789.7	P	4.4e-05	770.3	P	4.4e-05	810.7	P	4.4e-05	861.8	P	4.4e-05	1003	P	4.4e-05	810.8	P	4.4e-05
sa_c2819s2389_at	1082.1	P	4.4e-05	1316.6	P	4.4e-05	1112.1	P	4.4e-05	1249.3	P	4.4e-05	1058.5	P	4.4e-05	1541	P	5.2e-05	1762	P	4.4e-05	1868.7	P	5.2e-05	1986	P	4.4e-05	1689.8	P	4.4e-05	1052.2	P	4.4e-05	1137.5	P	4.4e-05	914.8	P	4.4e-05	843.6	P	4.4e-05	1045.6	P	4.4e-05
sa_c2824s2392_a_at	389.2	P	5.2e-05	321.4	P	4.4e-05	288.9	P	5.2e-05	372.4	P	7e-05	270.7	P	5.2e-05	446.9	P	4.4e-05	374.7	P	4.4e-05	491.4	P	4.4e-05	480.6	P	4.4e-05	432.7	P	4.4e-05	417.4	P	4.4e-05	327.4	P	4.4e-05	370.3	P	5.2e-05	377.1	P	5.2e-05	503.7	P	5.2e-05
sa_c2827s2395_at	5041.8	P	4.4e-05	5468.8	P	4.4e-05	5567.5	P	4.4e-05	4636.3	P	4.4e-05	5582.4	P	4.4e-05	6616.1	P	4.4e-05	6299.6	P	4.4e-05	6685.9	P	4.4e-05	6485.4	P	4.4e-05	6641.9	P	4.4e-05	4668.8	P	4.4e-05	5653.5	P	4.4e-05	5228	P	4.4e-05	5816.2	P	4.4e-05	5249.3	P	4.4e-05
sa_c2831s2399_a_at	5096.2	P	4.4e-05	5750.9	P	4.4e-05	6243.2	P	4.4e-05	5916.6	P	4.4e-05	6090.1	P	4.4e-05	7468.9	P	4.4e-05	7440.9	P	4.4e-05	8023.2	P	4.4e-05	6075.1	P	4.4e-05	8018.6	P	4.4e-05	5783.1	P	4.4e-05	6024.3	P	4.4e-05	5906.9	P	4.4e-05	6212.3	P	4.4e-05	5609.3	P	4.4e-05
sa_c2837s2403_a_at	2642.4	P	4.4e-05	2633.1	P	4.4e-05	2542.4	P	4.4e-05	3276.3	P	4.4e-05	2997.9	P	4.4e-05	1558.9	P	4.4e-05	1989.1	P	4.4e-05	1909.3	P	4.4e-05	1959	P	4.4e-05	1842.5	P	4.4e-05	3120.3	P	4.4e-05	3004.3	P	4.4e-05	3417.7	P	4.4e-05	3234.1	P	4.4e-05	3232.1	P	4.4e-05
sa_c2841s2407_a_at	2590.4	P	4.4e-05	2524.4	P	4.4e-05	1818.2	P	4.4e-05	3107	P	4.4e-05	2567.5	P	4.4e-05	1301.6	P	4.4e-05	1949.1	P	4.4e-05	1715.1	P	4.4e-05	2189.2	P	4.4e-05	2063.8	P	4.4e-05	1514.1	P	4.4e-05	1636.3	P	4.4e-05	1447.7	P	4.4e-05	1912.3	P	4.4e-05	1678.7	P	4.4e-05
sa_c2600s2176_a_at	38.1	A	0.095667	38.7	P	0.036544	29.1	A	0.327065	38	M	0.058444	38.9	P	0.033665	25	A	0.13134	19.8	A	0.300543	27.2	P	0.036432	23.9	M	0.04641	44.8	P	0.000445	28.2	P	0.006179	41.4	P	0.005565	41.2	A	0.123552	26.5	P	0.033677	21.9	A	0.216504
sa_c2603s2181_a_at	1098.6	P	4.4e-05	1175.4	P	4.4e-05	1027.1	P	4.4e-05	972	P	4.4e-05	1036.8	P	4.4e-05	936.4	P	4.4e-05	922.9	P	4.4e-05	930.1	P	4.4e-05	924.8	P	4.4e-05	853.4	P	4.4e-05	1102.1	P	4.4e-05	1082.9	P	4.4e-05	923.7	P	4.4e-05	907.2	P	4.4e-05	935.3	P	4.4e-05
sa_c2607s2185_at	2024.5	P	5.2e-05	2110	P	4.4e-05	1779.5	P	4.4e-05	1893	P	5.2e-05	1977.4	P	4.4e-05	1306.5	P	4.4e-05	1512.1	P	4.4e-05	1748.4	P	4.4e-05	1505.9	P	4.4e-05	1528	P	4.4e-05	1520.3	P	4.4e-05	1915.3	P	4.4e-05	1528.3	P	4.4e-05	1638.8	P	4.4e-05	1427.5	P	4.4e-05
sa_c2611s2187_a_at	763.5	P	4.4e-05	1016.9	P	4.4e-05	787.6	P	4.4e-05	985.5	P	4.4e-05	1161	P	4.4e-05	552.4	P	5.2e-05	624.7	P	4.4e-05	772.7	P	4.4e-05	724.9	P	4.4e-05	864.1	P	4.4e-05	681.9	P	4.4e-05	809.8	P	4.4e-05	752.4	P	4.4e-05	933.7	P	4.4e-05	586.7	P	4.4e-05
sa_c2618s2192_a_at	1155.2	P	4.4e-05	1559.1	P	5.2e-05	1443.4	P	4.4e-05	1840.6	P	4.4e-05	1827.5	P	4.4e-05	1174.9	P	4.4e-05	1017.4	P	4.4e-05	729.9	P	4.4e-05	1274.6	P	5.2e-05	1016.4	P	4.4e-05	1304.6	P	4.4e-05	780.7	P	5.2e-05	855.6	P	5.2e-05	1103.1	P	4.4e-05	1026	P	4.4e-05
sa_c2622s2196_a_at	2470.4	P	4.4e-05	2240.6	P	4.4e-05	2520.3	P	4.4e-05	2560.8	P	4.4e-05	2183	P	4.4e-05	2357	P	4.4e-05	1909.6	P	4.4e-05	2184.3	P	4.4e-05	1962.1	P	4.4e-05	2172.4	P	4.4e-05	2957.4	P	4.4e-05	3152.6	P	4.4e-05	3102.5	P	4.4e-05	3447.1	P	4.4e-05	3423	P	4.4e-05
sa_c2626s2200_a_at	1078.7	P	4.4e-05	1097.9	P	4.4e-05	649.9	P	4.4e-05	928.1	P	5.2e-05	1047.1	P	4.4e-05	450.6	P	7e-05	438.7	P	5.2e-05	449.8	P	4.4e-05	345.2	P	4.4e-05	361.7	P	5.2e-05	522.6	P	4.4e-05	434.7	P	4.4e-05	427.1	P	8.1e-05	291.6	P	5.2e-05	334	P	4.4e-05
sa_c2630s2204_a_at	908	P	4.4e-05	1071.6	P	5.2e-05	524.2	P	4.4e-05	836.1	P	4.4e-05	953.3	P	4.4e-05	207.2	P	6e-05	365.7	P	5.2e-05	382.8	P	4.4e-05	260.3	P	7e-05	327.3	P	6e-05	362.5	P	7e-05	360.1	P	9.5e-05	358.9	P	4.4e-05	230.3	P	7e-05	302.6	P	7e-05
sa_c2636s2209_a_at	3185	P	4.4e-05	3724.8	P	4.4e-05	3471.6	P	4.4e-05	3961.6	P	4.4e-05	4071.9	P	4.4e-05	1293.2	P	4.4e-05	1989.1	P	4.4e-05	1947.7	P	4.4e-05	2007.5	P	4.4e-05	2262.1	P	4.4e-05	1782	P	4.4e-05	2378.2	P	4.4e-05	2172	P	4.4e-05	2446.6	P	4.4e-05	2404.9	P	4.4e-05
sa_c2640s2213_a_at	3142.3	P	4.4e-05	2935.4	P	4.4e-05	3107.7	P	4.4e-05	3374.5	P	4.4e-05	3613.8	P	4.4e-05	1057.5	P	4.4e-05	1474.1	P	4.4e-05	1713.5	P	4.4e-05	1846.5	P	4.4e-05	1965.2	P	4.4e-05	1576.3	P	4.4e-05	1675.4	P	4.4e-05	1937.3	P	4.4e-05	2084.5	P	4.4e-05	2070.6	P	4.4e-05
sa_c2644s2217_a_at	1645.1	P	4.4e-05	1698.3	P	4.4e-05	1098.8	P	4.4e-05	1822.7	P	4.4e-05	1831.8	P	4.4e-05	762.9	P	4.4e-05	1189.4	P	4.4e-05	1117.3	P	4.4e-05	1336.5	P	4.4e-05	1085.7	P	4.4e-05	934.6	P	4.4e-05	1169	P	4.4e-05	1013.5	P	4.4e-05	1144.2	P	4.4e-05	1068.4	P	4.4e-05
sa_c2647s2221_a_at	1652.2	P	5.2e-05	1532.6	P	4.4e-05	1092.1	P	4.4e-05	1711.6	P	5.2e-05	1710.2	P	4.4e-05	547.1	P	6e-05	835.4	P	4.4e-05	818.5	P	5.2e-05	788.4	P	4.4e-05	739.3	P	0.000169	504.1	P	4.4e-05	646.6	P	5.2e-05	693.7	P	4.4e-05	711	P	5.2e-05	627.5	P	4.4e-05
sa_c2650s2225_a_at	2846.5	P	4.4e-05	2414.5	P	4.4e-05	2184.4	P	4.4e-05	2260.2	P	4.4e-05	2446.6	P	4.4e-05	1443.7	P	4.4e-05	1462.8	P	4.4e-05	1509.8	P	4.4e-05	1665.2	P	4.4e-05	1492.2	P	4.4e-05	1676.8	P	4.4e-05	1770.7	P	4.4e-05	1758.1	P	4.4e-05	1697.1	P	4.4e-05	1977.7	P	4.4e-05
sa_c2656s2229_a_at	3433.9	P	4.4e-05	2712.6	P	4.4e-05	2112.7	P	4.4e-05	2953.8	P	4.4e-05	3077	P	4.4e-05	1700.6	P	4.4e-05	1974	P	4.4e-05	1808.3	P	4.4e-05	2128	P	4.4e-05	2108.4	P	4.4e-05	1559.3	P	4.4e-05	2277.5	P	4.4e-05	2233.4	P	4.4e-05	2176	P	4.4e-05	2545.4	P	4.4e-05
sa_c2658s2233_a_at	1556.2	P	4.4e-05	1549.7	P	4.4e-05	1540.1	P	4.4e-05	1727.3	P	4.4e-05	1461.8	P	4.4e-05	1306.4	P	4.4e-05	1194.5	P	4.4e-05	1058.8	P	4.4e-05	1370.6	P	4.4e-05	1035.9	P	4.4e-05	2239	P	4.4e-05	1854	P	4.4e-05	1704	P	4.4e-05	1966.1	P	4.4e-05	1952.8	P	4.4e-05
sa_c2662s2236_a_at	174.4	P	0.000127	154.7	P	0.000146	197.3	P	9.5e-05	132.2	P	0.000127	156.8	P	0.00034	164.1	P	5.2e-05	240.2	P	4.4e-05	264.4	P	8.1e-05	244	P	4.4e-05	197.8	P	7e-05	227.9	P	7e-05	234.3	P	8.1e-05	261.2	P	0.000127	316.3	P	5.2e-05	304.2	P	4.4e-05
sa_c2666s2241_a_at	1610.4	P	4.4e-05	1771.9	P	4.4e-05	1905.5	P	4.4e-05	2164.8	P	4.4e-05	1960.6	P	4.4e-05	1262.2	P	4.4e-05	1446.3	P	4.4e-05	1377.4	P	4.4e-05	1627.6	P	4.4e-05	1301.4	P	4.4e-05	2593.4	P	4.4e-05	2039.7	P	4.4e-05	2259.2	P	4.4e-05	2622.8	P	4.4e-05	2265.3	P	4.4e-05
sa_c2670s2245_a_at	1418.8	P	4.4e-05	1415.1	P	6e-05	1563	P	4.4e-05	1679.8	P	7e-05	1620.1	P	4.4e-05	844	P	5.2e-05	1361.3	P	6e-05	833.8	P	5.2e-05	1215.1	P	5.2e-05	992.7	P	4.4e-05	1802.5	P	4.4e-05	1874.6	P	4.4e-05	1423.9	P	5.2e-05	2543.5	P	5.2e-05	1615.2	P	4.4e-05
sa_c2674s2249_a_at	1595.6	P	4.4e-05	1674	P	4.4e-05	1801.4	P	5.2e-05	1759.7	P	4.4e-05	1987.5	P	4.4e-05	1411.6	P	5.2e-05	1584.2	P	5.2e-05	1465.1	P	4.4e-05	1631.6	P	4.4e-05	1697	P	4.4e-05	3223.9	P	4.4e-05	2634.8	P	4.4e-05	2331	P	4.4e-05	3066.8	P	4.4e-05	1839.8	P	4.4e-05
sa_c2678s2252_a_at	1173	P	5.2e-05	1150.2	P	5.2e-05	1410.4	P	5.2e-05	1374.8	P	5.2e-05	1285.3	P	5.2e-05	1720	P	5.2e-05	1272.3	P	5.2e-05	1463.1	P	5.2e-05	1604.6	P	5.2e-05	1334.3	P	5.2e-05	3032.4	P	4.4e-05	1637.5	P	5.2e-05	1746.1	P	5.2e-05	2158.8	P	5.2e-05	1776.4	P	5.2e-05
sa_c2683s2258_a_at	2783	P	4.4e-05	3859.1	P	4.4e-05	3451.7	P	4.4e-05	3276.1	P	4.4e-05	3487.6	P	4.4e-05	2038.9	P	4.4e-05	2953.6	P	4.4e-05	2546.4	P	4.4e-05	2871.4	P	4.4e-05	2525.3	P	4.4e-05	2913	P	4.4e-05	3820.9	P	4.4e-05	3618.3	P	4.4e-05	3584.3	P	4.4e-05	3191.2	P	4.4e-05
sa_c2687s2261_at	1874.8	P	6e-05	5057	P	5.2e-05	1874.4	P	8.1e-05	2092.2	P	6e-05	1438	P	0.00011	1247.1	P	0.000195	3438.2	P	5.2e-05	1832.9	P	8.1e-05	1194.9	P	0.000127	1237.1	P	0.000147	1660.4	P	0.000258	4584.8	P	5.2e-05	2569.7	P	6e-05	1391.1	P	0.000147	1681.5	P	7e-05
sa_c2687s2261_x_at	2076.2	P	7e-05	5162.4	P	5.2e-05	1940.7	P	7e-05	1826.8	P	6e-05	1637	P	8.1e-05	1316.4	P	0.000195	3537.3	P	5.2e-05	1693.8	P	9.5e-05	1210.4	P	0.00011	1101.1	P	0.000147	1798.1	P	0.000258	4891.6	P	5.2e-05	2598.6	P	6e-05	1526.8	P	0.000147	1701.3	P	6e-05
sa_c2693s2265_a_at	4551.7	P	4.4e-05	4548	P	4.4e-05	4783.9	P	4.4e-05	4207.2	P	4.4e-05	4658	P	4.4e-05	3030.1	P	4.4e-05	3798.1	P	4.4e-05	3898.3	P	4.4e-05	3010.9	P	4.4e-05	4380.8	P	4.4e-05	2886.2	P	4.4e-05	3403.4	P	4.4e-05	3189.9	P	4.4e-05	3327.1	P	4.4e-05	3477.5	P	4.4e-05
sa_c2695s2269_a_at	2092.6	P	4.4e-05	2014	P	4.4e-05	2542	P	4.4e-05	2008.3	P	4.4e-05	2180.6	P	4.4e-05	1103.6	P	4.4e-05	1174.2	P	4.4e-05	1579.4	P	4.4e-05	1240	P	4.4e-05	1271.4	P	4.4e-05	1288.8	P	4.4e-05	1203.7	P	4.4e-05	1618.9	P	4.4e-05	1391.1	P	4.4e-05	1386.2	P	4.4e-05
sa_c2700s2272_a_at	2804.9	P	4.4e-05	2986.9	P	4.4e-05	3573.3	P	4.4e-05	3110	P	4.4e-05	2763.2	P	4.4e-05	1878.1	P	4.4e-05	2453	P	4.4e-05	3332	P	4.4e-05	2294.3	P	4.4e-05	1747.9	P	4.4e-05	2687.2	P	4.4e-05	2870	P	4.4e-05	4052.8	P	4.4e-05	2722.8	P	4.4e-05	3407.9	P	4.4e-05
sa_c2703s2276_a_at	5135.3	P	4.4e-05	4585.9	P	4.4e-05	5999.6	P	4.4e-05	5321	P	4.4e-05	5221.2	P	4.4e-05	3265	P	4.4e-05	4353.7	P	4.4e-05	5378.3	P	4.4e-05	4576.7	P	4.4e-05	3690.3	P	4.4e-05	4457.8	P	4.4e-05	4873	P	4.4e-05	7322.4	P	4.4e-05	5720	P	4.4e-05	6023.2	P	4.4e-05
sa_c2707s2281_a_at	5760.6	P	4.4e-05	4710.3	P	4.4e-05	5444.6	P	4.4e-05	4428.2	P	4.4e-05	4633.9	P	4.4e-05	4687.2	P	4.4e-05	5175.1	P	4.4e-05	5992.6	P	4.4e-05	4357.6	P	4.4e-05	3479.5	P	4.4e-05	5587.8	P	4.4e-05	5997.6	P	4.4e-05	7892.7	P	4.4e-05	6284.2	P	4.4e-05	6141.5	P	4.4e-05
sa_c2711s2285_a_at	910.7	P	4.4e-05	968.1	P	4.4e-05	653.4	P	4.4e-05	910.6	P	4.4e-05	929.3	P	4.4e-05	306.3	P	4.4e-05	430.5	P	4.4e-05	458.3	P	4.4e-05	449.7	P	4.4e-05	429.3	P	4.4e-05	320.8	P	4.4e-05	396.5	P	4.4e-05	311.4	P	5.2e-05	427.9	P	4.4e-05	348.6	P	4.4e-05
sa_c2715s2289_a_at	3696.9	P	4.4e-05	2660.5	P	4.4e-05	3489.5	P	4.4e-05	3363.9	P	4.4e-05	2919.3	P	4.4e-05	1485.6	P	4.4e-05	1868.6	P	4.4e-05	2003.7	P	4.4e-05	2152.8	P	4.4e-05	1905.6	P	4.4e-05	2948.5	P	4.4e-05	2658.3	P	4.4e-05	3202.9	P	4.4e-05	2933.7	P	4.4e-05	3117	P	4.4e-05
sa_c2977s2534_a_at	371.9	P	4.4e-05	375.2	P	4.4e-05	542.8	P	4.4e-05	326	P	4.4e-05	279.5	P	4.4e-05	888.5	P	4.4e-05	466.3	P	4.4e-05	544.6	P	4.4e-05	544.6	P	4.4e-05	481.6	P	4.4e-05	1627.7	P	4.4e-05	707.7	P	4.4e-05	605.6	P	4.4e-05	679	P	4.4e-05	798.5	P	4.4e-05
sa_c2982s2536_a_at	720.6	P	4.4e-05	767.8	P	4.4e-05	620.9	P	4.4e-05	848.3	P	4.4e-05	629.6	P	4.4e-05	1335.6	P	4.4e-05	1050.3	P	4.4e-05	1118.4	P	4.4e-05	1229	P	4.4e-05	1026.5	P	4.4e-05	746	P	4.4e-05	713.3	P	4.4e-05	704.2	P	5.2e-05	684.2	P	4.4e-05	660.6	P	4.4e-05
sa_c2984s2541_a_at	2670.3	P	4.4e-05	2369.5	P	4.4e-05	2454.7	P	4.4e-05	1997.8	P	4.4e-05	2881.3	P	4.4e-05	2308.8	P	4.4e-05	3174.6	P	4.4e-05	2509.1	P	4.4e-05	2164.8	P	4.4e-05	2820.6	P	4.4e-05	3402.6	P	4.4e-05	3680	P	4.4e-05	3999.9	P	4.4e-05	3430.6	P	4.4e-05	3763.6	P	4.4e-05
sa_c2990s2545_a_at	1948.9	P	4.4e-05	1480.6	P	4.4e-05	1490.6	P	4.4e-05	1643.7	P	4.4e-05	1422.4	P	4.4e-05	1250.8	P	4.4e-05	1776.5	P	4.4e-05	1619.7	P	4.4e-05	1706.7	P	4.4e-05	1687.1	P	4.4e-05	2274.7	P	4.4e-05	2512.2	P	4.4e-05	2552.9	P	4.4e-05	2561.3	P	4.4e-05	2859.4	P	4.4e-05
sa_c2992s2549_a_at	2917.2	P	4.4e-05	2493	P	4.4e-05	2288.4	P	4.4e-05	2306.3	P	4.4e-05	2419.6	P	4.4e-05	1968.5	P	4.4e-05	2911.4	P	4.4e-05	2781.6	P	4.4e-05	2958.7	P	4.4e-05	2838.2	P	4.4e-05	2615.3	P	4.4e-05	3526.4	P	4.4e-05	3061.7	P	4.4e-05	3511.9	P	4.4e-05	3177.7	P	4.4e-05
sa_c2996s2553_a_at	856.6	P	4.4e-05	786.6	P	4.4e-05	626.7	P	4.4e-05	784.5	P	5.2e-05	783.1	P	4.4e-05	728.1	P	4.4e-05	1006.2	P	4.4e-05	1043.1	P	4.4e-05	1161.3	P	4.4e-05	983.5	P	4.4e-05	827.1	P	4.4e-05	992.5	P	4.4e-05	979.4	P	4.4e-05	1031.2	P	4.4e-05	1013.4	P	4.4e-05
sa_c3000s2558_a_at	4865.1	P	4.4e-05	5480.4	P	4.4e-05	6367.2	P	4.4e-05	5372.8	P	4.4e-05	6300.6	P	4.4e-05	6989	P	4.4e-05	7677	P	4.4e-05	8347.7	P	4.4e-05	7778.5	P	4.4e-05	9024.1	P	4.4e-05	6879.2	P	4.4e-05	7723.8	P	4.4e-05	8232.3	P	4.4e-05	8112.2	P	4.4e-05	8561	P	4.4e-05
sa_c3004s2562_a_at	912.7	P	4.4e-05	969.4	P	4.4e-05	1195.6	P	4.4e-05	1012.8	P	4.4e-05	1089.1	P	4.4e-05	504.5	P	4.4e-05	725.3	P	4.4e-05	873.7	P	4.4e-05	792.1	P	4.4e-05	754.2	P	4.4e-05	1120.6	P	4.4e-05	1015	P	4.4e-05	1111.5	P	4.4e-05	1334.4	P	4.4e-05	920.7	P	4.4e-05
sa_c3008s2564_a_at	186.7	P	0.000195	170.1	P	9.5e-05	77.4	P	0.028436	160.4	P	0.000581	100.7	P	0.002867	141.5	P	0.001248	126	P	0.004998	150.8	P	0.000581	130.6	P	0.000754	106.7	P	0.002275	102	P	0.001593	115.6	P	0.011384	68.8	A	0.139482	112	P	0.039648	48	A	0.13134
sa_c3012s2568_a_at	9860.8	P	4.4e-05	9662.1	P	4.4e-05	10187	P	4.4e-05	8727.3	P	4.4e-05	10483.9	P	4.4e-05	8470.3	P	4.4e-05	8930.6	P	4.4e-05	8170.4	P	4.4e-05	7658.9	P	4.4e-05	8085	P	4.4e-05	8071.4	P	4.4e-05	11275.9	P	4.4e-05	10742.4	P	4.4e-05	9713.8	P	4.4e-05	10108.7	P	4.4e-05
sa_c3016s2573_a_at	9268	P	4.4e-05	9608.3	P	4.4e-05	9569.4	P	4.4e-05	9184.5	P	4.4e-05	10434.3	P	4.4e-05	6388.3	P	4.4e-05	7353.1	P	4.4e-05	6824.5	P	4.4e-05	6418.6	P	4.4e-05	6572.4	P	4.4e-05	7671	P	4.4e-05	8445.3	P	4.4e-05	8770.9	P	4.4e-05	9257.8	P	4.4e-05	7996.1	P	4.4e-05
sa_c3020s2577_a_at	3017.6	P	4.4e-05	3338.1	P	4.4e-05	2851	P	4.4e-05	3272.7	P	4.4e-05	3294.4	P	4.4e-05	2542.4	P	4.4e-05	2273	P	4.4e-05	2734.1	P	4.4e-05	2438.9	P	4.4e-05	2415.2	P	4.4e-05	3867.7	P	4.4e-05	3377	P	4.4e-05	3155.6	P	4.4e-05	3125.4	P	4.4e-05	3638.2	P	4.4e-05
sa_c3024s2581_a_at	3848.4	P	4.4e-05	3730	P	4.4e-05	3349.3	P	4.4e-05	3731.7	P	4.4e-05	3937.7	P	4.4e-05	4020.3	P	4.4e-05	2440.1	P	4.4e-05	2748.6	P	4.4e-05	2655.6	P	4.4e-05	3203.3	P	4.4e-05	3766.7	P	4.4e-05	3464.1	P	4.4e-05	3263.8	P	4.4e-05	3314.9	P	4.4e-05	2930.9	P	4.4e-05
sa_c3028s2585_at	5145.2	P	4.4e-05	5422.6	P	4.4e-05	5629.9	P	4.4e-05	4942.9	P	4.4e-05	5231.3	P	4.4e-05	1454.1	P	4.4e-05	2134.5	P	4.4e-05	1832.1	P	4.4e-05	1451.6	P	4.4e-05	1564.9	P	4.4e-05	2446.8	P	4.4e-05	2336.8	P	4.4e-05	3422.6	P	4.4e-05	1733.2	P	4.4e-05	2915.9	P	4.4e-05
sa_c3032s2589_at	12104.3	P	4.4e-05	12616.8	P	4.4e-05	13725.1	P	4.4e-05	11804.8	P	4.4e-05	14577.9	P	4.4e-05	6327.7	P	4.4e-05	8090.3	P	4.4e-05	7024.7	P	4.4e-05	5833.4	P	4.4e-05	8220	P	4.4e-05	6739.9	P	4.4e-05	9251.6	P	4.4e-05	9754.3	P	4.4e-05	8402.1	P	4.4e-05	8521.4	P	4.4e-05
sa_c3032s2589_x_at	13058.4	P	4.4e-05	13020.1	P	4.4e-05	14152.1	P	4.4e-05	12125.8	P	4.4e-05	15899	P	4.4e-05	6780.3	P	4.4e-05	8509.2	P	4.4e-05	7200.2	P	4.4e-05	6263	P	4.4e-05	8003.7	P	4.4e-05	7217.8	P	4.4e-05	10038	P	4.4e-05	10422.1	P	4.4e-05	9458.4	P	4.4e-05	8899.9	P	4.4e-05
sa_c3036s2591_a_at	13400.5	P	4.4e-05	13539.2	P	4.4e-05	14892	P	4.4e-05	12390.3	P	4.4e-05	15900.5	P	4.4e-05	8028.2	P	4.4e-05	8502.1	P	4.4e-05	6899.7	P	4.4e-05	6416.9	P	4.4e-05	8492.8	P	4.4e-05	8414.4	P	4.4e-05	9759.4	P	4.4e-05	10844.9	P	4.4e-05	9267.6	P	4.4e-05	9624.1	P	4.4e-05
sa_c3043s2596_a_at	29.8	A	0.062863	12.3	A	0.41135	21.7	A	0.544591	27.5	A	0.313708	9.2	A	0.750784	28.1	A	0.067593	6.4	A	0.843374	2.9	A	0.712373	2.8	A	0.794308	9.6	A	0.71234	13.3	A	0.470241	12.6	A	0.794268	11.6	A	0.883908	17	A	0.51489	26.2	A	0.440641
sa_c3047s2600_a_at	2304.5	P	4.4e-05	3298.6	P	4.4e-05	2772.5	P	4.4e-05	2816.9	P	4.4e-05	2756.8	P	4.4e-05	2171.6	P	4.4e-05	3343.4	P	4.4e-05	2489.6	P	4.4e-05	2541.4	P	4.4e-05	1919.2	P	4.4e-05	2714.5	P	4.4e-05	2978.2	P	4.4e-05	3102	P	4.4e-05	2772.1	P	4.4e-05	2949.5	P	4.4e-05
sa_c3053s2604_a_at	3891.2	P	4.4e-05	4107.6	P	4.4e-05	3230.8	P	4.4e-05	4482.1	P	5.2e-05	4424.6	P	4.4e-05	2851.4	P	4.4e-05	2849.6	P	5.2e-05	3010.7	P	5.2e-05	3496.7	P	5.2e-05	3699.1	P	5.2e-05	2606.7	P	5.2e-05	2456	P	5.2e-05	2547.5	P	5.2e-05	2872.1	P	5.2e-05	2739.5	P	4.4e-05
sa_c3055s2610_a_at	2202.4	P	4.4e-05	2385.7	P	4.4e-05	1704.1	P	4.4e-05	2365.2	P	4.4e-05	2575.3	P	4.4e-05	1786.2	P	4.4e-05	1521.5	P	4.4e-05	1581.8	P	4.4e-05	1853.3	P	4.4e-05	2005.2	P	4.4e-05	1978.1	P	4.4e-05	1265	P	4.4e-05	1217.4	P	4.4e-05	1576.7	P	4.4e-05	1513	P	4.4e-05
sa_c3059s2614_a_at	160.8	P	4.4e-05	228.2	P	5.2e-05	182.8	P	0.000195	223.7	P	5.2e-05	269.3	P	7e-05	529.2	P	4.4e-05	293.2	P	4.4e-05	150.9	P	9.5e-05	283.3	P	4.4e-05	231.4	P	4.4e-05	1163.2	P	4.4e-05	442.4	P	4.4e-05	993.3	P	4.4e-05	258.7	P	4.4e-05	310.5	P	5.2e-05
sa_c3066s2615_a_at	1540	P	4.4e-05	1581.9	P	4.4e-05	1441.5	P	4.4e-05	1461	P	4.4e-05	1640.6	P	4.4e-05	1948.5	P	4.4e-05	1957.5	P	4.4e-05	2045.8	P	4.4e-05	2041.4	P	4.4e-05	2023.3	P	4.4e-05	1626.7	P	4.4e-05	1839.2	P	4.4e-05	1640.8	P	4.4e-05	1691.8	P	4.4e-05	1952.9	P	4.4e-05
sa_c3067s2621_a_at	2587.1	P	4.4e-05	2298	P	4.4e-05	2158.5	P	4.4e-05	2032.7	P	4.4e-05	1944.3	P	4.4e-05	3241.3	P	4.4e-05	3352	P	4.4e-05	3429.6	P	4.4e-05	3875.9	P	4.4e-05	3357.1	P	4.4e-05	3540.2	P	4.4e-05	3053.3	P	4.4e-05	2945.5	P	4.4e-05	3548.7	P	4.4e-05	3074	P	4.4e-05
sa_c3073s2625_a_at	285.8	P	4.4e-05	171	P	4.4e-05	168.5	P	4.4e-05	180.4	P	4.4e-05	184.3	P	0.000127	448.8	P	4.4e-05	252.4	P	4.4e-05	283.6	P	4.4e-05	323.8	P	4.4e-05	236.9	P	4.4e-05	447	P	4.4e-05	265.3	P	6e-05	309.4	P	4.4e-05	272.3	P	4.4e-05	323.2	P	4.4e-05
sa_c3077s2628_a_at	50.3	P	0.001408	59.6	P	0.002867	29.5	A	0.239063	63.2	P	0.000972	45.2	P	0.010256	50	P	0.033677	43.6	P	0.00844	54.1	P	0.000296	36.8	P	0.000258	78.3	P	0.006871	20	A	0.175223	56.3	P	0.00762	49.5	P	0.039595	57	P	0.004995	47.2	P	0.023871
sa_c3079s2633_a_at	1260.3	P	4.4e-05	965.1	P	6e-05	1163.7	P	5.2e-05	1121.9	P	4.4e-05	1033.9	P	6e-05	1350.3	P	4.4e-05	1257.2	P	5.2e-05	1238.7	P	4.4e-05	1585.5	P	4.4e-05	1319.6	P	4.4e-05	1866.4	P	4.4e-05	1522.3	P	4.4e-05	1592.5	P	4.4e-05	1464.3	P	5.2e-05	1924.9	P	5.2e-05
sa_c3083s2636_a_at	1408.5	P	4.4e-05	1142.5	P	4.4e-05	1185.8	P	4.4e-05	1047.9	P	4.4e-05	1032.3	P	4.4e-05	2097.7	P	4.4e-05	1575.6	P	4.4e-05	1632.9	P	4.4e-05	1680.6	P	4.4e-05	1496.9	P	4.4e-05	2660.8	P	4.4e-05	1724.8	P	4.4e-05	1666.3	P	4.4e-05	1849.8	P	4.4e-05	1503.2	P	4.4e-05
sa_c3087s2640_a_at	2649	P	4.4e-05	1948.1	P	4.4e-05	2527	P	4.4e-05	2677.7	P	4.4e-05	2269.3	P	4.4e-05	4395.4	P	4.4e-05	2644.3	P	4.4e-05	1509.5	P	4.4e-05	2990.3	P	4.4e-05	2010.6	P	4.4e-05	4613.2	P	4.4e-05	3017.3	P	4.4e-05	4593.3	P	4.4e-05	3085.7	P	4.4e-05	2949.3	P	4.4e-05
sa_c3091s2644_a_at	1767.5	P	4.4e-05	1329.6	P	4.4e-05	1501.5	P	4.4e-05	1736.1	P	4.4e-05	1295	P	4.4e-05	3156.8	P	4.4e-05	1981.9	P	4.4e-05	1152	P	4.4e-05	2337.6	P	4.4e-05	1683.5	P	4.4e-05	2892.9	P	4.4e-05	2000.2	P	4.4e-05	2990.9	P	4.4e-05	1858.2	P	4.4e-05	1761	P	4.4e-05
sa_c2843s2411_a_at	1304.8	P	4.4e-05	1082.1	P	4.4e-05	853	P	4.4e-05	1148.3	P	4.4e-05	889.1	P	4.4e-05	492	P	4.4e-05	726.9	P	4.4e-05	669.5	P	4.4e-05	874.7	P	4.4e-05	845.8	P	4.4e-05	612.3	P	4.4e-05	557.2	P	5.2e-05	661.8	P	5.2e-05	585.7	P	4.4e-05	661.2	P	4.4e-05
sa_c2851s2417_at	1058.1	P	4.4e-05	1957.2	P	4.4e-05	1919.6	P	4.4e-05	1386.3	P	4.4e-05	1328.4	P	4.4e-05	1201.5	P	4.4e-05	1566.1	P	4.4e-05	1052.2	P	4.4e-05	968	P	4.4e-05	1084.2	P	4.4e-05	1754.7	P	4.4e-05	1897.2	P	4.4e-05	1547.8	P	4.4e-05	1583.5	P	4.4e-05	1532.3	P	4.4e-05
sa_c2851s2417_x_at	1027	P	4.4e-05	1746.9	P	4.4e-05	1599	P	4.4e-05	1263.3	P	4.4e-05	1372	P	4.4e-05	1205.6	P	4.4e-05	1507.9	P	4.4e-05	830	P	4.4e-05	893.1	P	4.4e-05	887.9	P	4.4e-05	1880.1	P	4.4e-05	1840.7	P	4.4e-05	1367.4	P	4.4e-05	1675.5	P	4.4e-05	1356.4	P	4.4e-05
sa_c2855s2422_a_at	96.7	P	7e-05	63.3	P	0.000195	84	P	0.000972	68.5	P	0.001102	55.6	P	0.010311	117	P	6e-05	85.5	P	0.000258	110.9	P	0.000127	81.7	P	9.4e-05	50.6	P	0.000258	134.4	P	4.4e-05	84.6	P	0.000446	87.7	P	6e-05	99.2	P	0.000659	66.9	P	0.002556
sa_c2861s2424_a_at	1560.5	P	4.4e-05	1372.8	P	4.4e-05	1647.5	P	4.4e-05	1509.6	P	4.4e-05	1502.9	P	4.4e-05	1240.9	P	4.4e-05	1148.1	P	4.4e-05	1434	P	4.4e-05	1262.7	P	4.4e-05	1262.9	P	4.4e-05	1761	P	4.4e-05	1310	P	4.4e-05	1589.9	P	4.4e-05	1422.8	P	4.4e-05	1649.3	P	4.4e-05
sa_c2863s2428_a_at	2123.7	P	4.4e-05	1844.5	P	4.4e-05	1739.1	P	4.4e-05	1652.6	P	4.4e-05	1523.2	P	4.4e-05	1213.4	P	4.4e-05	956.3	P	4.4e-05	815.7	P	4.4e-05	974.9	P	4.4e-05	874.9	P	4.4e-05	1723.7	P	4.4e-05	1371.9	P	4.4e-05	1766.4	P	4.4e-05	1281.5	P	4.4e-05	1338.3	P	4.4e-05
sa_c2867s2431_a_at	946.2	P	4.4e-05	1082.4	P	4.4e-05	1377.9	P	4.4e-05	1033.8	P	4.4e-05	1139.3	P	4.4e-05	470.8	P	4.4e-05	707.2	P	4.4e-05	764.6	P	4.4e-05	668.8	P	4.4e-05	669.1	P	4.4e-05	1059.9	P	4.4e-05	1114.3	P	4.4e-05	1210.1	P	4.4e-05	1195.2	P	4.4e-05	1469.9	P	4.4e-05
sa_c2871s2435_a_at	2472.3	P	4.4e-05	2260.1	P	4.4e-05	3179.4	P	4.4e-05	2525.4	P	4.4e-05	2698.1	P	4.4e-05	1321.4	P	4.4e-05	1448.6	P	4.4e-05	1597.9	P	4.4e-05	1683.9	P	4.4e-05	1626.2	P	4.4e-05	2647.8	P	4.4e-05	2892.8	P	4.4e-05	2675	P	4.4e-05	3118.6	P	4.4e-05	3115.4	P	4.4e-05
sa_c2875s2441_a_at	2642.2	P	4.4e-05	2354.4	P	4.4e-05	1703.8	P	4.4e-05	2579.6	P	4.4e-05	2283.3	P	4.4e-05	2756.5	P	4.4e-05	2661	P	4.4e-05	2704.7	P	4.4e-05	2834.2	P	4.4e-05	2859.9	P	4.4e-05	2333.3	P	4.4e-05	2117.5	P	4.4e-05	2102.6	P	4.4e-05	2248.9	P	4.4e-05	2108.7	P	4.4e-05
sa_c2879s2445_a_at	4000.5	P	4.4e-05	3624.4	P	4.4e-05	2766.1	P	4.4e-05	3553.5	P	4.4e-05	3717.5	P	4.4e-05	5172.4	P	4.4e-05	4517.6	P	4.4e-05	5025.5	P	4.4e-05	4912.8	P	4.4e-05	4624.5	P	4.4e-05	3388.5	P	4.4e-05	3194.2	P	4.4e-05	3137.9	P	4.4e-05	4223.9	P	4.4e-05	3822.3	P	4.4e-05
sa_c2883s2448_at	1415.1	P	4.4e-05	1466.4	P	5.2e-05	1169.3	P	4.4e-05	1527.5	P	4.4e-05	1314.8	P	4.4e-05	572.8	P	6e-05	634.7	P	4.4e-05	605.7	P	4.4e-05	658.8	P	4.4e-05	547.3	P	4.4e-05	814.1	P	5.2e-05	747.2	P	7e-05	753.4	P	7e-05	778.4	P	4.4e-05	706.3	P	0.00011
sa_c2887s2452_a_at	2241.4	P	4.4e-05	2108.5	P	4.4e-05	1437.5	P	4.4e-05	2235.9	P	4.4e-05	2138.5	P	4.4e-05	623.5	P	4.4e-05	884.7	P	5.2e-05	798.2	P	4.4e-05	1005.7	P	4.4e-05	855.4	P	4.4e-05	836.8	P	5.2e-05	1014.4	P	4.4e-05	1057.9	P	4.4e-05	1215.4	P	4.4e-05	1048.3	P	4.4e-05
sa_c2891s2455_a_at	207.7	P	8.1e-05	119.1	P	0.000258	120.2	P	4.4e-05	131	P	0.000258	142.8	P	0.000224	274.9	P	0.00011	135.8	P	0.000127	162.9	P	0.000147	187.2	P	0.00011	168.4	P	8.1e-05	342.4	P	5.2e-05	155.7	P	0.000445	175.3	P	0.000509	141.6	P	0.000127	148.7	P	9.5e-05
sa_c2895s2460_x_at	15.5	A	0.588665	14.5	A	0.216344	16.7	A	0.396814	15	A	0.61755	12.6	A	0.34049	21.8	A	0.368405	21.9	P	0.013804	22.6	M	0.058444	12.4	A	0.067321	17.7	A	0.485102	21.3	A	0.083574	18.4	A	0.102106	17	A	0.712307	20.1	A	0.396867	18.4	A	0.529765
sa_c2899s2464_a_at	3854.2	P	4.4e-05	3376	P	4.4e-05	3714.2	P	4.4e-05	3075	P	4.4e-05	3464.5	P	4.4e-05	2013	P	4.4e-05	1920.4	P	4.4e-05	1879.2	P	4.4e-05	2047.2	P	4.4e-05	2260.4	P	4.4e-05	2660.6	P	4.4e-05	2924.1	P	4.4e-05	2550.2	P	4.4e-05	2706.9	P	4.4e-05	2924.5	P	4.4e-05
sa_c2908s2469_a_at	4267.6	P	4.4e-05	4308.9	P	4.4e-05	2982.1	P	4.4e-05	3768.4	P	4.4e-05	4538.9	P	4.4e-05	1921.4	P	4.4e-05	2720.6	P	4.4e-05	2576.2	P	4.4e-05	2072.7	P	4.4e-05	2585.3	P	4.4e-05	2136	P	4.4e-05	2516.5	P	4.4e-05	2129.9	P	4.4e-05	2174.8	P	4.4e-05	2209.9	P	4.4e-05
sa_c2910s2472_a_at	2818.6	P	4.4e-05	2619.4	P	4.4e-05	1848.7	P	4.4e-05	2015.7	P	4.4e-05	2835.8	P	4.4e-05	1281.7	P	4.4e-05	1619.9	P	4.4e-05	1658.1	P	4.4e-05	1282.1	P	4.4e-05	1703.5	P	4.4e-05	1428.1	P	4.4e-05	1641.1	P	4.4e-05	1584.5	P	4.4e-05	1257	P	4.4e-05	1447.6	P	4.4e-05
sa_c2914s2476_a_at	2795.8	P	4.4e-05	2755	P	4.4e-05	1786.3	P	4.4e-05	2363.2	P	4.4e-05	3063.9	P	4.4e-05	1617.4	P	4.4e-05	1766.8	P	4.4e-05	1899.1	P	4.4e-05	1286.5	P	4.4e-05	1789.4	P	4.4e-05	1548.8	P	4.4e-05	1496.3	P	4.4e-05	1387.2	P	4.4e-05	1235	P	4.4e-05	1628.6	P	4.4e-05
sa_c2918s2481_a_at	509.6	P	5.2e-05	449.1	P	4.4e-05	2900.2	P	4.4e-05	599.7	P	5.2e-05	570.3	P	4.4e-05	7878.5	P	4.4e-05	3665.2	P	4.4e-05	706.1	P	4.4e-05	4161.4	P	4.4e-05	1973	P	4.4e-05	7050.7	P	4.4e-05	3342.8	P	4.4e-05	6891	P	4.4e-05	2724.1	P	4.4e-05	2497.2	P	4.4e-05
sa_c2922s2484_a_at	11748.2	P	4.4e-05	12063.2	P	4.4e-05	11565.3	P	4.4e-05	11239.1	P	4.4e-05	12986.8	P	4.4e-05	7873	P	4.4e-05	6982.3	P	4.4e-05	6300.2	P	4.4e-05	6552.3	P	4.4e-05	6459.6	P	5.2e-05	7539.7	P	4.4e-05	8011.3	P	4.4e-05	8613.4	P	4.4e-05	7973.7	P	4.4e-05	8417.3	P	4.4e-05
sa_c2926s2487_at	10801.9	P	4.4e-05	10651.1	P	4.4e-05	10544.4	P	4.4e-05	10472.9	P	4.4e-05	12384	P	4.4e-05	5422.1	P	4.4e-05	6893.9	P	4.4e-05	4629	P	4.4e-05	5155.7	P	4.4e-05	4925.3	P	4.4e-05	5569.8	P	4.4e-05	8475.4	P	4.4e-05	7587.9	P	4.4e-05	7220.2	P	4.4e-05	7382.6	P	4.4e-05
sa_c2930s2494_a_at	1487.2	P	4.4e-05	1292.5	P	4.4e-05	1239	P	4.4e-05	1394.7	P	4.4e-05	1259	P	4.4e-05	1199	P	4.4e-05	1141.8	P	4.4e-05	1128.3	P	4.4e-05	1316.7	P	4.4e-05	1193.7	P	4.4e-05	1598.4	P	4.4e-05	1688.7	P	4.4e-05	1549.1	P	4.4e-05	1778.6	P	4.4e-05	1458.2	P	4.4e-05
sa_c2934s2498_a_at	2125.2	P	4.4e-05	1502.4	P	4.4e-05	1649.8	P	4.4e-05	1719	P	4.4e-05	1548.8	P	4.4e-05	1504.5	P	4.4e-05	1681.7	P	4.4e-05	1718.1	P	4.4e-05	1710	P	4.4e-05	1449.8	P	4.4e-05	2444.7	P	4.4e-05	2150.4	P	4.4e-05	2391.2	P	4.4e-05	2232.3	P	4.4e-05	2230.1	P	4.4e-05
sa_c2938s2500_at	801.5	P	6e-05	1001.2	P	5.2e-05	673.6	P	7e-05	824.3	P	8.1e-05	547.4	P	0.000147	2199	P	4.4e-05	2873.8	P	4.4e-05	3056	P	4.4e-05	2730.3	P	4.4e-05	1840.1	P	5.2e-05	4290.2	P	4.4e-05	3176.5	P	4.4e-05	3932.7	P	4.4e-05	3095.5	P	5.2e-05	3100.2	P	4.4e-05
sa_c2942s2505_a_at	484	P	4.4e-05	364.1	P	4.4e-05	343.3	P	7e-05	376	P	4.4e-05	308.1	P	7e-05	2460.3	P	4.4e-05	2189.7	P	4.4e-05	2600.6	P	4.4e-05	2094.4	P	4.4e-05	1889.5	P	4.4e-05	3738.5	P	4.4e-05	3038.7	P	4.4e-05	3421.2	P	4.4e-05	3620.2	P	4.4e-05	2630.4	P	4.4e-05
sa_c2946s2510_a_at	182.9	P	0.000195	146.5	P	4.4e-05	202.7	P	0.000147	143.7	P	0.000509	139.7	P	0.000169	133	P	7e-05	124.3	P	0.000127	129.4	P	0.000297	135.2	P	7e-05	103.6	P	0.000147	210.6	P	4.4e-05	202.6	P	0.000127	138.9	P	4.4e-05	171	P	0.000169	171.5	P	5.2e-05
sa_c2956s2512_a_at	158.4	P	0.00034	134	P	0.00034	149.2	P	0.00039	157.5	P	0.000169	136.7	P	0.000857	188.4	P	4.4e-05	150.4	P	0.000224	165.5	P	4.4e-05	163.6	P	4.4e-05	179.8	P	0.000127	115.2	P	6e-05	88.5	P	0.000127	114.2	P	0.00762	108.3	P	0.001102	126.8	P	0.000389
sa_c2960s2517_a_at	58.3	P	0.000579	51	P	0.000389	33.9	P	0.023929	58.6	P	0.000169	51.2	P	0.001102	45	P	0.001246	23.9	A	0.09559	39	P	0.02606	26.3	A	0.0727	39.7	P	0.009332	42.2	P	0.000195	45.3	P	0.000752	36.5	P	0.002275	31	P	0.006183	36.4	A	0.089099
sa_c2964s2521_a_at	3305.8	P	5.2e-05	4148.5	P	4.4e-05	3936.8	P	4.4e-05	4540.9	P	4.4e-05	4329.6	P	4.4e-05	1655.7	P	4.4e-05	2086.3	P	4.4e-05	1781.6	P	5.2e-05	2034.8	P	4.4e-05	1722.1	P	4.4e-05	3080.8	P	4.4e-05	3213.5	P	5.2e-05	3199.8	P	4.4e-05	3110.1	P	4.4e-05	3467.1	P	4.4e-05
sa_c2968s2524_a_at	39	P	0.021902	39.8	P	0.03363	22.4	A	0.514891	17.6	A	0.27478	40.8	A	0.067644	44.3	P	0.020013	35.5	P	0.002552	46	P	0.004014	28.7	P	0.039648	30.7	P	0.036557	77.6	P	0.000509	52	P	0.021893	51.1	P	0.026009	40.9	P	0.009327	38	M	0.046482
sa_c2972s2529_a_at	4926	P	4.4e-05	4843.2	P	4.4e-05	4961.5	P	4.4e-05	5579.1	P	4.4e-05	5359.5	P	4.4e-05	2144.2	P	4.4e-05	2714.4	P	4.4e-05	2310.4	P	4.4e-05	2690.2	P	4.4e-05	2207.6	P	4.4e-05	3637.2	P	4.4e-05	4589.3	P	4.4e-05	4828.4	P	4.4e-05	4980.3	P	4.4e-05	4828.8	P	4.4e-05
sa_c3094s2647_a_at	4146.6	P	4.4e-05	4137.2	P	4.4e-05	5209.7	P	4.4e-05	3076.3	P	4.4e-05	3986.4	P	4.4e-05	6131.3	P	4.4e-05	4255.7	P	4.4e-05	3944.9	P	4.4e-05	3043.7	P	4.4e-05	4483.6	P	4.4e-05	5121.5	P	5.2e-05	4900.3	P	4.4e-05	4594.9	P	4.4e-05	3992.7	P	4.4e-05	5149.3	P	4.4e-05
sa_c3220s2767_at	1798.2	P	4.4e-05	1154.5	P	4.4e-05	1399.4	P	4.4e-05	1376.5	P	4.4e-05	996.1	P	4.4e-05	2382.8	P	4.4e-05	2222.7	P	4.4e-05	3038.3	P	4.4e-05	2595.6	P	4.4e-05	2187.8	P	4.4e-05	5145.6	P	4.4e-05	4961.9	P	4.4e-05	5617.2	P	4.4e-05	4891.6	P	4.4e-05	6026	P	4.4e-05
sa_c3224s2774_a_at	536.2	P	5.2e-05	341.8	P	5.2e-05	298.1	P	4.4e-05	246.2	P	5.2e-05	280.8	P	5.2e-05	1525.2	P	4.4e-05	886.7	P	4.4e-05	821.7	P	4.4e-05	883.4	P	4.4e-05	613	P	4.4e-05	1631.6	P	4.4e-05	1110.1	P	4.4e-05	1330.9	P	4.4e-05	866.7	P	4.4e-05	955.9	P	5.2e-05
sa_c3228s2778_a_at	711.8	P	5.2e-05	679.3	P	4.4e-05	659	P	5.2e-05	719.1	P	6e-05	764	P	5.2e-05	514.3	P	4.4e-05	435.3	P	6e-05	413.1	P	4.4e-05	632.6	P	4.4e-05	506	P	4.4e-05	584.5	P	4.4e-05	418.7	P	9.5e-05	454.5	P	6e-05	492.3	P	4.4e-05	540.2	P	4.4e-05
sa_c3233s2782_a_at	84.9	P	0.000662	49.9	P	0.002275	114	P	0.000127	74.6	P	0.004484	54.7	P	0.011378	75.1	P	0.00039	71.4	P	4.4e-05	66.5	P	0.007616	79.1	P	0.000446	57.1	P	0.000169	53.8	P	0.002023	89.7	P	0.000258	116.9	P	0.000662	73.9	P	0.000857	108.9	P	0.000169
sa_c3237s2785_a_at	2514	P	4.4e-05	1577	P	4.4e-05	5720.1	P	4.4e-05	2193.4	P	4.4e-05	1515.2	P	4.4e-05	5381	P	5.2e-05	3393.7	P	4.4e-05	2774	P	4.4e-05	3619.9	P	4.4e-05	2338.3	P	4.4e-05	7482.6	P	5.2e-05	7458.2	P	4.4e-05	9252.5	P	4.4e-05	7325.1	P	4.4e-05	7296.2	P	4.4e-05
sa_c3241s2789_a_at	180.4	P	4.4e-05	262	P	5.2e-05	299.2	P	5.2e-05	171.7	P	4.4e-05	334.7	P	0.00011	4484.9	P	4.4e-05	1593.3	P	4.4e-05	272	P	5.2e-05	1391.2	P	4.4e-05	819.2	P	4.4e-05	2696	P	4.4e-05	889	P	6e-05	2706.4	P	4.4e-05	714.2	P	4.4e-05	563.9	P	4.4e-05
sa_c3244s2793_a_at	33.2	M	0.058428	62.6	P	0.000296	43.7	P	0.023929	55.3	P	0.026111	76.1	P	0.000752	708.6	P	4.4e-05	359.7	P	4.4e-05	157.4	P	8.1e-05	402.5	P	4.4e-05	401	P	5.2e-05	1087.9	P	4.4e-05	260.1	P	7e-05	351.7	P	7e-05	357.7	P	0.000146	275.2	P	4.4e-05
sa_c3250s2795_a_at	43.1	M	0.054183	68.4	P	0.00039	72.7	P	0.003212	79.8	P	0.000445	88.6	P	0.000146	776.8	P	4.4e-05	418.2	P	4.4e-05	104.7	P	4.4e-05	316.4	P	4.4e-05	278.6	P	4.4e-05	930.9	P	4.4e-05	285.8	P	4.4e-05	402.9	P	4.4e-05	289.6	P	4.4e-05	296	P	4.4e-05
sa_c3252s2802_a_at	3190.1	P	4.4e-05	2671.6	P	5.2e-05	3002.8	P	4.4e-05	2527	P	5.2e-05	2426	P	5.2e-05	6322.6	P	4.4e-05	4669.2	P	5.2e-05	5839.6	P	4.4e-05	4796.1	P	4.4e-05	4911.1	P	4.4e-05	5022.9	P	4.4e-05	3760.7	P	4.4e-05	4208.3	P	5.2e-05	3523.1	P	5.2e-05	2833.5	P	5.2e-05
sa_c3262s2810_a_at	1238.9	P	4.4e-05	1164.4	P	5.2e-05	1159.9	P	4.4e-05	1234.4	P	5.2e-05	1050.1	P	5.2e-05	5829.9	P	4.4e-05	5264.4	P	4.4e-05	5989.3	P	4.4e-05	5407.4	P	4.4e-05	5720.8	P	4.4e-05	2113.9	P	4.4e-05	2087.4	P	4.4e-05	1912.7	P	4.4e-05	2555.3	P	4.4e-05	2771.1	P	4.4e-05
sa_c3270s2813_at	3774.6	P	4.4e-05	5224.7	P	4.4e-05	4938.8	P	4.4e-05	5261.2	P	4.4e-05	4800.2	P	4.4e-05	2340.1	P	4.4e-05	3528.7	P	4.4e-05	2878.7	P	4.4e-05	3345.8	P	4.4e-05	2889.1	P	4.4e-05	3645.6	P	4.4e-05	4520.6	P	4.4e-05	3530.8	P	4.4e-05	3952.9	P	4.4e-05	3552.1	P	4.4e-05
sa_c3276s2817_a_at	5917.1	P	4.4e-05	6227.8	P	4.4e-05	5570.6	P	4.4e-05	7370.6	P	4.4e-05	7424	P	4.4e-05	2408	P	4.4e-05	3836.1	P	4.4e-05	3879	P	4.4e-05	4117.7	P	4.4e-05	3776.8	P	4.4e-05	3910.4	P	4.4e-05	5444.3	P	4.4e-05	5276.6	P	4.4e-05	6004	P	4.4e-05	5038.1	P	4.4e-05
sa_c3278s2822_a_at	5141.5	P	4.4e-05	5365.6	P	4.4e-05	4837.6	P	4.4e-05	5341.6	P	4.4e-05	5934.8	P	4.4e-05	1519.6	P	4.4e-05	3397.3	P	4.4e-05	2659.1	P	4.4e-05	2981.9	P	4.4e-05	2775.4	P	4.4e-05	2497.3	P	4.4e-05	4304.4	P	4.4e-05	4375.8	P	4.4e-05	5552.5	P	4.4e-05	4278.9	P	4.4e-05
sa_c3282s2825_a_at	3217.8	P	4.4e-05	3001.1	P	4.4e-05	3255.7	P	4.4e-05	3326.8	P	4.4e-05	3743.7	P	4.4e-05	1259.4	P	4.4e-05	1823.1	P	4.4e-05	1923.2	P	4.4e-05	1687.7	P	4.4e-05	2134.7	P	4.4e-05	1864.3	P	4.4e-05	3136.6	P	4.4e-05	2666.2	P	4.4e-05	3605.1	P	4.4e-05	2646.9	P	4.4e-05
sa_c3286s2830_a_at	1492	P	4.4e-05	1341.6	P	4.4e-05	1160	P	4.4e-05	1341.4	P	4.4e-05	1202.3	P	4.4e-05	430	P	5.2e-05	686.7	P	5.2e-05	668.3	P	5.2e-05	779	P	4.4e-05	762.1	P	4.4e-05	799.8	P	4.4e-05	1016.2	P	4.4e-05	1027.7	P	4.4e-05	1150.6	P	4.4e-05	1293.5	P	4.4e-05
sa_c3290s2834_a_at	2489.9	P	4.4e-05	2662.7	P	4.4e-05	2691.2	P	4.4e-05	2679.7	P	4.4e-05	2940.6	P	4.4e-05	3832.3	P	4.4e-05	3070.4	P	4.4e-05	2734.1	P	4.4e-05	2755.6	P	4.4e-05	3041.1	P	4.4e-05	3245.9	P	4.4e-05	3153.8	P	4.4e-05	3179.9	P	4.4e-05	3130.7	P	4.4e-05	2989.9	P	4.4e-05
sa_c3294s2837_at	1.3	A	0.945817	10.2	A	0.5	6.1	A	0.852103	14.9	A	0.529765	2.4	A	0.960365	1	A	0.997551	15	A	0.175223	11.6	A	0.588627	15.7	A	0.101948	15.5	A	0.396893	6.8	A	0.686337	10.6	A	0.559359	4.8	A	0.860643	4.6	A	0.922106	9.1	A	0.699441
sa_c3294s2837_x_at	16	A	0.686292	16.8	A	0.274937	36.7	A	0.239024	20.9	A	0.227617	29.8	A	0.089459	14.5	A	0.368438	23.9	A	0.089478	2.5	A	0.834181	2.1	A	0.843311	16.2	A	0.382579	11.3	A	0.262592	1.9	A	0.966347	19.7	A	0.74926	14.8	A	0.368194	3.6	A	0.843501
sa_c3298s2841_at	105.6	P	0.001248	145.4	P	9.5e-05	118.5	P	0.000581	107.8	P	0.000258	109	P	0.002021	204.5	P	0.000258	215.8	P	0.000389	169.8	P	0.000127	148.2	P	7e-05	210	P	0.00011	159.8	P	7e-05	176	P	0.00034	140.1	P	0.000445	97.7	P	0.000509	157.8	P	0.000146
sa_c3298s2841_x_at	143.2	P	9.5e-05	220.7	P	0.00011	179.2	P	0.00034	124.3	P	0.000446	124	P	0.000581	222	P	0.000127	278.9	P	4.4e-05	206.3	P	5.2e-05	178.3	P	9.5e-05	171.9	P	0.00034	239.3	P	5.2e-05	189.3	P	0.000109	187.6	P	0.000389	129.9	P	0.000581	143	P	4.4e-05
sa_c3302s2845_a_at	553.8	P	6e-05	524.2	P	5.2e-05	533.2	P	4.4e-05	442.7	P	4.4e-05	430.4	P	7e-05	939.9	P	4.4e-05	726.1	P	5.2e-05	867.5	P	4.4e-05	842.2	P	4.4e-05	752	P	4.4e-05	1005.8	P	4.4e-05	719.9	P	6e-05	649.6	P	6e-05	643.2	P	5.2e-05	661.3	P	4.4e-05
sa_c3306s2847_a_at	1927.7	P	4.4e-05	1643.4	P	4.4e-05	1283.2	P	4.4e-05	1721.9	P	4.4e-05	1810.7	P	4.4e-05	1541.9	P	6e-05	1584.9	P	4.4e-05	1680.4	P	4.4e-05	1662.9	P	4.4e-05	1917.4	P	4.4e-05	1504.6	P	4.4e-05	1231.8	P	4.4e-05	1140.9	P	4.4e-05	1410.9	P	4.4e-05	1426.1	P	4.4e-05
sa_c3310s2853_a_at	463.7	P	4.4e-05	532.2	P	4.4e-05	481.8	P	7e-05	479.6	P	4.4e-05	389.9	P	5.2e-05	985.9	P	4.4e-05	801.1	P	4.4e-05	1057	P	4.4e-05	1096.2	P	4.4e-05	931.1	P	4.4e-05	922.1	P	4.4e-05	678.7	P	5.2e-05	669.6	P	4.4e-05	737.2	P	4.4e-05	708.2	P	4.4e-05
sa_c3316s2858_a_at	4314.1	P	4.4e-05	4150.5	P	4.4e-05	3382.6	P	4.4e-05	4293.4	P	4.4e-05	3916.3	P	4.4e-05	4398.3	P	4.4e-05	4873.5	P	4.4e-05	4180.2	P	4.4e-05	4299.3	P	4.4e-05	4763.4	P	4.4e-05	4460.8	P	4.4e-05	4991.7	P	4.4e-05	5001.5	P	4.4e-05	4773.7	P	4.4e-05	5702	P	4.4e-05
sa_c3318s2862_at	4562.8	P	4.4e-05	3426.4	P	4.4e-05	3225.9	P	4.4e-05	3395.2	P	4.4e-05	3551.9	P	4.4e-05	4383.8	P	4.4e-05	4141.4	P	4.4e-05	3434.6	P	4.4e-05	4499.5	P	4.4e-05	4360.3	P	4.4e-05	4511.2	P	4.4e-05	4704.1	P	4.4e-05	4881.5	P	4.4e-05	5244.6	P	4.4e-05	5277.5	P	4.4e-05
sa_c3322s2866_a_at	3525.4	P	4.4e-05	4084	P	4.4e-05	4027.4	P	4.4e-05	3916.3	P	4.4e-05	4328.1	P	4.4e-05	3072.2	P	4.4e-05	3348.7	P	4.4e-05	3082.8	P	4.4e-05	3308.6	P	4.4e-05	3205.4	P	4.4e-05	3306.2	P	4.4e-05	3352.4	P	4.4e-05	2548.8	P	4.4e-05	4065.3	P	4.4e-05	2864.2	P	4.4e-05
sa_c3326s2869_a_at	5466.3	P	4.4e-05	5260	P	4.4e-05	6019	P	4.4e-05	5667.2	P	4.4e-05	5775.3	P	4.4e-05	2987.9	P	4.4e-05	4711.9	P	4.4e-05	4987.1	P	4.4e-05	5729.1	P	4.4e-05	5970.2	P	4.4e-05	3065	P	4.4e-05	3842.2	P	4.4e-05	3610	P	4.4e-05	4935.3	P	4.4e-05	4339.6	P	4.4e-05
sa_c3330s2873_at	1510.9	P	4.4e-05	1341.8	P	4.4e-05	1547.2	P	4.4e-05	1507.8	P	4.4e-05	1374.9	P	4.4e-05	1074.1	P	4.4e-05	1305.2	P	4.4e-05	1512	P	4.4e-05	1730.5	P	4.4e-05	1393	P	4.4e-05	1194.5	P	4.4e-05	1157.8	P	4.4e-05	1193.6	P	4.4e-05	1316.1	P	4.4e-05	1343.5	P	4.4e-05
sa_c3341s2876_a_at	666.4	P	4.4e-05	652.8	P	4.4e-05	678.8	P	6e-05	744.1	P	5.2e-05	716.3	P	4.4e-05	1112.7	P	4.4e-05	1512.8	P	4.4e-05	1718.6	P	4.4e-05	1702.4	P	4.4e-05	1652.5	P	4.4e-05	1213.7	P	4.4e-05	1227.4	P	4.4e-05	1283	P	4.4e-05	1551.7	P	4.4e-05	1613.6	P	4.4e-05
sa_c3347s2879_a_at	1489.8	P	4.4e-05	1529.5	P	4.4e-05	1413	P	4.4e-05	1572.1	P	4.4e-05	1905.1	P	4.4e-05	1191.5	P	4.4e-05	1449.9	P	4.4e-05	991.2	P	4.4e-05	1229.7	P	4.4e-05	924.3	P	4.4e-05	1502.1	P	4.4e-05	1910.4	P	4.4e-05	1636.9	P	4.4e-05	1841.9	P	4.4e-05	1913.4	P	4.4e-05
sa_c3349s2883_a_at	3482.8	P	4.4e-05	3152.4	P	4.4e-05	3556.1	P	4.4e-05	3426.7	P	4.4e-05	3636.7	P	4.4e-05	2562.1	P	4.4e-05	3117.4	P	4.4e-05	2495.6	P	4.4e-05	3176.4	P	4.4e-05	3130.3	P	4.4e-05	4066.4	P	4.4e-05	4294.8	P	4.4e-05	4176.9	P	4.4e-05	4937.7	P	4.4e-05	4667.8	P	4.4e-05
sa_c3098s2651_a_at	3472.4	P	4.4e-05	3571.1	P	4.4e-05	4998.4	P	4.4e-05	3838.4	P	4.4e-05	2851.9	P	4.4e-05	3723.8	P	4.4e-05	3864.9	P	4.4e-05	5387.7	P	4.4e-05	4937.5	P	4.4e-05	4055.7	P	4.4e-05	4500.9	P	4.4e-05	4651.1	P	4.4e-05	3766.4	P	4.4e-05	5323.7	P	4.4e-05	6165.1	P	4.4e-05
sa_c3102s2657_a_at	4131.5	P	4.4e-05	3428.8	P	4.4e-05	5338.1	P	4.4e-05	3630.3	P	4.4e-05	3030.8	P	4.4e-05	4281.8	P	4.4e-05	3939	P	4.4e-05	5503.7	P	4.4e-05	4363.3	P	4.4e-05	4752.6	P	4.4e-05	5101.9	P	4.4e-05	5287.1	P	4.4e-05	4476.5	P	4.4e-05	6357	P	4.4e-05	6349.7	P	4.4e-05
sa_c3108s2661_a_at	5763.1	P	4.4e-05	6059.6	P	4.4e-05	4533	P	4.4e-05	6274.5	P	4.4e-05	6357.1	P	4.4e-05	3033.6	P	4.4e-05	3814.4	P	4.4e-05	3736.8	P	4.4e-05	4115.7	P	4.4e-05	4457.5	P	4.4e-05	2682.3	P	4.4e-05	3519.8	P	4.4e-05	3055.8	P	4.4e-05	3855.6	P	4.4e-05	3607.9	P	4.4e-05
sa_c3110s2665_a_at	6521.2	P	4.4e-05	5666	P	4.4e-05	4572.3	P	4.4e-05	5725.4	P	4.4e-05	5905	P	4.4e-05	2154.8	P	4.4e-05	3732.6	P	4.4e-05	4167.7	P	4.4e-05	3753.6	P	4.4e-05	3879	P	4.4e-05	2268.9	P	4.4e-05	3250.8	P	4.4e-05	3218.3	P	4.4e-05	3273.1	P	4.4e-05	3519.4	P	4.4e-05
sa_c3114s2669_a_at	4504.3	P	4.4e-05	3159.7	P	4.4e-05	2672	P	4.4e-05	3571	P	4.4e-05	3139.2	P	4.4e-05	1819.8	P	4.4e-05	2182.8	P	4.4e-05	2356.2	P	4.4e-05	2561.1	P	4.4e-05	2311.1	P	4.4e-05	2188.9	P	4.4e-05	2209.9	P	4.4e-05	2155	P	4.4e-05	2679.4	P	4.4e-05	2682.3	P	4.4e-05
sa_c3118s2672_a_at	64.1	P	0.010317	43.2	P	0.030863	45.8	P	0.039661	27.3	P	0.039635	75.1	P	0.002023	35.3	P	0.028446	44	P	0.008436	57.1	P	0.002867	44.7	P	0.001102	51.3	P	0.001796	30.4	P	0.004481	27.9	M	0.050214	57.9	P	0.039648	41	P	0.010289	30.7	A	0.185068
sa_c3122s2677_a_at	2287.1	P	4.4e-05	2338	P	4.4e-05	2073.2	P	4.4e-05	2591.1	P	4.4e-05	2358.5	P	4.4e-05	1717.8	P	4.4e-05	1918.4	P	4.4e-05	1890.2	P	4.4e-05	1947.4	P	4.4e-05	1811.7	P	4.4e-05	1719	P	4.4e-05	1728.5	P	4.4e-05	1517.9	P	4.4e-05	2072.5	P	4.4e-05	1932	P	4.4e-05
sa_c3126s2680_a_at	1562.2	P	4.4e-05	1645.7	P	4.4e-05	1632.9	P	4.4e-05	1688.2	P	4.4e-05	1742.3	P	4.4e-05	1272.5	P	4.4e-05	1423.8	P	4.4e-05	1558.5	P	4.4e-05	1563.6	P	4.4e-05	1469.1	P	4.4e-05	1495.7	P	4.4e-05	1224.3	P	4.4e-05	1424.4	P	4.4e-05	1607.3	P	4.4e-05	1543.7	P	4.4e-05
sa_c3130s2683_a_at	1738.4	P	4.4e-05	1822.8	P	4.4e-05	1893.8	P	4.4e-05	2151.6	P	4.4e-05	2036.4	P	4.4e-05	1885	P	4.4e-05	1495.3	P	4.4e-05	1675	P	4.4e-05	1894	P	4.4e-05	1764.4	P	4.4e-05	2177.6	P	4.4e-05	1496.8	P	4.4e-05	1512.9	P	4.4e-05	1810.9	P	4.4e-05	1576.6	P	4.4e-05
sa_c3134s2687_a_at	2000.8	P	4.4e-05	2870.8	P	4.4e-05	3034.8	P	4.4e-05	2442.1	P	4.4e-05	2680.5	P	4.4e-05	4270.5	P	4.4e-05	2821.4	P	4.4e-05	2339.4	P	4.4e-05	2383.7	P	4.4e-05	2519.3	P	4.4e-05	4176.8	P	4.4e-05	4226.5	P	4.4e-05	3272.5	P	4.4e-05	3911.5	P	4.4e-05	3815.5	P	4.4e-05
sa_c3144s2693_a_at	1990.5	P	5.2e-05	1540.9	P	4.4e-05	1454.1	P	5.2e-05	1628.9	P	5.2e-05	1450.3	P	7e-05	3346.8	P	4.4e-05	2581.3	P	4.4e-05	2943.2	P	4.4e-05	3070.8	P	4.4e-05	3023.2	P	4.4e-05	3832.8	P	4.4e-05	3271.5	P	4.4e-05	3162.4	P	4.4e-05	4126.4	P	4.4e-05	3971.1	P	4.4e-05
sa_c3150s2697_a_at	1577.5	P	4.4e-05	1534.5	P	4.4e-05	6313.4	P	4.4e-05	2155	P	5.2e-05	2073.8	P	4.4e-05	4188.3	P	4.4e-05	1344.7	P	5.2e-05	1078.9	P	6e-05	1783	P	4.4e-05	908.8	P	6e-05	7497.8	P	4.4e-05	4307.2	P	4.4e-05	6779.9	P	4.4e-05	3778.8	P	4.4e-05	3611.1	P	4.4e-05
sa_c3153s2701_a_at	3030.4	P	4.4e-05	3043.2	P	4.4e-05	3363.9	P	4.4e-05	2842.4	P	4.4e-05	2437.1	P	4.4e-05	2153.2	P	4.4e-05	1864.4	P	4.4e-05	1787.8	P	4.4e-05	1946.1	P	4.4e-05	1484.9	P	4.4e-05	4018.6	P	4.4e-05	3571.4	P	4.4e-05	2843.7	P	4.4e-05	3034.4	P	4.4e-05	3414.1	P	4.4e-05
sa_c3158s2704_a_at	79.8	P	0.001593	100.2	P	0.003595	61.8	P	0.006187	97.6	P	0.001793	100	P	0.00321	101.7	P	0.002023	103.9	P	0.000147	121.8	P	0.000857	131.9	P	8.1e-05	127.3	P	0.000857	89.2	P	0.000109	73.8	P	0.004012	77.1	P	0.011355	59.8	P	0.003592	70.5	P	0.001591
sa_c3160s2708_a_at	2208.5	P	4.4e-05	2230.2	P	4.4e-05	2381.8	P	4.4e-05	2404.8	P	4.4e-05	2373.3	P	4.4e-05	1552.3	P	4.4e-05	1792.8	P	4.4e-05	1972.1	P	4.4e-05	1884.3	P	4.4e-05	1750.9	P	4.4e-05	3444.8	P	4.4e-05	2931.1	P	4.4e-05	2744.2	P	4.4e-05	3270	P	4.4e-05	2609.8	P	4.4e-05
sa_c3166s2711_a_at	3216.1	P	4.4e-05	3270.9	P	4.4e-05	3843.2	P	4.4e-05	3584	P	4.4e-05	3296.2	P	4.4e-05	5626.9	P	4.4e-05	3882.4	P	4.4e-05	4359	P	4.4e-05	4150	P	4.4e-05	3825.3	P	4.4e-05	5812.5	P	4.4e-05	4575.4	P	4.4e-05	4743.8	P	4.4e-05	4722.2	P	4.4e-05	4620.2	P	4.4e-05
sa_c3170s2715_a_at	708.2	P	4.4e-05	833.2	P	4.4e-05	782.1	P	4.4e-05	775.8	P	4.4e-05	809.4	P	4.4e-05	296.6	P	8.1e-05	365.1	P	6e-05	495.5	P	4.4e-05	402.3	P	4.4e-05	341.3	P	6e-05	373.1	P	4.4e-05	450.3	P	6e-05	379.6	P	7e-05	344.7	P	8.1e-05	449.2	P	4.4e-05
sa_c3173s2721_a_at	1409.4	P	4.4e-05	1492.6	P	4.4e-05	1602.6	P	4.4e-05	1486.2	P	4.4e-05	1710.9	P	4.4e-05	542.9	P	5.2e-05	866.2	P	4.4e-05	900	P	4.4e-05	624.3	P	4.4e-05	840.8	P	5.2e-05	662.3	P	4.4e-05	926.1	P	4.4e-05	901.7	P	4.4e-05	895.3	P	4.4e-05	899.2	P	4.4e-05
sa_c3178s2725_a_at	868.8	P	4.4e-05	739.9	P	4.4e-05	1044.3	P	4.4e-05	796.8	P	4.4e-05	841.2	P	4.4e-05	361	P	5.2e-05	434.1	P	4.4e-05	534	P	4.4e-05	417.3	P	4.4e-05	515.3	P	4.4e-05	466.6	P	4.4e-05	555.6	P	4.4e-05	538.5	P	4.4e-05	595.4	P	4.4e-05	594.3	P	4.4e-05
sa_c3181s2729_a_at	3051.6	P	4.4e-05	3208.8	P	5.2e-05	3723.1	P	5.2e-05	2747.2	P	4.4e-05	2844.6	P	4.4e-05	2189.4	P	4.4e-05	2589.2	P	4.4e-05	1792.2	P	4.4e-05	2395.1	P	4.4e-05	2157	P	4.4e-05	3395.9	P	4.4e-05	3879.7	P	4.4e-05	3317.5	P	5.2e-05	3595.2	P	4.4e-05	3524.5	P	4.4e-05
sa_c3186s2733_a_at	1130	P	4.4e-05	1039	P	4.4e-05	1452.7	P	4.4e-05	1270.5	P	4.4e-05	1238.8	P	4.4e-05	1331.9	P	4.4e-05	1241	P	4.4e-05	2074.3	P	4.4e-05	1917.9	P	4.4e-05	1683.6	P	4.4e-05	1090.3	P	4.4e-05	1172.2	P	4.4e-05	1035	P	4.4e-05	1215.3	P	4.4e-05	1136.4	P	4.4e-05
sa_c3188s2737_a_at	6412.1	P	4.4e-05	6364.8	P	4.4e-05	6085.8	P	6e-05	6016.1	P	4.4e-05	6364.5	P	4.4e-05	2734.9	P	4.4e-05	2602.9	P	4.4e-05	2787.8	P	4.4e-05	2552.7	P	4.4e-05	1938.4	P	4.4e-05	3842.2	P	4.4e-05	4043.9	P	4.4e-05	4296.8	P	4.4e-05	3130.9	P	4.4e-05	4095.1	P	5.2e-05
sa_c3194s2739_a_at	181.9	P	9.5e-05	146.3	P	0.00034	178.4	P	0.00011	111.1	P	4.4e-05	107.3	P	9.5e-05	671.1	P	5.2e-05	604.1	P	4.4e-05	835.5	P	4.4e-05	716.3	P	5.2e-05	666.2	P	4.4e-05	1079.8	P	4.4e-05	774.9	P	5.2e-05	755.6	P	6e-05	865.5	P	5.2e-05	755.3	P	4.4e-05
sa_c3196s2743_a_at	425.4	P	4.4e-05	452.7	P	4.4e-05	824.3	P	4.4e-05	534.6	P	4.4e-05	512.5	P	4.4e-05	1695.1	P	4.4e-05	1764.9	P	4.4e-05	2318.6	P	4.4e-05	1687.5	P	4.4e-05	2241.1	P	4.4e-05	1403.7	P	4.4e-05	1121.7	P	4.4e-05	1286	P	4.4e-05	1228.9	P	4.4e-05	1357.1	P	4.4e-05
sa_c3202s2750_a_at	139	P	8.1e-05	269.4	P	5.2e-05	154	P	0.00011	91	P	0.00034	294.2	P	6e-05	1685.2	P	4.4e-05	2575.6	P	4.4e-05	3162.7	P	4.4e-05	1721.5	P	4.4e-05	4329.1	P	4.4e-05	292.5	P	4.4e-05	493	P	4.4e-05	779.5	P	4.4e-05	626.6	P	4.4e-05	852.4	P	4.4e-05
sa_c3204s2753_a_at	212.5	P	5.2e-05	370.2	P	4.4e-05	195	P	9.5e-05	202.8	P	7e-05	287.6	P	9.5e-05	2736.9	P	4.4e-05	3864.3	P	4.4e-05	4505.8	P	4.4e-05	3299.1	P	4.4e-05	5969.8	P	4.4e-05	510.7	P	5.2e-05	771.5	P	4.4e-05	1192.3	P	4.4e-05	1023	P	4.4e-05	1391.1	P	4.4e-05
sa_c3210s2757_a_at	838.6	P	4.4e-05	960	P	4.4e-05	493	P	4.4e-05	766.4	P	4.4e-05	762.4	P	4.4e-05	2980.1	P	4.4e-05	2477.1	P	4.4e-05	2483.6	P	4.4e-05	2922	P	4.4e-05	2481.7	P	4.4e-05	806.4	P	4.4e-05	765.3	P	4.4e-05	999.8	P	4.4e-05	896.5	P	4.4e-05	929.5	P	4.4e-05
sa_c3212s2761_a_at	1353.4	P	4.4e-05	965.2	P	4.4e-05	1158.5	P	5.2e-05	1204.2	P	4.4e-05	945.5	P	4.4e-05	606.7	P	4.4e-05	526.1	P	4.4e-05	556.6	P	4.4e-05	642.7	P	4.4e-05	560	P	8.1e-05	1212	P	4.4e-05	945.7	P	4.4e-05	800.2	P	4.4e-05	1039.4	P	4.4e-05	965.5	P	4.4e-05
sa_c3216s2764_a_at	1308.2	P	4.4e-05	1024.2	P	4.4e-05	1051.9	P	4.4e-05	1080.9	P	4.4e-05	806	P	4.4e-05	664.6	P	4.4e-05	529	P	5.2e-05	596.4	P	4.4e-05	676.2	P	4.4e-05	450.1	P	6e-05	1121.7	P	4.4e-05	830.3	P	4.4e-05	924.1	P	4.4e-05	931.3	P	4.4e-05	921.6	P	4.4e-05
sa_c3481s3008_a_at	1491.4	P	4.4e-05	1261.4	P	4.4e-05	2290.4	P	4.4e-05	1605.8	P	4.4e-05	1627.9	P	4.4e-05	794.5	P	4.4e-05	735	P	4.4e-05	590.6	P	4.4e-05	714.5	P	4.4e-05	742.7	P	4.4e-05	664.8	P	4.4e-05	602.4	P	4.4e-05	812	P	4.4e-05	745.7	P	4.4e-05	879.6	P	4.4e-05
sa_c3485s3012_a_at	447.7	P	4.4e-05	344.2	P	5.2e-05	282.3	P	4.4e-05	437.2	P	5.2e-05	508.6	P	6e-05	43.6	P	0.012547	54	P	0.000972	39.8	P	0.004017	55.1	P	0.000195	47	P	0.002556	50.1	P	0.001593	42.1	P	0.004017	88.2	P	0.013804	52.1	P	0.000109	58.1	P	0.006867
sa_c3500s3018_a_at	73.9	P	0.000109	59.3	P	0.000754	81.2	P	0.01667	71.1	P	0.000297	69.9	P	6e-05	85.1	P	0.000195	117	P	7e-05	153.7	P	4.4e-05	87.2	P	4.4e-05	138.7	P	4.4e-05	51.7	P	0.000754	98.3	P	0.000195	75.1	P	0.002554	60	P	0.011378	100.3	P	7e-05
sa_c3504s3021_a_at	63.6	P	0.002554	103.3	P	0.00039	57.7	P	0.002556	56	P	0.036569	66.9	A	0.062929	23.5	A	0.300575	45.8	A	0.102145	83.5	P	0.002275	49.4	P	0.013811	37.3	A	0.078002	50.7	P	0.005565	59	P	0.006871	40.2	A	0.131361	44.5	A	0.067661	47.2	M	0.050229
sa_c3507s3024_a_at	849.7	P	4.4e-05	895.9	P	4.4e-05	725.5	P	4.4e-05	882.5	P	4.4e-05	741.2	P	4.4e-05	394	P	5.2e-05	467.6	P	5.2e-05	470.9	P	4.4e-05	462.2	P	4.4e-05	435.9	P	4.4e-05	334	P	4.4e-05	418.9	P	6e-05	454	P	7e-05	429.5	P	6e-05	398.4	P	4.4e-05
sa_c3519s3032_a_at	23.4	A	0.529765	26.9	A	0.139273	23.3	A	0.354404	20.5	A	0.175307	17.8	A	0.470241	15.6	A	0.559364	22.4	A	0.147939	23.8	A	0.175286	29	M	0.054152	22	A	0.440641	35.9	M	0.042948	15.8	A	0.42595	46.8	A	0.095667	17.8	A	0.326924	39.4	P	0.036519
sa_c3529s3038_a_at	88	P	0.002275	134.3	P	0.00141	80.6	P	0.036569	70.3	P	0.006871	101.2	P	0.000509	92	P	0.002275	96.9	P	9.4e-05	132.2	P	0.000225	85.2	P	0.000509	158.1	P	0.000147	43.9	P	0.004017	90.6	P	0.006183	119.1	P	0.004484	67	P	0.00844	86.2	P	0.000754
sa_c3535s3042_a_at	27.7	P	0.033665	31	A	0.083555	17.3	A	0.672921	35.6	P	0.033665	51.4	A	0.062929	31.2	A	0.216324	48.3	M	0.050229	32.1	M	0.042962	25	A	0.175244	33.6	A	0.062929	25.8	P	0.012528	17.7	A	0.470235	40.9	A	0.131278	34.9	A	0.205692	43.1	A	0.067661
sa_c3539s3046_a_at	30.3	A	0.083481	9.3	A	0.760937	19.7	A	0.313708	18.6	A	0.185089	27.4	A	0.185089	5.4	A	0.876489	2.7	A	0.979995	5.2	A	0.673005	13.2	A	0.368427	18.6	A	0.116031	26.3	A	0.062929	19.9	A	0.368416	21.1	A	0.514898	12.2	A	0.57405	13.7	A	0.470212
sa_c3541s3049_a_at	33.6	A	0.175328	46.6	M	0.046482	29.4	A	0.116072	52	A	0.147918	33	M	0.058428	40	A	0.062913	35.7	M	0.050214	16.6	A	0.470235	22.7	P	0.028446	29.5	A	0.262754	26.7	P	0.026101	35.8	A	0.327065	46.6	P	0.028436	33.8	A	0.095667	33	A	0.139399
sa_c3548s3054_a_at	56.8	P	0.006187	53.3	P	0.001102	36.5	P	0.028403	46.4	A	0.062929	60.2	P	0.02389	68.4	P	0.009337	82.6	P	0.000972	106	P	4.4e-05	83.5	P	0.002023	123.6	P	0.003212	38.5	P	0.002021	35.2	A	0.131361	48.7	A	0.205732	37.4	A	0.116092	61.1	A	0.062929
sa_c3576s3055_a_at	1947.5	P	4.4e-05	2077	P	4.4e-05	1577.1	P	4.4e-05	2180.1	P	4.4e-05	1897.2	P	4.4e-05	2285.6	P	4.4e-05	1188.9	P	4.4e-05	1313.7	P	4.4e-05	1452.3	P	4.4e-05	1450.6	P	4.4e-05	1249.3	P	4.4e-05	1032.6	P	4.4e-05	764.9	P	5.2e-05	1307.2	P	4.4e-05	1114.2	P	4.4e-05
sa_c3577s3059_a_at	2476.1	P	4.4e-05	2499.5	P	4.4e-05	2230.6	P	4.4e-05	2610.8	P	4.4e-05	2731.2	P	4.4e-05	1649.2	P	4.4e-05	2041.2	P	4.4e-05	2594.9	P	4.4e-05	2204	P	4.4e-05	1865.6	P	4.4e-05	1777.2	P	4.4e-05	2090.6	P	4.4e-05	1903.4	P	4.4e-05	2230.9	P	4.4e-05	2381	P	4.4e-05
sa_c3584s3063_a_at	2261.7	P	4.4e-05	2279.9	P	4.4e-05	2078.5	P	4.4e-05	2194.7	P	4.4e-05	2390.4	P	4.4e-05	1219.2	P	4.4e-05	1995.7	P	4.4e-05	1977	P	4.4e-05	1875.9	P	4.4e-05	1726.9	P	4.4e-05	1814.1	P	4.4e-05	2014.5	P	4.4e-05	1808.1	P	4.4e-05	2302.4	P	4.4e-05	2295.4	P	4.4e-05
sa_c3585s3067_a_at	2817.8	P	4.4e-05	2844.2	P	4.4e-05	2714.1	P	4.4e-05	2768	P	4.4e-05	3099.2	P	4.4e-05	1970.5	P	4.4e-05	2205.5	P	4.4e-05	2285	P	4.4e-05	2599	P	4.4e-05	2841.6	P	4.4e-05	2905.3	P	4.4e-05	2730.1	P	4.4e-05	2221.2	P	4.4e-05	3332.2	P	4.4e-05	3035.7	P	4.4e-05
sa_c3589s3071_a_at	2508.3	P	4.4e-05	2809.9	P	4.4e-05	3084.8	P	4.4e-05	3039.4	P	4.4e-05	3002.6	P	4.4e-05	6694.3	P	4.4e-05	4824.2	P	4.4e-05	4909.8	P	4.4e-05	4758.7	P	4.4e-05	5343	P	4.4e-05	4207.5	P	4.4e-05	3507.8	P	4.4e-05	3383.9	P	4.4e-05	3506.8	P	4.4e-05	4032.8	P	4.4e-05
sa_c3595s3075_a_at	1511.1	P	4.4e-05	1535.8	P	4.4e-05	1454.3	P	4.4e-05	1635.8	P	4.4e-05	1594.7	P	4.4e-05	2000.5	P	4.4e-05	1606.9	P	4.4e-05	1601.8	P	4.4e-05	1773.8	P	4.4e-05	1510.8	P	4.4e-05	1584.3	P	4.4e-05	1564.4	P	4.4e-05	1381.9	P	4.4e-05	1624.5	P	4.4e-05	1398.3	P	4.4e-05
sa_c3597s3080_at	2322.9	P	4.4e-05	2416.1	P	4.4e-05	1990.2	P	4.4e-05	2347.1	P	4.4e-05	2285.4	P	4.4e-05	3481.5	P	4.4e-05	2592.4	P	4.4e-05	2589.4	P	4.4e-05	2727	P	4.4e-05	2581.5	P	4.4e-05	2702.6	P	4.4e-05	2143.9	P	4.4e-05	1792.6	P	4.4e-05	2365.9	P	4.4e-05	2083	P	4.4e-05
sa_c3603s3083_a_at	2232.8	P	4.4e-05	2339.2	P	4.4e-05	3005	P	4.4e-05	2629.6	P	4.4e-05	2343.3	P	4.4e-05	5372.6	P	4.4e-05	5202.2	P	4.4e-05	6378.6	P	4.4e-05	4964.3	P	4.4e-05	5621.7	P	4.4e-05	5689.5	P	4.4e-05	8792.3	P	4.4e-05	7491.3	P	4.4e-05	8560.1	P	4.4e-05	7524	P	4.4e-05
sa_c3607s3087_a_at	4476.7	P	4.4e-05	4072.8	P	4.4e-05	4381.1	P	4.4e-05	4476.4	P	4.4e-05	4380.8	P	4.4e-05	3493.5	P	4.4e-05	3904.3	P	4.4e-05	3687.2	P	4.4e-05	4324.5	P	4.4e-05	3998.7	P	4.4e-05	3237	P	4.4e-05	3922.7	P	4.4e-05	4054.3	P	4.4e-05	4420.9	P	4.4e-05	4646.8	P	4.4e-05
sa_c3611s3091_at	2556.6	P	4.4e-05	2512.7	P	4.4e-05	3015	P	4.4e-05	2448.1	P	4.4e-05	2972.1	P	4.4e-05	2010.8	P	4.4e-05	2554.9	P	4.4e-05	2489	P	4.4e-05	2621.2	P	4.4e-05	2769.8	P	4.4e-05	2540.6	P	4.4e-05	3005.7	P	4.4e-05	2747.1	P	4.4e-05	3385.2	P	4.4e-05	2776	P	4.4e-05
sa_c3615s3095_a_at	2702.7	P	4.4e-05	3880.5	P	4.4e-05	3083.5	P	4.4e-05	2456.4	P	4.4e-05	1863.1	P	4.4e-05	2176.2	P	4.4e-05	3101.3	P	4.4e-05	2273.3	P	4.4e-05	2204.9	P	4.4e-05	1604.6	P	4.4e-05	3581.3	P	4.4e-05	4380.5	P	4.4e-05	3042	P	4.4e-05	2360.7	P	4.4e-05	2793.7	P	4.4e-05
sa_c3621s3099_a_at	1718.7	P	4.4e-05	2043.9	P	4.4e-05	1566.4	P	4.4e-05	1951.7	P	4.4e-05	1802.3	P	4.4e-05	546.9	P	4.4e-05	761.3	P	4.4e-05	706	P	4.4e-05	982.7	P	4.4e-05	868.9	P	4.4e-05	462.7	P	4.4e-05	592.1	P	4.4e-05	480.6	P	4.4e-05	566.2	P	4.4e-05	567.8	P	4.4e-05
sa_c3623s3103_a_at	2642.9	P	4.4e-05	2174.9	P	4.4e-05	2045.6	P	4.4e-05	2457.7	P	4.4e-05	1888.1	P	4.4e-05	1192.9	P	4.4e-05	1180.9	P	4.4e-05	1040.3	P	4.4e-05	1137.3	P	4.4e-05	982.9	P	4.4e-05	2042	P	4.4e-05	1620.6	P	4.4e-05	1432.3	P	4.4e-05	1588.3	P	4.4e-05	1504.5	P	4.4e-05
sa_c3627s3109_a_at	740.7	P	6e-05	625.4	P	7e-05	3617.9	P	7e-05	590	P	5.2e-05	641.2	P	5.2e-05	1654.6	P	4.4e-05	932.1	P	7e-05	589.8	P	6e-05	1014.4	P	4.4e-05	603.2	P	5.2e-05	1609.7	P	7e-05	1276.2	P	7e-05	1639.6	P	4.4e-05	1078.1	P	4.4e-05	1114.7	P	7e-05
sa_c3631s3112_a_at	2271.1	P	4.4e-05	2857.2	P	4.4e-05	2981.7	P	4.4e-05	2103.8	P	4.4e-05	2524.3	P	5.2e-05	2177.1	P	4.4e-05	1407.1	P	4.4e-05	1436.6	P	4.4e-05	1613.1	P	4.4e-05	1620.7	P	5.2e-05	2127.6	P	4.4e-05	1598.1	P	5.2e-05	1534.3	P	6e-05	1453.4	P	5.2e-05	1304.1	P	4.4e-05
sa_c3637s3116_a_at	2408.3	P	4.4e-05	1939.1	P	4.4e-05	2189.9	P	4.4e-05	2050.9	P	4.4e-05	1837.3	P	4.4e-05	4542.4	P	4.4e-05	1923.1	P	4.4e-05	934.9	P	4.4e-05	1846.2	P	4.4e-05	1397.7	P	4.4e-05	4859.9	P	4.4e-05	2598.1	P	4.4e-05	3795.2	P	4.4e-05	2121.4	P	4.4e-05	1988.8	P	4.4e-05
sa_c3639s3120_a_at	125	P	0.000224	157.7	P	6e-05	190.9	P	0.000147	129.5	P	0.000127	101.1	P	0.000445	88.6	P	6e-05	87.2	P	0.000169	102.7	P	0.00011	72.6	P	0.000753	67.3	P	0.000581	90.1	P	0.000109	98.6	P	0.000169	94.6	P	0.000258	66.8	P	0.000258	67.5	P	0.000127
sa_c3643s3123_a_at	2473.4	P	4.4e-05	2575	P	4.4e-05	2621.8	P	4.4e-05	2123.3	P	4.4e-05	2211.7	P	4.4e-05	2661.1	P	4.4e-05	2675.8	P	4.4e-05	2481.4	P	4.4e-05	2464.2	P	4.4e-05	2216.5	P	4.4e-05	3312.6	P	4.4e-05	2778	P	4.4e-05	2287.2	P	4.4e-05	2571.8	P	4.4e-05	2240.4	P	4.4e-05
sa_c3355s2890_a_at	1283.8	P	4.4e-05	1201.2	P	4.4e-05	1237.6	P	4.4e-05	1262.9	P	4.4e-05	1111.9	P	4.4e-05	676.8	P	4.4e-05	675.7	P	4.4e-05	722.1	P	4.4e-05	796.8	P	4.4e-05	709	P	4.4e-05	646.8	P	4.4e-05	689.6	P	4.4e-05	707.1	P	4.4e-05	682.5	P	5.2e-05	638.4	P	4.4e-05
sa_c3357s2894_a_at	994.7	P	4.4e-05	911.2	P	4.4e-05	892.7	P	4.4e-05	1051.1	P	4.4e-05	855.3	P	4.4e-05	944.9	P	4.4e-05	1016.3	P	4.4e-05	1377.2	P	4.4e-05	1327.4	P	4.4e-05	1120.2	P	4.4e-05	835.4	P	4.4e-05	803.9	P	4.4e-05	868.5	P	4.4e-05	888	P	4.4e-05	1025.2	P	4.4e-05
sa_c3361s2898_a_at	802.7	P	4.4e-05	725.9	P	4.4e-05	654.4	P	4.4e-05	760.9	P	4.4e-05	632.7	P	4.4e-05	882.9	P	4.4e-05	761.1	P	4.4e-05	941.3	P	4.4e-05	961.8	P	4.4e-05	849.4	P	4.4e-05	617.1	P	4.4e-05	648.7	P	4.4e-05	557.2	P	4.4e-05	719	P	4.4e-05	795.1	P	4.4e-05
sa_c3365s2900_a_at	585.3	P	4.4e-05	796.5	P	4.4e-05	595.3	P	4.4e-05	658.7	P	5.2e-05	516	P	5.2e-05	1562.6	P	4.4e-05	1379.2	P	4.4e-05	1155.9	P	4.4e-05	1233.3	P	4.4e-05	868.6	P	5.2e-05	1017.3	P	4.4e-05	1194.2	P	4.4e-05	694.6	P	4.4e-05	625.3	P	4.4e-05	716.5	P	4.4e-05
sa_c3369s2904_a_at	1165.5	P	4.4e-05	1058.7	P	4.4e-05	890.4	P	4.4e-05	1004.6	P	4.4e-05	884.1	P	4.4e-05	2237.8	P	4.4e-05	1485.9	P	4.4e-05	1610.3	P	4.4e-05	1789.3	P	4.4e-05	1350.1	P	4.4e-05	2465.3	P	4.4e-05	1492.5	P	4.4e-05	1661.6	P	4.4e-05	1320.1	P	4.4e-05	1340.6	P	4.4e-05
sa_c3376s2908_a_at	194.9	P	8.1e-05	1145.5	P	4.4e-05	501.5	P	6e-05	994.7	P	5.2e-05	1743.5	P	4.4e-05	3038.9	P	4.4e-05	1723.4	P	4.4e-05	219.9	P	8.1e-05	1727.3	P	4.4e-05	1163.8	P	4.4e-05	3158.6	P	4.4e-05	1083.1	P	4.4e-05	2039.8	P	4.4e-05	839.9	P	6e-05	669.9	P	5.2e-05
sa_c3383s2912_a_at	415.2	P	4.4e-05	445.7	P	5.2e-05	356.6	P	5.2e-05	516.6	P	4.4e-05	424.3	P	4.4e-05	429.3	P	4.4e-05	780	P	4.4e-05	824.6	P	4.4e-05	824	P	4.4e-05	682.3	P	4.4e-05	620.1	P	4.4e-05	726.5	P	4.4e-05	607.9	P	5.2e-05	635.7	P	4.4e-05	723.5	P	4.4e-05
sa_c3387s2918_a_at	1368.1	P	4.4e-05	1089.6	P	4.4e-05	787.7	P	4.4e-05	1050.7	P	4.4e-05	1089	P	4.4e-05	670.9	P	4.4e-05	971.9	P	4.4e-05	731.6	P	4.4e-05	903	P	4.4e-05	763.9	P	4.4e-05	2063.6	P	4.4e-05	2339.3	P	4.4e-05	2985.9	P	4.4e-05	2772.8	P	4.4e-05	2688.8	P	4.4e-05
sa_c3391s2919_a_at	786.6	P	4.4e-05	757.4	P	4.4e-05	506.2	P	4.4e-05	624.1	P	4.4e-05	677.5	P	4.4e-05	561.3	P	4.4e-05	698.4	P	4.4e-05	522	P	4.4e-05	500.8	P	4.4e-05	517.1	P	4.4e-05	1140.9	P	4.4e-05	1528.7	P	4.4e-05	1963.1	P	4.4e-05	1684.5	P	4.4e-05	1514.9	P	4.4e-05
sa_c3395s2925_a_at	895.2	P	4.4e-05	647.1	P	4.4e-05	564.1	P	4.4e-05	589.2	P	4.4e-05	672.5	P	4.4e-05	639.3	P	4.4e-05	617.4	P	4.4e-05	580.5	P	4.4e-05	605.9	P	4.4e-05	541.8	P	4.4e-05	1378.5	P	4.4e-05	1584.1	P	4.4e-05	2197.8	P	4.4e-05	1843.5	P	4.4e-05	1830.8	P	4.4e-05
sa_c3399s2929_a_at	252.5	P	0.000754	117.4	P	0.000972	142	P	0.002867	139.7	P	0.001101	116.1	P	0.000857	188	P	0.000509	120.7	P	0.00359	155.1	P	0.000509	235.3	P	0.00034	182.9	P	0.000446	354.5	P	0.000297	166.6	P	0.001102	194.3	P	0.001593	199.6	P	0.000754	239.4	P	0.000662
sa_c3405s2932_a_at	822.3	P	5.2e-05	560.6	P	5.2e-05	624.8	P	5.2e-05	729.5	P	4.4e-05	689.7	P	7e-05	819.3	P	4.4e-05	563.3	P	5.2e-05	585.8	P	5.2e-05	631.8	P	4.4e-05	497.3	P	4.4e-05	1040.2	P	4.4e-05	800.9	P	7e-05	675.2	P	4.4e-05	739.3	P	5.2e-05	700.4	P	4.4e-05
sa_c3406s2935_a_at	105.7	P	0.001796	97.4	P	0.000146	81	P	0.001587	78.4	P	0.000147	93	P	0.000194	73.2	P	0.000168	55.9	P	0.000752	58	P	0.000127	53	P	0.001591	57.6	P	0.004484	87.8	P	8.1e-05	63.1	P	0.000662	66.4	P	0.010317	85.3	P	0.000662	94.3	P	0.002268
sa_c3412s2940_a_at	113.3	P	0.00034	702.4	P	4.4e-05	634.4	P	5.2e-05	550.4	P	5.2e-05	527.9	P	4.4e-05	138.8	P	7e-05	571.7	P	4.4e-05	449.6	P	4.4e-05	473.4	P	4.4e-05	420.6	P	4.4e-05	176.8	P	5.2e-05	552.9	P	4.4e-05	379.6	P	4.4e-05	477.4	P	5.2e-05	623.5	P	5.2e-05
sa_c3414s2943_at	67.4	P	9.4e-05	52.3	P	0.000971	39.4	P	0.00179	51.1	P	0.000446	76	P	0.000146	45.9	P	0.004995	45.5	P	0.001101	42	P	0.000127	34.8	P	0.000856	19.1	A	0.216504	106.8	P	7e-05	54	P	0.000146	84.4	P	0.001248	47	P	0.007527	56.8	P	0.002867
sa_c3418s2947_a_at	430.4	P	5.2e-05	455.9	P	4.4e-05	357.2	P	7e-05	422.8	P	4.4e-05	382.6	P	7e-05	425.2	P	4.4e-05	519.1	P	4.4e-05	547.7	P	4.4e-05	564.8	P	4.4e-05	533.9	P	4.4e-05	145.4	P	0.000127	352.3	P	4.4e-05	255.8	P	0.000127	326.9	P	5.2e-05	333.3	P	7e-05
sa_c3422s2952_a_at	50.8	P	0.001242	55.3	P	0.013804	34.2	A	0.09559	34.4	A	0.089478	48.9	P	0.008431	68.3	P	0.004998	39.2	M	0.050214	46.5	P	0.00762	50	P	0.006867	39.3	P	0.01667	62.2	P	0.000146	42.9	A	0.072682	69.8	P	0.013777	35.7	P	0.015175	35.9	M	0.054198
sa_c3428s2956_a_at	281.5	P	0.000169	301.5	P	8.1e-05	311.5	P	4.4e-05	305.6	P	6e-05	254.2	P	9.5e-05	258.9	P	0.000225	262.6	P	0.00039	298.8	P	0.000127	298.2	P	0.000109	245.6	P	0.00011	143	P	4.4e-05	211.2	P	0.000258	155.8	P	0.000662	164.4	P	0.000195	132.2	P	0.000662
sa_c3431s2959_a_at	101	P	0.00034	99.6	P	0.000147	90.2	P	0.000509	142.8	P	0.000662	91.7	P	0.000258	68.2	P	0.000446	62	P	0.002546	57.5	P	0.007616	78.8	P	0.000195	60.9	P	0.002554	70.1	P	0.000389	30.5	P	0.007616	27.1	A	0.195225	43.3	P	0.000389	48	P	0.002013
sa_c3433s2963_a_at	887	P	5.2e-05	587.3	P	6e-05	1041	P	6e-05	625.9	P	7e-05	522.5	P	6e-05	5038.6	P	4.4e-05	3329.5	P	4.4e-05	4318.9	P	4.4e-05	3592.7	P	4.4e-05	3179	P	5.2e-05	6234.8	P	4.4e-05	4447.1	P	5.2e-05	3255.8	P	4.4e-05	4599.5	P	5.2e-05	4449.6	P	4.4e-05
sa_c3437s2970_at	152.6	P	7e-05	139	P	0.000195	93.5	P	8.1e-05	103.7	P	0.00034	123.9	P	0.00011	124.7	P	8.1e-05	188.7	P	7e-05	189.9	P	4.4e-05	136.9	P	4.4e-05	208	P	6e-05	97.9	P	9.5e-05	139.6	P	0.000147	88.2	P	0.000753	107.1	P	0.000147	116.3	P	5.2e-05
sa_c3441s2971_a_at	1414.1	P	6e-05	1386.1	P	5.2e-05	1069.3	P	7e-05	1072.5	P	4.4e-05	956.2	P	6e-05	1187.4	P	4.4e-05	1060.7	P	7e-05	1080.5	P	5.2e-05	1237	P	5.2e-05	921.1	P	6e-05	1821.2	P	4.4e-05	1736.6	P	5.2e-05	1385.5	P	4.4e-05	1135.5	P	7e-05	1610.1	P	4.4e-05
sa_c3448s2976_a_at	543.9	P	4.4e-05	719.8	P	5.2e-05	1194.2	P	4.4e-05	612.3	P	7e-05	917.9	P	4.4e-05	2490.5	P	4.4e-05	1403.4	P	4.4e-05	350.1	P	7e-05	1035.7	P	4.4e-05	700.6	P	4.4e-05	5950.4	P	4.4e-05	2858.2	P	4.4e-05	6475.1	P	4.4e-05	2113	P	4.4e-05	2605.3	P	4.4e-05
sa_c3452s2979_a_at	1237.5	P	4.4e-05	835.3	P	4.4e-05	795.5	P	5.2e-05	873.5	P	4.4e-05	896	P	4.4e-05	957.4	P	4.4e-05	700	P	4.4e-05	746.3	P	4.4e-05	681.8	P	4.4e-05	723.4	P	5.2e-05	1320.7	P	4.4e-05	891.7	P	4.4e-05	966.7	P	4.4e-05	1186	P	4.4e-05	877.6	P	5.2e-05
sa_c3455s2983_a_at	762.5	P	4.4e-05	534.5	P	5.2e-05	487.5	P	4.4e-05	535.3	P	5.2e-05	441.1	P	4.4e-05	404.2	P	5.2e-05	359.2	P	9.5e-05	459.7	P	6e-05	338.8	P	4.4e-05	479	P	5.2e-05	578.9	P	4.4e-05	416.2	P	4.4e-05	544.3	P	4.4e-05	455.6	P	5.2e-05	537.2	P	5.2e-05
sa_c3459s2987_a_at	510.2	P	4.4e-05	518.8	P	4.4e-05	797.3	P	4.4e-05	506.9	P	4.4e-05	486.2	P	4.4e-05	1167.2	P	4.4e-05	878.5	P	4.4e-05	1168.2	P	4.4e-05	1305	P	4.4e-05	965.6	P	4.4e-05	1249.6	P	4.4e-05	700.6	P	4.4e-05	828.3	P	4.4e-05	824.2	P	4.4e-05	1151.3	P	4.4e-05
sa_c3467s2997_a_at	918.1	P	4.4e-05	703.5	P	4.4e-05	782.6	P	4.4e-05	758	P	4.4e-05	765.3	P	4.4e-05	1475.6	P	5.2e-05	962.7	P	4.4e-05	890.8	P	4.4e-05	1091.3	P	4.4e-05	1100.7	P	4.4e-05	1385.6	P	4.4e-05	978.7	P	4.4e-05	971.1	P	4.4e-05	1203.4	P	4.4e-05	1129.5	P	4.4e-05
sa_c3471s3000_a_at	176.6	P	7e-05	158.4	P	0.000195	86.6	P	0.000753	150.6	P	0.000146	113.4	P	0.000971	102.2	P	0.000169	57.4	P	0.002021	44.5	P	0.021856	48.3	P	0.000581	47.9	P	0.00844	75.4	P	9.5e-05	41.4	P	0.002275	62.1	P	0.002015	45.1	P	0.010306	33.1	A	0.175307
sa_c3477s3004_a_at	2586.7	P	4.4e-05	2980.9	P	4.4e-05	4632.2	P	4.4e-05	3543.3	P	4.4e-05	3818.9	P	4.4e-05	1884.9	P	4.4e-05	1704	P	4.4e-05	1497	P	4.4e-05	1451	P	5.2e-05	1658.6	P	5.2e-05	1266.4	P	4.4e-05	1563.8	P	4.4e-05	1878.7	P	5.2e-05	1600.4	P	5.2e-05	1754.7	P	4.4e-05
sa_c3647s3130_a_at	910.4	P	5.2e-05	896.6	P	4.4e-05	1156.5	P	5.2e-05	688.8	P	5.2e-05	820.4	P	5.2e-05	613.1	P	5.2e-05	891.1	P	5.2e-05	924.2	P	4.4e-05	875.7	P	5.2e-05	784.4	P	5.2e-05	1164	P	4.4e-05	1214	P	5.2e-05	962.9	P	4.4e-05	1244.2	P	5.2e-05	1119.5	P	4.4e-05
sa_c3778s3248_a_at	139	P	9.5e-05	351.1	P	4.4e-05	187.5	P	0.000109	311.5	P	4.4e-05	485.5	P	4.4e-05	691.7	P	4.4e-05	636.7	P	4.4e-05	106.2	P	0.00321	611.1	P	4.4e-05	375.8	P	4.4e-05	2231	P	4.4e-05	763.3	P	4.4e-05	1366.3	P	4.4e-05	534.6	P	4.4e-05	389.5	P	4.4e-05
sa_c3784s3254_a_at	392.9	P	4.4e-05	348.5	P	4.4e-05	367.2	P	4.4e-05	410	P	4.4e-05	318.2	P	4.4e-05	1203.3	P	4.4e-05	639.2	P	4.4e-05	979.7	P	4.4e-05	901.5	P	4.4e-05	739.2	P	4.4e-05	678.6	P	4.4e-05	385	P	4.4e-05	463.4	P	4.4e-05	478.1	P	4.4e-05	480.3	P	4.4e-05
sa_c3786s3258_a_at	638	P	4.4e-05	530.7	P	4.4e-05	480	P	5.2e-05	508.3	P	4.4e-05	509.6	P	5.2e-05	469.1	P	4.4e-05	388.3	P	4.4e-05	661.7	P	4.4e-05	518.9	P	4.4e-05	317.8	P	6e-05	771	P	4.4e-05	615.5	P	4.4e-05	677.2	P	4.4e-05	585.4	P	4.4e-05	507.6	P	4.4e-05
sa_c3790s3262_a_at	670	P	4.4e-05	667.5	P	4.4e-05	507.6	P	4.4e-05	767.1	P	4.4e-05	634	P	4.4e-05	345.4	P	7e-05	380.6	P	4.4e-05	389.8	P	4.4e-05	435	P	4.4e-05	288.3	P	4.4e-05	389.8	P	4.4e-05	359.8	P	4.4e-05	392.6	P	4.4e-05	409.4	P	4.4e-05	458.6	P	4.4e-05
sa_c3794s3265_a_at	1186.3	P	4.4e-05	1101.7	P	4.4e-05	966.2	P	4.4e-05	941.4	P	4.4e-05	852.2	P	4.4e-05	1094.3	P	4.4e-05	921	P	4.4e-05	1054.7	P	4.4e-05	1183.3	P	4.4e-05	1077.9	P	4.4e-05	1256.3	P	4.4e-05	1042.8	P	4.4e-05	1032.9	P	4.4e-05	1045	P	4.4e-05	1120.6	P	4.4e-05
sa_c3802s3271_a_at	6690.9	P	4.4e-05	6795.3	P	4.4e-05	6705.1	P	4.4e-05	8299.9	P	4.4e-05	7882.7	P	4.4e-05	3528.5	P	4.4e-05	4936.2	P	4.4e-05	4542.1	P	4.4e-05	5011.1	P	4.4e-05	4730.2	P	4.4e-05	4984.2	P	4.4e-05	5923.2	P	4.4e-05	6468	P	4.4e-05	7015.1	P	4.4e-05	7700.7	P	4.4e-05
sa_c3808s3275_a_at	5510.5	P	4.4e-05	4502.4	P	4.4e-05	4372	P	4.4e-05	5364.6	P	4.4e-05	4905.7	P	4.4e-05	2292.6	P	4.4e-05	2812	P	4.4e-05	2589	P	4.4e-05	3458.5	P	4.4e-05	2837.7	P	4.4e-05	3675.9	P	4.4e-05	3841.6	P	4.4e-05	4065.5	P	4.4e-05	4029.3	P	4.4e-05	5246.7	P	4.4e-05
sa_c3810s3279_a_at	1017.1	P	4.4e-05	992.1	P	4.4e-05	669.9	P	4.4e-05	867.3	P	4.4e-05	1004.8	P	4.4e-05	1929.6	P	4.4e-05	873.7	P	5.2e-05	627.8	P	4.4e-05	989.4	P	4.4e-05	856	P	4.4e-05	837.4	P	4.4e-05	271.9	P	8.1e-05	495.4	P	4.4e-05	292	P	4.4e-05	318.3	P	4.4e-05
sa_c3814s3284_a_at	127.3	P	0.000195	141.7	P	4.4e-05	142.3	P	0.000225	250.7	P	0.000109	277.3	P	8.1e-05	469.4	P	4.4e-05	355.1	P	4.4e-05	74.4	P	0.001248	331.7	P	4.4e-05	209.2	P	0.00011	1794.7	P	4.4e-05	565.7	P	4.4e-05	1329.8	P	4.4e-05	412.2	P	4.4e-05	371.8	P	4.4e-05
sa_c3818s3290_a_at	3237.9	P	4.4e-05	4000.8	P	4.4e-05	3938.5	P	4.4e-05	4066	P	4.4e-05	4273.4	P	4.4e-05	2805.4	P	4.4e-05	3921	P	4.4e-05	4174.6	P	4.4e-05	3775.7	P	4.4e-05	4425.3	P	4.4e-05	3343.2	P	4.4e-05	4768.7	P	4.4e-05	4159.1	P	4.4e-05	5531.3	P	4.4e-05	4803.6	P	4.4e-05
sa_c3824s3292_a_at	3095	P	4.4e-05	2904.3	P	4.4e-05	2976.9	P	5.2e-05	3373	P	4.4e-05	3455.7	P	4.4e-05	2172.9	P	4.4e-05	3161.2	P	4.4e-05	3117.9	P	4.4e-05	3317.6	P	4.4e-05	3030.3	P	4.4e-05	2630.6	P	4.4e-05	3755.9	P	4.4e-05	3842	P	4.4e-05	4374.3	P	4.4e-05	4259	P	4.4e-05
sa_c3826s3296_a_at	2461.2	P	4.4e-05	2344.8	P	4.4e-05	2397.2	P	4.4e-05	2546.6	P	4.4e-05	2232.6	P	4.4e-05	1885.1	P	4.4e-05	2557.3	P	4.4e-05	2630.4	P	4.4e-05	2516.3	P	4.4e-05	2589.5	P	4.4e-05	2441.6	P	4.4e-05	3794.5	P	4.4e-05	3284.4	P	4.4e-05	3671.1	P	4.4e-05	3453.7	P	4.4e-05
sa_c3830s3301_a_at	1475.5	P	4.4e-05	1282.3	P	4.4e-05	1036.2	P	4.4e-05	1551.2	P	4.4e-05	1161.4	P	4.4e-05	1344	P	4.4e-05	1306.9	P	4.4e-05	1780.1	P	4.4e-05	1946	P	4.4e-05	1619.2	P	4.4e-05	1729.3	P	4.4e-05	1797.8	P	4.4e-05	1772.4	P	4.4e-05	2465.1	P	4.4e-05	2068.2	P	4.4e-05
sa_c3834s3303_a_at	149.1	P	8.1e-05	134.2	P	5.2e-05	131	P	5.2e-05	157.4	P	0.000146	121.3	P	7e-05	98.2	P	0.00039	61.5	P	0.00141	90.8	P	8.1e-05	108.9	P	0.000225	72.4	P	0.000195	136.2	P	0.000297	123.8	P	0.000127	119	P	0.000581	108.9	P	0.000661	99.8	P	0.00011
sa_c3838s3307_a_at	73.6	P	0.001796	96.1	P	0.000971	71.2	P	0.002865	75.5	P	0.000972	78.5	P	0.00034	59.2	P	0.010311	54.2	P	0.006187	43.3	P	0.011378	37.7	P	0.004478	65.3	P	0.000296	80.7	P	0.000195	64.4	P	0.002556	48.5	P	0.013811	42.4	P	0.001593	56.7	P	0.016593
sa_c3842s3311_at	997.5	P	4.4e-05	865.5	P	4.4e-05	833.4	P	4.4e-05	723.3	P	4.4e-05	618.9	P	4.4e-05	1118.6	P	6e-05	897	P	4.4e-05	824.2	P	4.4e-05	776.9	P	4.4e-05	804	P	4.4e-05	1102.5	P	4.4e-05	743.9	P	4.4e-05	460.5	P	4.4e-05	586.7	P	5.2e-05	650	P	4.4e-05
sa_c3846s3316_at	836.8	P	4.4e-05	861.5	P	4.4e-05	840.8	P	4.4e-05	746.7	P	4.4e-05	638.5	P	4.4e-05	1033.9	P	4.4e-05	888.5	P	4.4e-05	862.1	P	4.4e-05	900.1	P	4.4e-05	694.6	P	4.4e-05	919.9	P	4.4e-05	751.2	P	4.4e-05	652.3	P	4.4e-05	634.7	P	4.4e-05	737.8	P	4.4e-05
sa_c3850s3320_a_at	298.3	P	5.2e-05	342.6	P	8.1e-05	427.2	P	4.4e-05	447.1	P	7e-05	436.1	P	6e-05	948.8	P	4.4e-05	613	P	4.4e-05	172.2	P	0.000225	559	P	4.4e-05	249.5	P	0.000127	3128.7	P	4.4e-05	929.9	P	4.4e-05	2407.4	P	4.4e-05	671.9	P	4.4e-05	545.1	P	4.4e-05
sa_c3856s3324_a_at	2435.5	P	4.4e-05	2460.4	P	4.4e-05	2656	P	4.4e-05	2541.5	P	4.4e-05	2324.4	P	4.4e-05	3333.5	P	4.4e-05	3116	P	4.4e-05	2948.5	P	4.4e-05	3102.8	P	4.4e-05	2876.4	P	4.4e-05	3287.9	P	4.4e-05	2840.7	P	4.4e-05	2834.7	P	4.4e-05	3511.7	P	4.4e-05	2853.1	P	4.4e-05
sa_c3858s3328_a_at	2132.1	P	4.4e-05	1941.4	P	4.4e-05	2323.3	P	5.2e-05	2027.4	P	4.4e-05	1847.9	P	4.4e-05	3301.1	P	4.4e-05	2641.6	P	4.4e-05	2581	P	4.4e-05	2712.5	P	4.4e-05	2682.9	P	4.4e-05	3080.3	P	4.4e-05	2428.3	P	4.4e-05	2328.2	P	4.4e-05	2915.9	P	4.4e-05	2692.1	P	4.4e-05
sa_c3862s3332_at	1188.1	P	4.4e-05	1503.9	P	4.4e-05	1630.6	P	4.4e-05	1309.2	P	4.4e-05	1382.2	P	4.4e-05	1150.2	P	4.4e-05	960.7	P	4.4e-05	1077.9	P	4.4e-05	1137.5	P	4.4e-05	1216.1	P	4.4e-05	1265.5	P	4.4e-05	965.8	P	4.4e-05	881.6	P	4.4e-05	1233.3	P	4.4e-05	1308.4	P	4.4e-05
sa_c3866s3337_a_at	410.7	P	0.000258	433.5	P	0.000127	454	P	0.000224	430.8	P	0.000195	417.5	P	0.000169	346.1	P	9.5e-05	381.1	P	0.000297	346.3	P	0.000297	405.6	P	0.000225	384	P	0.000147	476.7	P	8.1e-05	305.8	P	0.000225	298.8	P	0.000662	316	P	0.000147	399.1	P	0.000509
sa_c3870s3341_a_at	671	P	4.4e-05	724	P	4.4e-05	729.6	P	4.4e-05	827.8	P	4.4e-05	810.9	P	4.4e-05	1837.8	P	4.4e-05	960.1	P	4.4e-05	417.4	P	4.4e-05	1012.3	P	4.4e-05	809.5	P	4.4e-05	1497.7	P	4.4e-05	629.8	P	4.4e-05	1105.8	P	4.4e-05	560.8	P	4.4e-05	600.4	P	4.4e-05
sa_c3874s3343_a_at	435.8	P	4.4e-05	362.9	P	4.4e-05	308.7	P	5.2e-05	393	P	4.4e-05	437.1	P	4.4e-05	515.9	P	4.4e-05	490.1	P	4.4e-05	400.9	P	4.4e-05	599.6	P	4.4e-05	513	P	4.4e-05	503.6	P	4.4e-05	397.6	P	4.4e-05	419.2	P	4.4e-05	421.7	P	4.4e-05	486	P	4.4e-05
sa_c3878s3347_a_at	3492.8	P	4.4e-05	3277	P	4.4e-05	3498.9	P	4.4e-05	2951.8	P	4.4e-05	3370.1	P	4.4e-05	4610.4	P	4.4e-05	3872.3	P	4.4e-05	3973.3	P	4.4e-05	4219.4	P	4.4e-05	4522	P	4.4e-05	2873.7	P	4.4e-05	3004.8	P	4.4e-05	2589	P	4.4e-05	3535.3	P	4.4e-05	3363.8	P	4.4e-05
sa_c3882s3351_a_at	3703.4	P	4.4e-05	3663.6	P	4.4e-05	3496.3	P	4.4e-05	3748.6	P	4.4e-05	2959.8	P	4.4e-05	5634.9	P	4.4e-05	4415.5	P	4.4e-05	3845.6	P	4.4e-05	4288.8	P	4.4e-05	4187.2	P	4.4e-05	5226.3	P	4.4e-05	3894.8	P	4.4e-05	3391.1	P	4.4e-05	3862.2	P	4.4e-05	3973.4	P	4.4e-05
sa_c3886s3356_a_at	17.9	A	0.287577	16.4	A	0.61745	22.2	A	0.41135	26	A	0.205671	17.1	A	0.440641	11	A	0.699552	21.9	A	0.205651	20.2	A	0.108878	7.6	A	0.574044	35.3	M	0.042935	19.9	A	0.239024	16.7	A	0.5	23.4	A	0.470238	21.5	A	0.195204	21.4	A	0.559359
sa_c3890s3360_a_at	1053	P	4.4e-05	803.6	P	4.4e-05	1338.2	P	6e-05	797.6	P	4.4e-05	685.5	P	4.4e-05	2670.5	P	4.4e-05	3287.2	P	4.4e-05	4031.6	P	4.4e-05	3597.3	P	4.4e-05	3354	P	4.4e-05	2501.1	P	4.4e-05	2359.3	P	4.4e-05	2176.3	P	4.4e-05	2634	P	5.2e-05	2993.7	P	4.4e-05
sa_c3896s3364_a_at	1448.7	P	4.4e-05	1411.4	P	4.4e-05	1421	P	4.4e-05	1415.2	P	4.4e-05	1262.3	P	4.4e-05	2414.8	P	4.4e-05	1527.8	P	4.4e-05	1759.4	P	4.4e-05	1849	P	4.4e-05	1645	P	4.4e-05	2690.8	P	4.4e-05	1772.1	P	4.4e-05	1876.2	P	4.4e-05	2040.9	P	4.4e-05	2197.3	P	4.4e-05
sa_c3651s3133_a_at	1333.9	P	4.4e-05	1120	P	4.4e-05	5805.8	P	4.4e-05	1291.5	P	4.4e-05	1290.2	P	4.4e-05	3951.2	P	4.4e-05	2088.4	P	4.4e-05	1393	P	4.4e-05	2193.2	P	4.4e-05	1727.8	P	4.4e-05	2791.1	P	4.4e-05	2347.3	P	4.4e-05	3230.2	P	4.4e-05	1928.3	P	4.4e-05	2227.2	P	4.4e-05
sa_c3655s3137_a_at	216	P	4.4e-05	249.5	P	4.4e-05	151.8	P	7e-05	209.3	P	4.4e-05	221.9	P	8.1e-05	140.3	P	5.2e-05	156.5	P	4.4e-05	131.3	P	7e-05	145.6	P	4.4e-05	155.7	P	5.2e-05	102.1	P	7e-05	100.6	P	0.000127	101.7	P	0.00034	96.7	P	8.1e-05	90.9	P	0.000147
sa_c3661s3140_a_at	793.1	P	4.4e-05	745	P	4.4e-05	1289.8	P	4.4e-05	1003.1	P	4.4e-05	649.1	P	4.4e-05	551.3	P	4.4e-05	358.4	P	4.4e-05	413.1	P	4.4e-05	539.8	P	4.4e-05	360.2	P	4.4e-05	734.9	P	4.4e-05	491.7	P	4.4e-05	389.1	P	4.4e-05	509.1	P	4.4e-05	408.7	P	4.4e-05
sa_c3663s3145_a_at	1829.6	P	4.4e-05	1836.2	P	4.4e-05	1825	P	4.4e-05	1742.8	P	4.4e-05	1657.8	P	4.4e-05	3192.4	P	4.4e-05	1872.1	P	4.4e-05	2563.4	P	4.4e-05	2114.3	P	4.4e-05	2257.9	P	4.4e-05	1884.9	P	4.4e-05	1744.3	P	4.4e-05	1451.9	P	4.4e-05	1405.2	P	4.4e-05	1587.3	P	5.2e-05
sa_c3669s3147_a_at	1232.6	P	4.4e-05	1125.3	P	4.4e-05	1211.6	P	4.4e-05	1167.9	P	4.4e-05	991.8	P	4.4e-05	3289.6	P	4.4e-05	2766.2	P	4.4e-05	3384.7	P	4.4e-05	3225.5	P	4.4e-05	2783.4	P	4.4e-05	2530	P	4.4e-05	2430.1	P	4.4e-05	2125.5	P	4.4e-05	2561.8	P	4.4e-05	2505.5	P	4.4e-05
sa_c3671s3151_a_at	825.1	P	4.4e-05	715.1	P	4.4e-05	918.9	P	4.4e-05	636.7	P	4.4e-05	612.6	P	4.4e-05	1685.4	P	4.4e-05	1737.7	P	4.4e-05	2187.8	P	4.4e-05	2119.3	P	4.4e-05	2089.8	P	4.4e-05	1459.8	P	4.4e-05	1504.1	P	4.4e-05	1592.6	P	4.4e-05	1501.9	P	4.4e-05	1429.9	P	4.4e-05
sa_c3677s3158_a_at	2146.4	P	4.4e-05	2856.6	P	4.4e-05	2892.8	P	4.4e-05	1893.2	P	4.4e-05	2620.1	P	4.4e-05	2030.4	P	4.4e-05	2433.3	P	4.4e-05	2031.6	P	4.4e-05	1408.8	P	4.4e-05	2190.6	P	4.4e-05	2703.2	P	4.4e-05	2668.8	P	4.4e-05	3153	P	4.4e-05	2141.1	P	4.4e-05	3210.2	P	4.4e-05
sa_c3681s3162_a_at	1935.6	P	4.4e-05	1471.8	P	4.4e-05	1727.8	P	5.2e-05	1365.6	P	5.2e-05	1298.3	P	5.2e-05	2543.9	P	5.2e-05	1956.1	P	4.4e-05	2198.6	P	4.4e-05	2031.9	P	4.4e-05	1966.8	P	4.4e-05	3475.5	P	4.4e-05	2488.3	P	4.4e-05	2358.6	P	5.2e-05	2637.3	P	5.2e-05	2321.5	P	4.4e-05
sa_c3683s3164_a_at	1687.2	P	5.2e-05	1411.7	P	4.4e-05	1361.5	P	4.4e-05	1411.9	P	4.4e-05	1256.9	P	4.4e-05	2086.9	P	4.4e-05	1354.6	P	4.4e-05	1393	P	4.4e-05	1672.2	P	4.4e-05	1335.8	P	4.4e-05	1950.9	P	4.4e-05	1299.4	P	4.4e-05	1119.3	P	5.2e-05	1506.9	P	4.4e-05	1143.3	P	4.4e-05
sa_c3689s3168_a_at	406	P	4.4e-05	305.6	P	4.4e-05	277.5	P	4.4e-05	322	P	4.4e-05	297.7	P	4.4e-05	397.5	P	5.2e-05	457.4	P	4.4e-05	562.4	P	4.4e-05	634.2	P	4.4e-05	550.9	P	4.4e-05	358.7	P	4.4e-05	366.3	P	4.4e-05	351.4	P	4.4e-05	456.8	P	4.4e-05	359.4	P	4.4e-05
sa_c3692s3173_at	1091.1	P	4.4e-05	1182.9	P	4.4e-05	1053.4	P	4.4e-05	1185.2	P	4.4e-05	1127.2	P	4.4e-05	2559.2	P	4.4e-05	1881.2	P	4.4e-05	2144.8	P	4.4e-05	2055.2	P	4.4e-05	2004.4	P	4.4e-05	2333.6	P	4.4e-05	1511.9	P	4.4e-05	1734.5	P	4.4e-05	1574.4	P	4.4e-05	2208.4	P	4.4e-05
sa_c3696s3175_a_at	1023.3	P	4.4e-05	1105	P	4.4e-05	979	P	4.4e-05	1201.9	P	4.4e-05	1039.2	P	4.4e-05	1514.2	P	4.4e-05	1389.4	P	4.4e-05	1375.3	P	4.4e-05	1657.4	P	4.4e-05	1420.9	P	4.4e-05	1435.8	P	4.4e-05	1408.4	P	4.4e-05	1154.6	P	4.4e-05	1480.2	P	4.4e-05	1264.6	P	4.4e-05
sa_c3700s3179_a_at	1436	P	4.4e-05	1337.4	P	4.4e-05	1455	P	4.4e-05	1331.4	P	4.4e-05	1267.3	P	4.4e-05	2181	P	4.4e-05	2135.4	P	4.4e-05	2401.6	P	4.4e-05	2510.7	P	4.4e-05	2423.8	P	4.4e-05	1710.5	P	4.4e-05	1560	P	4.4e-05	1522.6	P	4.4e-05	2332.5	P	4.4e-05	2003.6	P	4.4e-05
sa_c3704s3184_a_at	1155.9	P	4.4e-05	849	P	4.4e-05	1156.9	P	4.4e-05	961.8	P	4.4e-05	760.1	P	4.4e-05	1429	P	4.4e-05	835	P	4.4e-05	675.5	P	4.4e-05	855.2	P	4.4e-05	657.4	P	4.4e-05	2768.7	P	4.4e-05	1359.1	P	4.4e-05	1519.9	P	4.4e-05	1487.5	P	4.4e-05	1434	P	5.2e-05
sa_c3712s3190_a_at	1995.9	P	4.4e-05	1766.9	P	4.4e-05	2534.4	P	4.4e-05	2150.1	P	4.4e-05	1882.3	P	4.4e-05	2643	P	4.4e-05	2031.5	P	4.4e-05	2297.7	P	4.4e-05	2368.2	P	4.4e-05	1912.2	P	4.4e-05	2349.2	P	4.4e-05	2123.1	P	4.4e-05	2457.5	P	4.4e-05	2560.4	P	4.4e-05	2741.8	P	4.4e-05
sa_c3716s3194_a_at	2735.5	P	4.4e-05	2249.2	P	4.4e-05	3377.2	P	4.4e-05	2518.1	P	4.4e-05	2460.9	P	4.4e-05	3298.3	P	4.4e-05	2425.4	P	4.4e-05	2991.1	P	4.4e-05	2685.8	P	4.4e-05	2949.9	P	4.4e-05	3324.3	P	4.4e-05	3057.2	P	4.4e-05	3048.2	P	4.4e-05	3526.8	P	4.4e-05	3384.2	P	4.4e-05
sa_c3720s3198_a_at	1301	P	4.4e-05	1076.2	P	7e-05	1504.6	P	4.4e-05	1248.5	P	4.4e-05	909.9	P	7e-05	1209.9	P	4.4e-05	912.8	P	7e-05	987.7	P	4.4e-05	1116.1	P	4.4e-05	1000.9	P	4.4e-05	1570.7	P	4.4e-05	1229.5	P	7e-05	1249.5	P	6e-05	1578.3	P	6e-05	1238	P	6e-05
sa_c3724s3202_a_at	2092.8	P	4.4e-05	2358.4	P	4.4e-05	2715	P	4.4e-05	2449.2	P	4.4e-05	2245.4	P	4.4e-05	3738	P	4.4e-05	3006.3	P	4.4e-05	2405.5	P	4.4e-05	3307.3	P	4.4e-05	3092.6	P	4.4e-05	3219.6	P	4.4e-05	2650.6	P	4.4e-05	2579	P	4.4e-05	2940.5	P	4.4e-05	3017.1	P	4.4e-05
sa_c3728s3205_a_at	855.1	P	4.4e-05	795.5	P	4.4e-05	963.1	P	4.4e-05	808	P	4.4e-05	651	P	6e-05	568	P	4.4e-05	514.1	P	4.4e-05	502.5	P	4.4e-05	563.9	P	4.4e-05	534.2	P	4.4e-05	926.5	P	4.4e-05	783.8	P	4.4e-05	666.5	P	4.4e-05	760	P	4.4e-05	903.1	P	4.4e-05
sa_c3732s3210_a_at	2687.6	P	4.4e-05	2706.9	P	4.4e-05	1962.5	P	4.4e-05	2993.9	P	4.4e-05	2490.8	P	4.4e-05	3349.1	P	4.4e-05	3888.2	P	4.4e-05	3707.8	P	4.4e-05	4245.7	P	4.4e-05	3089.1	P	4.4e-05	3539.2	P	4.4e-05	3860.8	P	4.4e-05	3354.5	P	4.4e-05	3960.5	P	4.4e-05	3824.9	P	4.4e-05
sa_c3736s3214_at	1273.3	P	4.4e-05	1266.9	P	4.4e-05	1016.5	P	4.4e-05	1246.6	P	4.4e-05	1073.9	P	5.2e-05	1853.6	P	4.4e-05	1971.1	P	4.4e-05	2492.8	P	4.4e-05	2179.5	P	4.4e-05	1759.4	P	5.2e-05	1864.5	P	4.4e-05	1916.2	P	4.4e-05	1991.3	P	4.4e-05	2136.7	P	4.4e-05	1696.9	P	4.4e-05
sa_c3742s3217_a_at	8627.5	P	4.4e-05	6769.6	P	4.4e-05	3669.6	P	4.4e-05	7771.9	P	4.4e-05	7626.4	P	4.4e-05	7169.9	P	4.4e-05	4163.6	P	4.4e-05	1353	P	4.4e-05	3601.2	P	4.4e-05	2671.2	P	4.4e-05	7079.1	P	4.4e-05	5437.4	P	4.4e-05	6481.4	P	4.4e-05	5148.9	P	4.4e-05	5281	P	4.4e-05
sa_c3744s3222_a_at	3686.8	P	4.4e-05	3146.4	P	4.4e-05	3074.7	P	4.4e-05	2791.1	P	4.4e-05	2696.4	P	4.4e-05	3919.3	P	4.4e-05	2529.3	P	4.4e-05	2499.8	P	4.4e-05	3185.1	P	4.4e-05	2720.8	P	4.4e-05	4225.4	P	4.4e-05	2489.5	P	4.4e-05	2840.8	P	4.4e-05	2333	P	4.4e-05	2513.3	P	4.4e-05
sa_c3750s3226_a_at	323.3	P	4.4e-05	262.2	P	4.4e-05	295.6	P	4.4e-05	198.7	P	4.4e-05	220.6	P	4.4e-05	219	P	4.4e-05	116.7	P	4.4e-05	106.3	P	4.4e-05	83.8	P	7e-05	149.1	P	5.2e-05	323.5	P	4.4e-05	178.9	P	4.4e-05	242.4	P	4.4e-05	162.6	P	4.4e-05	177.4	P	4.4e-05
sa_c3755s3229_a_at	55.9	P	0.00321	51.7	P	0.000662	41.8	P	0.030942	35.3	P	0.021902	42.1	P	0.030931	59.8	P	0.001796	54.6	P	0.001102	58.6	P	0.000169	53	P	0.000388	41	P	0.001248	29.7	P	0.004012	48.1	P	0.006867	27.1	A	0.470233	29.5	P	0.004006	23.6	A	0.327065
sa_c3759s3231_a_at	1325.5	P	4.4e-05	1606.1	P	4.4e-05	1693.3	P	4.4e-05	1460.3	P	4.4e-05	1419.1	P	4.4e-05	842.8	P	4.4e-05	969.4	P	4.4e-05	1003.5	P	4.4e-05	1129.3	P	4.4e-05	928.1	P	4.4e-05	1209.2	P	4.4e-05	1632.6	P	4.4e-05	1284.3	P	4.4e-05	1376.1	P	4.4e-05	1096.9	P	4.4e-05
sa_c3764s3235_a_at	3880.8	P	4.4e-05	3443.9	P	4.4e-05	4025.7	P	4.4e-05	4130.7	P	4.4e-05	3589.9	P	4.4e-05	2277.7	P	4.4e-05	2762.8	P	4.4e-05	2672.1	P	4.4e-05	3338.6	P	4.4e-05	2727.5	P	4.4e-05	3405	P	4.4e-05	3108.7	P	4.4e-05	3299.7	P	4.4e-05	3376	P	4.4e-05	3051	P	4.4e-05
sa_c3767s3239_at	3658.7	P	4.4e-05	4287.9	P	4.4e-05	4417.4	P	4.4e-05	5112.7	P	4.4e-05	4182.2	P	4.4e-05	3350.3	P	4.4e-05	1918.7	P	4.4e-05	2248.2	P	4.4e-05	2755.7	P	4.4e-05	2254.7	P	4.4e-05	2703.5	P	4.4e-05	1464.6	P	4.4e-05	2075.1	P	4.4e-05	1329	P	4.4e-05	1545.2	P	4.4e-05
sa_c3774s3246_a_at	946.1	P	4.4e-05	749.6	P	5.2e-05	568.5	P	4.4e-05	683.1	P	6e-05	639.1	P	5.2e-05	1848.3	P	4.4e-05	1138.9	P	5.2e-05	1361.3	P	4.4e-05	1430.7	P	4.4e-05	1146	P	5.2e-05	1316.7	P	4.4e-05	1016.3	P	4.4e-05	1012.3	P	4.4e-05	895.9	P	4.4e-05	962.1	P	4.4e-05
sa_c4138s3489_a_at	868.1	P	4.4e-05	603.8	P	4.4e-05	657.3	P	4.4e-05	590.1	P	4.4e-05	677.8	P	4.4e-05	3584.7	P	4.4e-05	4620.1	P	4.4e-05	4665	P	4.4e-05	3936.2	P	4.4e-05	5035.4	P	4.4e-05	3486.7	P	4.4e-05	3812.5	P	4.4e-05	3947.7	P	4.4e-05	3622.2	P	4.4e-05	3739.7	P	4.4e-05
sa_c4140s3492_a_at	1894.7	P	4.4e-05	1144.6	P	4.4e-05	1044.2	P	4.4e-05	1372.6	P	4.4e-05	1020.6	P	4.4e-05	5966.8	P	4.4e-05	3783.1	P	4.4e-05	4521.1	P	4.4e-05	4484.2	P	4.4e-05	4300.7	P	4.4e-05	3533.4	P	4.4e-05	2446	P	4.4e-05	2995.1	P	4.4e-05	2540.5	P	4.4e-05	2752.7	P	4.4e-05
sa_c4144s3498_a_at	11074.2	P	4.4e-05	10834.3	P	4.4e-05	15500.5	P	4.4e-05	6855.7	P	4.4e-05	8112.5	P	4.4e-05	14825.9	P	4.4e-05	12919.6	P	4.4e-05	10263.2	P	4.4e-05	8943.3	P	4.4e-05	11420	P	4.4e-05	11190.2	P	4.4e-05	13666.3	P	4.4e-05	15573.6	P	4.4e-05	12159.6	P	4.4e-05	11428.6	P	4.4e-05
sa_c4149s3503_a_at	1549.4	P	4.4e-05	1658.2	P	5.2e-05	2241.6	P	4.4e-05	1449.5	P	5.2e-05	1145.7	P	5.2e-05	1793.2	P	4.4e-05	1535.9	P	4.4e-05	1329.6	P	5.2e-05	1360.5	P	5.2e-05	1224.1	P	5.2e-05	1533.2	P	4.4e-05	1122.8	P	5.2e-05	1286.8	P	4.4e-05	852.3	P	4.4e-05	1005.3	P	5.2e-05
sa_c4153s3505_a_at	2252.6	P	4.4e-05	1818	P	5.2e-05	1364.7	P	4.4e-05	1916.8	P	4.4e-05	1890.4	P	4.4e-05	3207.2	P	4.4e-05	2599.5	P	4.4e-05	2130.6	P	4.4e-05	2335.3	P	4.4e-05	2235.4	P	4.4e-05	2564.9	P	4.4e-05	2845.5	P	4.4e-05	2749.4	P	4.4e-05	2618.4	P	4.4e-05	2546.7	P	4.4e-05
sa_c4158s3509_a_at	3782.9	P	4.4e-05	3347	P	4.4e-05	2970.8	P	4.4e-05	2914.8	P	4.4e-05	3610.4	P	4.4e-05	5489	P	4.4e-05	5581.3	P	4.4e-05	4042.4	P	4.4e-05	4368	P	4.4e-05	5139.7	P	4.4e-05	4430.4	P	4.4e-05	5201.3	P	4.4e-05	5600.1	P	4.4e-05	5156.7	P	4.4e-05	4604.8	P	4.4e-05
sa_c4163s3514_a_at	915.8	P	4.4e-05	822.3	P	4.4e-05	554.7	P	4.4e-05	957.4	P	4.4e-05	987.9	P	4.4e-05	1628.4	P	4.4e-05	1307.1	P	4.4e-05	597.1	P	4.4e-05	1604.9	P	4.4e-05	1307.2	P	4.4e-05	1436.5	P	4.4e-05	1112.4	P	4.4e-05	1575.5	P	4.4e-05	1243.8	P	4.4e-05	1089.6	P	4.4e-05
sa_c4166s3518_a_at	23.9	A	0.313422	19.8	A	0.425943	5.3	A	0.86866	27.2	A	0.47023	5.6	A	0.686307	48.2	A	0.06761	10.8	A	0.645572	33.5	A	0.116031	42.3	A	0.062913	37.4	M	0.050214	14.8	A	0.603098	18	A	0.686277	19.6	A	0.544599	17.5	A	0.485109	5.4	A	0.834181
sa_c4171s3522_a_at	121.2	P	0.000857	129.2	P	4.4e-05	68.4	P	0.006867	130.5	P	9.4e-05	129.3	P	0.000169	86.3	P	0.001409	89.7	P	0.000581	87.6	P	0.000258	76.1	P	0.00034	73.1	P	0.000857	44.9	P	0.002554	64.8	P	0.00141	46.1	A	0.0727	58.1	P	0.000509	39.7	P	0.006168
sa_c4173s3526_a_at	292.5	P	4.4e-05	238.2	P	4.4e-05	178.7	P	8.1e-05	252.3	P	4.4e-05	246	P	6e-05	169.7	P	4.4e-05	190.1	P	5.2e-05	163.7	P	4.4e-05	209.2	P	4.4e-05	166.8	P	4.4e-05	156.1	P	4.4e-05	106.7	P	6e-05	103.4	P	0.0011	94	P	0.000109	115.6	P	0.000169
sa_c4177s3531_a_at	3781.5	P	4.4e-05	3656.4	P	4.4e-05	2218.6	P	4.4e-05	3484	P	4.4e-05	3209.1	P	5.2e-05	6352.8	P	4.4e-05	3708.8	P	4.4e-05	3864.2	P	4.4e-05	3877.2	P	4.4e-05	3480.1	P	4.4e-05	3189.8	P	4.4e-05	2575.7	P	5.2e-05	2492.1	P	5.2e-05	2808.6	P	4.4e-05	2296.5	P	4.4e-05
sa_c4181s3535_a_at	1464.7	P	4.4e-05	1254.9	P	4.4e-05	1303.1	P	4.4e-05	1409.9	P	4.4e-05	1150.6	P	4.4e-05	970.3	P	4.4e-05	1246.7	P	4.4e-05	1344.3	P	4.4e-05	1622.5	P	4.4e-05	1496.6	P	4.4e-05	915.5	P	4.4e-05	1208.7	P	4.4e-05	1322.2	P	4.4e-05	1298.3	P	4.4e-05	1466.1	P	4.4e-05
sa_c4185s3537_a_at	758.3	P	4.4e-05	439.6	P	4.4e-05	521.4	P	4.4e-05	456.2	P	4.4e-05	378.9	P	4.4e-05	639.1	P	4.4e-05	412.9	P	4.4e-05	508.6	P	4.4e-05	545.2	P	4.4e-05	471	P	4.4e-05	749.8	P	4.4e-05	643.2	P	4.4e-05	670.4	P	4.4e-05	614.6	P	4.4e-05	648.5	P	4.4e-05
sa_c4189s3541_a_at	1579.9	P	4.4e-05	1165.6	P	4.4e-05	1350.3	P	4.4e-05	1582.5	P	4.4e-05	1383.8	P	5.2e-05	789.4	P	5.2e-05	963.1	P	4.4e-05	876.6	P	4.4e-05	1229.3	P	4.4e-05	1021.5	P	5.2e-05	1112.5	P	4.4e-05	1196.4	P	5.2e-05	1289.6	P	5.2e-05	1065.8	P	4.4e-05	1130.8	P	5.2e-05
sa_c4193s3545_a_at	132.6	P	5.2e-05	415.3	P	5.2e-05	114.9	P	0.00039	233.4	P	5.2e-05	394.1	P	4.4e-05	834.5	P	4.4e-05	623.2	P	4.4e-05	75.4	P	0.00034	457.5	P	4.4e-05	343.9	P	7e-05	491.7	P	5.2e-05	231.3	P	7e-05	523.2	P	4.4e-05	133.6	P	0.000225	137.6	P	0.000169
sa_c4197s3549_at	1777.1	P	4.4e-05	1551.6	P	4.4e-05	1630.1	P	4.4e-05	1654.4	P	4.4e-05	1559.1	P	4.4e-05	1115.7	P	5.2e-05	1323.6	P	6e-05	1297.6	P	4.4e-05	1284.5	P	4.4e-05	1280.4	P	4.4e-05	1330.6	P	4.4e-05	1697.9	P	4.4e-05	1443.7	P	4.4e-05	1679.8	P	4.4e-05	1451.7	P	4.4e-05
sa_c4203s3553_a_at	2168.6	P	4.4e-05	1499.5	P	4.4e-05	1739.6	P	4.4e-05	1821.3	P	4.4e-05	1506.9	P	4.4e-05	1073.5	P	4.4e-05	1402	P	4.4e-05	1503.2	P	4.4e-05	1652.7	P	4.4e-05	1537.5	P	4.4e-05	1456.2	P	4.4e-05	1783.5	P	4.4e-05	1773.5	P	4.4e-05	1611.6	P	4.4e-05	1720.1	P	4.4e-05
sa_c4205s3557_a_at	1604.7	P	4.4e-05	1118.5	P	4.4e-05	1377.2	P	4.4e-05	1091.9	P	4.4e-05	1134.9	P	4.4e-05	1262.1	P	4.4e-05	1146.7	P	4.4e-05	1349.9	P	4.4e-05	1361.3	P	4.4e-05	1311.5	P	4.4e-05	1442.6	P	4.4e-05	1246.6	P	4.4e-05	1229.7	P	4.4e-05	1377.1	P	4.4e-05	1229.7	P	4.4e-05
sa_c4209s3561_a_at	231.6	P	4.4e-05	348.5	P	4.4e-05	144.7	P	0.000169	215.1	P	4.4e-05	342.5	P	4.4e-05	1031	P	4.4e-05	1612.2	P	4.4e-05	1802.1	P	4.4e-05	834.1	P	4.4e-05	2056.3	P	4.4e-05	79.9	P	5.2e-05	217	P	5.2e-05	526.2	P	4.4e-05	263.6	P	4.4e-05	418.1	P	4.4e-05
sa_c4213s3565_a_at	335.3	P	4.4e-05	391	P	5.2e-05	84	P	0.006183	229.6	P	4.4e-05	318.7	P	4.4e-05	969.8	P	4.4e-05	1983.5	P	4.4e-05	2066.7	P	4.4e-05	1629.1	P	4.4e-05	2694.8	P	4.4e-05	106.8	P	0.000169	234.6	P	7e-05	603.9	P	4.4e-05	272.5	P	4.4e-05	541.5	P	4.4e-05
sa_c4217s3569_at	147.5	P	4.4e-05	219.3	P	0.000109	33.9	P	0.010306	175	P	7e-05	139.8	P	0.000127	664.5	P	6e-05	1607.9	P	5.2e-05	1563.7	P	5.2e-05	1494.6	P	4.4e-05	1653.5	P	6e-05	47	P	0.001245	127.1	P	9.5e-05	426.7	P	6e-05	182.1	P	0.000109	312.5	P	7e-05
sa_c4223s3575_a_at	377.8	P	4.4e-05	385.7	P	4.4e-05	124.9	P	0.000194	240.9	P	4.4e-05	274.2	P	4.4e-05	2027	P	4.4e-05	2649.8	P	4.4e-05	2114.5	P	4.4e-05	2370.1	P	4.4e-05	2761.3	P	4.4e-05	148.7	P	4.4e-05	297.2	P	4.4e-05	712.2	P	4.4e-05	361.8	P	4.4e-05	442.4	P	4.4e-05
sa_c4225s3576_a_at	330.3	P	6e-05	354.5	P	4.4e-05	101.2	P	8.1e-05	219.2	P	4.4e-05	265.8	P	4.4e-05	1717.8	P	4.4e-05	2847.1	P	4.4e-05	1980.1	P	4.4e-05	2730.1	P	4.4e-05	2837	P	4.4e-05	139	P	4.4e-05	246.2	P	4.4e-05	772.4	P	4.4e-05	320.3	P	4.4e-05	569.7	P	5.2e-05
sa_c4229s3580_a_at	277.5	P	4.4e-05	231.7	P	5.2e-05	86.7	P	0.000509	205.1	P	4.4e-05	152.4	P	8.1e-05	1774.8	P	4.4e-05	2319	P	4.4e-05	2096.1	P	4.4e-05	2473.7	P	4.4e-05	2170.2	P	4.4e-05	137.7	P	5.2e-05	184.5	P	4.4e-05	492.9	P	4.4e-05	248.1	P	5.2e-05	398.3	P	4.4e-05
sa_c4233s3585_a_at	180.7	P	0.000147	198.8	P	5.2e-05	395.9	P	4.4e-05	252	P	6e-05	230.9	P	5.2e-05	1125.5	P	4.4e-05	473.2	P	5.2e-05	109.5	P	0.00011	363.5	P	4.4e-05	155.5	P	4.4e-05	597.4	P	4.4e-05	292.2	P	5.2e-05	700.9	P	4.4e-05	193.9	P	5.2e-05	191	P	8.1e-05
sa_c4239s3588_a_at	171.9	P	0.00011	175.4	P	9.4e-05	48.1	P	0.003595	150.2	P	4.4e-05	127.4	P	0.00011	1099.6	P	6e-05	1655.3	P	5.2e-05	1444.9	P	4.4e-05	1758.7	P	4.4e-05	1516.2	P	4.4e-05	89.5	P	0.000169	134.9	P	6e-05	522.7	P	7e-05	206.1	P	7e-05	281.5	P	6e-05
sa_c4243s3594_a_at	65.5	P	0.000662	90.3	P	0.001248	30.1	A	0.425937	77.5	P	0.00321	76.7	P	0.008436	326.9	P	8.1e-05	625.2	P	5.2e-05	598	P	5.2e-05	608.6	P	4.4e-05	495.5	P	5.2e-05	72.8	P	0.00141	79.8	P	0.000754	152.7	P	0.000109	104.2	P	0.000581	125.8	P	0.000126
sa_c3900s3368_at	443.8	P	6e-05	326.9	P	0.000225	231.8	P	0.000972	318.7	P	0.000662	302.8	P	0.000754	709.5	P	4.4e-05	366.4	P	7e-05	310.5	P	9.5e-05	431.2	P	5.2e-05	358.5	P	0.000509	621	P	4.4e-05	230.8	P	0.000662	254.6	P	0.000509	224.3	P	0.000509	265.6	P	0.000972
sa_c3904s3373_at	38	P	0.000195	184.5	P	7e-05	92.2	P	0.001794	71	P	0.00097	89.8	P	7e-05	51.2	P	0.013797	183.1	P	0.000195	57.8	P	0.000445	77.7	P	0.001794	44.1	P	0.016639	46.9	P	0.000225	245.7	P	4.4e-05	107	P	0.002021	55.9	P	0.009337	72.4	P	0.001246
sa_c3904s3373_x_at	70.1	P	0.000169	192.6	P	0.00011	84.4	P	0.006867	89.2	P	0.000446	92.3	P	0.00075	78.9	P	0.003595	229.6	P	6e-05	83.3	P	0.000661	77.3	P	0.000296	52.2	P	0.000445	84	P	0.000195	309.1	P	4.4e-05	86.6	P	0.000855	67.6	P	0.001242	70.6	P	0.002863
sa_c3910s3377_a_at	887.4	P	5.2e-05	540.8	P	4.4e-05	571.3	P	4.4e-05	517.6	P	4.4e-05	453.9	P	4.4e-05	1355.8	P	4.4e-05	690.6	P	4.4e-05	1280.9	P	4.4e-05	959.3	P	4.4e-05	980.8	P	4.4e-05	1209.5	P	4.4e-05	803.4	P	4.4e-05	752.1	P	4.4e-05	915.9	P	4.4e-05	1005.4	P	4.4e-05
sa_c3912s3381_at	1549.3	P	4.4e-05	1670.3	P	4.4e-05	1729	P	4.4e-05	1772.3	P	4.4e-05	1660.6	P	4.4e-05	1135.9	P	4.4e-05	1295.7	P	4.4e-05	1343.1	P	4.4e-05	1525.8	P	4.4e-05	1330.1	P	4.4e-05	1711.2	P	4.4e-05	1642.2	P	4.4e-05	1684.7	P	4.4e-05	1709.3	P	4.4e-05	1587	P	4.4e-05
sa_c3916s3383_a_at	1405.5	P	4.4e-05	1337.7	P	4.4e-05	1536	P	4.4e-05	1535.8	P	4.4e-05	1395.6	P	4.4e-05	1225.7	P	4.4e-05	1259.4	P	4.4e-05	1165	P	4.4e-05	1324.1	P	4.4e-05	1170.3	P	4.4e-05	1250.9	P	4.4e-05	1307.1	P	4.4e-05	1265.3	P	4.4e-05	1377.6	P	4.4e-05	1242	P	4.4e-05
sa_c3920s3388_at	926.3	P	4.4e-05	981.8	P	4.4e-05	1041.4	P	4.4e-05	1037.5	P	4.4e-05	957.5	P	4.4e-05	720.8	P	4.4e-05	780.3	P	4.4e-05	759	P	4.4e-05	928.8	P	4.4e-05	872.8	P	4.4e-05	970.8	P	4.4e-05	851.1	P	4.4e-05	907.3	P	4.4e-05	1119.4	P	4.4e-05	929.9	P	4.4e-05
sa_c3924s3392_a_at	821.1	P	5.2e-05	777.3	P	4.4e-05	676.4	P	5.2e-05	903.7	P	4.4e-05	873	P	4.4e-05	615.2	P	4.4e-05	634.9	P	4.4e-05	834.7	P	4.4e-05	841.4	P	4.4e-05	641.7	P	4.4e-05	772.6	P	4.4e-05	869.3	P	4.4e-05	932.3	P	5.2e-05	632	P	4.4e-05	756.3	P	4.4e-05
sa_c3928s3395_a_at	203.8	P	4.4e-05	181.6	P	5.2e-05	505.9	P	6e-05	219.1	P	5.2e-05	274.5	P	5.2e-05	497.2	P	4.4e-05	278.2	P	4.4e-05	155.5	P	4.4e-05	188.7	P	4.4e-05	133.3	P	6e-05	1784.8	P	4.4e-05	552.2	P	4.4e-05	1410	P	4.4e-05	413.9	P	4.4e-05	367.4	P	4.4e-05
sa_c3932s3401_a_at	917.7	P	4.4e-05	701.3	P	4.4e-05	573.5	P	4.4e-05	882.6	P	4.4e-05	754	P	4.4e-05	636.3	P	4.4e-05	428.3	P	4.4e-05	454.5	P	4.4e-05	447.8	P	4.4e-05	351.1	P	5.2e-05	1060.6	P	4.4e-05	809.8	P	4.4e-05	922.3	P	4.4e-05	831.9	P	4.4e-05	658.8	P	4.4e-05
sa_c3936s3405_a_at	948.7	P	4.4e-05	637.1	P	4.4e-05	509.6	P	4.4e-05	942.5	P	4.4e-05	643.6	P	4.4e-05	584.2	P	4.4e-05	422.7	P	4.4e-05	482.4	P	4.4e-05	492.7	P	4.4e-05	321.2	P	4.4e-05	1093.4	P	4.4e-05	756.9	P	4.4e-05	979.9	P	4.4e-05	837.6	P	4.4e-05	710	P	4.4e-05
sa_c3941s3408_at	306.2	P	4.4e-05	881.8	P	4.4e-05	562.4	P	4.4e-05	604.4	P	4.4e-05	602.6	P	4.4e-05	411.2	P	4.4e-05	1032.1	P	4.4e-05	735.7	P	4.4e-05	699.6	P	4.4e-05	759.4	P	4.4e-05	266.7	P	6e-05	979.3	P	4.4e-05	520.8	P	4.4e-05	475.2	P	4.4e-05	525	P	4.4e-05
sa_c3945s3412_a_at	2164	P	4.4e-05	1903.2	P	5.2e-05	2240.6	P	4.4e-05	2038.8	P	4.4e-05	1799.9	P	5.2e-05	2922.5	P	4.4e-05	2218.9	P	4.4e-05	2219.9	P	4.4e-05	2580	P	4.4e-05	2241.3	P	4.4e-05	3758.6	P	4.4e-05	2509.4	P	4.4e-05	2648.8	P	4.4e-05	2763.8	P	4.4e-05	3057.3	P	4.4e-05
sa_c3955s3415_a_at	962.9	P	4.4e-05	789.6	P	4.4e-05	973.5	P	5.2e-05	732	P	4.4e-05	619.8	P	4.4e-05	1135.8	P	4.4e-05	752	P	4.4e-05	920.6	P	4.4e-05	793.5	P	4.4e-05	845.9	P	5.2e-05	1334.4	P	4.4e-05	919.4	P	6e-05	1022.6	P	4.4e-05	1000.4	P	5.2e-05	889.3	P	4.4e-05
sa_c3997s3420_a_at	328.6	P	6e-05	216	P	7e-05	162.8	P	0.000754	178.7	P	8.1e-05	210.3	P	5.2e-05	292.5	P	7e-05	323.2	P	4.4e-05	376.3	P	4.4e-05	275.8	P	4.4e-05	312.5	P	5.2e-05	277.1	P	4.4e-05	231.9	P	7e-05	169.9	P	0.000225	196.4	P	7e-05	201.5	P	5.2e-05
sa_c4016s3424_a_at	53.8	P	0.018272	29.5	A	0.123572	12.2	A	0.876448	36.2	A	0.185131	14.9	A	0.425956	53.6	P	0.033677	53.2	P	0.009337	59	P	0.002275	74.4	P	0.002275	57.5	M	0.042948	21.8	A	0.116113	6.2	A	0.760937	19.3	A	0.814953	33	A	0.067338	39.8	A	0.205712
sa_c4034s3428_a_at	54.8	P	0.006183	50.2	M	0.046482	25.9	A	0.368438	56.2	P	0.012547	31.5	A	0.175307	86	P	0.000753	82.2	P	0.000581	66.4	P	0.002865	87.1	P	0.000389	91.5	P	0.000509	49.5	P	0.002018	35.5	A	0.078002	41	A	0.216444	40	A	0.147855	35.4	A	0.175307
sa_c4055s3432_a_at	155.9	P	6e-05	155.5	P	9.5e-05	90.2	P	0.000662	141.9	P	0.000754	86	P	0.000662	186.3	P	5.2e-05	271.1	P	5.2e-05	292.6	P	5.2e-05	243.6	P	5.2e-05	341.1	P	4.4e-05	102	P	0.000127	96.9	P	0.000147	165.6	P	4.4e-05	125.1	P	8.1e-05	120.2	P	4.4e-05
sa_c4081s3441_a_at	181.7	P	7e-05	166.6	P	4.4e-05	138.1	P	0.000127	160.1	P	4.4e-05	163.3	P	6e-05	218.4	P	9.5e-05	300	P	6e-05	334.5	P	4.4e-05	316.6	P	5.2e-05	309.4	P	5.2e-05	146.3	P	5.2e-05	196.2	P	5.2e-05	216.4	P	4.4e-05	214.4	P	4.4e-05	206.2	P	4.4e-05
sa_c4094s3450_a_at	167.1	P	4.4e-05	199.6	P	4.4e-05	118.3	P	0.00039	172	P	7e-05	180.3	P	4.4e-05	99.8	P	0.000169	162.1	P	0.000127	187.8	P	6e-05	141.6	P	6e-05	163.2	P	4.4e-05	86.8	P	4.4e-05	128.5	P	0.000127	135.8	P	0.000109	136.8	P	4.4e-05	147.7	P	8.1e-05
sa_c4097s3454_a_at	571.5	P	4.4e-05	545.7	P	4.4e-05	381.4	P	4.4e-05	535.7	P	4.4e-05	371.3	P	4.4e-05	4565.3	P	4.4e-05	4380.5	P	4.4e-05	3732.8	P	4.4e-05	3586.6	P	4.4e-05	3317.8	P	4.4e-05	5314.5	P	4.4e-05	4185.9	P	4.4e-05	5017.2	P	4.4e-05	4231.4	P	4.4e-05	4071.5	P	4.4e-05
sa_c4105s3456_a_at	106.1	P	8.1e-05	85.7	P	0.000225	66	P	0.00141	81.9	P	0.000224	86.8	P	9.4e-05	42.7	P	0.000258	63.4	P	0.000445	94.9	P	7e-05	75.6	P	0.000195	89.1	P	0.000169	43.3	P	0.000857	55.6	P	0.000856	85.9	P	0.000445	54.2	P	0.001408	54.2	P	0.0011
sa_c4110s3463_a_at	266.8	P	0.000127	193.7	P	0.000127	257.2	P	0.000127	164.3	P	0.00011	189.3	P	0.000225	717.4	P	5.2e-05	450.5	P	5.2e-05	712.4	P	6e-05	425.7	P	5.2e-05	506.6	P	6e-05	458.4	P	7e-05	304.9	P	0.00011	380.6	P	7e-05	308.8	P	0.000169	335.6	P	4.4e-05
sa_c4115s3465_a_at	565.2	P	4.4e-05	367.2	P	5.2e-05	354.4	P	5.2e-05	299.7	P	4.4e-05	265.4	P	4.4e-05	399.9	P	5.2e-05	261.5	P	5.2e-05	284	P	6e-05	298.6	P	5.2e-05	264.9	P	4.4e-05	261.3	P	4.4e-05	185.8	P	5.2e-05	151.9	P	7e-05	219.6	P	5.2e-05	139.9	P	6e-05
sa_c4116s3470_a_at	5493	P	4.4e-05	4580.3	P	4.4e-05	7360.3	P	4.4e-05	4787	P	4.4e-05	4662	P	4.4e-05	5853.3	P	4.4e-05	5109.4	P	4.4e-05	5441.2	P	4.4e-05	5428	P	4.4e-05	3465.2	P	4.4e-05	8433.7	P	4.4e-05	7370.5	P	4.4e-05	11529.7	P	4.4e-05	7438.8	P	4.4e-05	10963.6	P	4.4e-05
sa_c4120s3473_a_at	256	P	0.00011	271.1	P	0.00011	138.5	P	0.000857	246.7	P	0.00039	301.7	P	0.000225	1358.6	P	5.2e-05	1555.9	P	4.4e-05	2316	P	4.4e-05	2039.8	P	4.4e-05	2226.4	P	4.4e-05	497.1	P	7e-05	631.4	P	7e-05	625.9	P	7e-05	808.7	P	6e-05	759.5	P	4.4e-05
sa_c4124s3479_a_at	4763	P	4.4e-05	3956.3	P	4.4e-05	5460.9	P	4.4e-05	3457.7	P	4.4e-05	4401.4	P	4.4e-05	4743.5	P	4.4e-05	3698.9	P	4.4e-05	3803.1	P	4.4e-05	3354.8	P	4.4e-05	2808.7	P	4.4e-05	5597.9	P	4.4e-05	4848	P	4.4e-05	7132.1	P	4.4e-05	4670.3	P	4.4e-05	5071.2	P	4.4e-05
sa_c4128s3483_a_at	932.2	P	4.4e-05	724.5	P	4.4e-05	731.1	P	4.4e-05	746	P	4.4e-05	453.1	P	5.2e-05	893.8	P	4.4e-05	577	P	4.4e-05	602.6	P	4.4e-05	621.6	P	4.4e-05	513.1	P	5.2e-05	1251.7	P	4.4e-05	757.4	P	4.4e-05	747.8	P	4.4e-05	629.1	P	4.4e-05	663.7	P	4.4e-05
sa_c4134s3487_a_at	2404.8	P	4.4e-05	1758.6	P	4.4e-05	1462.2	P	4.4e-05	1956.5	P	4.4e-05	1458.9	P	4.4e-05	1427.3	P	4.4e-05	1176.4	P	4.4e-05	1553.5	P	4.4e-05	1418	P	4.4e-05	1484.9	P	4.4e-05	1036.2	P	4.4e-05	908	P	4.4e-05	967.4	P	4.4e-05	1055.9	P	4.4e-05	994	P	4.4e-05
sa_c4253s3605_a_at	3168.4	P	4.4e-05	3706.5	P	4.4e-05	4339	P	4.4e-05	4125.3	P	4.4e-05	3664.2	P	4.4e-05	2250.1	P	4.4e-05	3140.3	P	4.4e-05	3086.4	P	4.4e-05	3230.2	P	4.4e-05	3084.7	P	4.4e-05	3407.8	P	4.4e-05	3950.4	P	4.4e-05	4033.9	P	4.4e-05	4332.3	P	4.4e-05	4310.9	P	4.4e-05
sa_c4381s3732_a_at	205.9	P	0.000296	119	P	0.00141	188.5	P	0.001102	154.5	P	0.004484	114.6	P	0.000754	327	P	9.5e-05	156.9	P	0.000446	161.7	P	0.00141	209.6	P	0.000169	163.4	P	0.004484	423.6	P	0.00011	355.9	P	0.000147	286.1	P	0.000296	274	P	0.000225	279.9	P	0.00034
sa_c4387s3735_a_at	384.1	P	9.5e-05	272.7	P	0.000195	1495.9	P	4.4e-05	354.6	P	8.1e-05	336.9	P	8.1e-05	1433.6	P	4.4e-05	445.4	P	6e-05	415.3	P	7e-05	456.4	P	4.4e-05	278.9	P	7e-05	1007.8	P	4.4e-05	561.5	P	5.2e-05	1211.9	P	5.2e-05	391	P	9.5e-05	390.8	P	9.5e-05
sa_c4389s3740_a_at	117.8	P	0.000297	114.2	P	4.4e-05	121.5	P	0.000224	119.8	P	0.00039	136.5	P	0.000195	238.5	P	5.2e-05	158.7	P	8.1e-05	81.7	P	0.000972	165.8	P	0.000127	109	P	0.000296	434.8	P	7e-05	301.8	P	7e-05	320.7	P	0.000296	245.5	P	7e-05	229.6	P	0.00011
sa_c4394s3743_a_at	348.6	P	4.4e-05	319.1	P	4.4e-05	537.5	P	4.4e-05	363.1	P	4.4e-05	317.1	P	4.4e-05	77.9	P	0.001102	65.3	P	0.004484	45.5	P	0.021865	39	P	0.003592	52	A	0.067644	42.2	P	0.028457	49.4	A	0.078002	47.6	A	0.095609	50.1	P	0.021865	68.1	P	0.001246
sa_c4397s3747_at	239.7	P	9.5e-05	317.9	P	5.2e-05	189	P	5.2e-05	283.5	P	8.1e-05	296.6	P	8.1e-05	396.5	P	6e-05	351.5	P	0.000127	337.3	P	0.000127	392.2	P	4.4e-05	282.7	P	7e-05	620.6	P	4.4e-05	540.8	P	4.4e-05	513.7	P	8.1e-05	583.4	P	7e-05	533.4	P	4.4e-05
sa_c4401s3753_at	307.7	P	4.4e-05	252.8	P	5.2e-05	352.8	P	4.4e-05	196.3	P	8.1e-05	174.4	P	0.00011	788.6	P	4.4e-05	398.3	P	4.4e-05	476.8	P	4.4e-05	527.8	P	4.4e-05	343.7	P	4.4e-05	866.7	P	4.4e-05	591.5	P	4.4e-05	636	P	4.4e-05	479.8	P	4.4e-05	563.3	P	4.4e-05
sa_c4410s3755_a_at	184.7	P	4.4e-05	129.6	P	5.2e-05	912.9	P	4.4e-05	195.7	P	0.000109	135.4	P	5.2e-05	647.9	P	4.4e-05	256.3	P	0.000147	328.6	P	7e-05	354.9	P	5.2e-05	212.6	P	0.000195	567.3	P	4.4e-05	222.2	P	5.2e-05	648.9	P	4.4e-05	206.2	P	4.4e-05	199	P	6e-05
sa_c4414s3760_at	12977.9	P	4.4e-05	12719.9	P	4.4e-05	14879.5	P	4.4e-05	13463.3	P	4.4e-05	15929.2	P	4.4e-05	7721.4	P	4.4e-05	10834.9	P	4.4e-05	9318.7	P	4.4e-05	9737.1	P	4.4e-05	10531.5	P	4.4e-05	7533	P	4.4e-05	12092.9	P	4.4e-05	12647.8	P	4.4e-05	12393.6	P	4.4e-05	13594.7	P	4.4e-05
sa_c4418s3765_a_at	9756.4	P	4.4e-05	10848.1	P	4.4e-05	11251.7	P	4.4e-05	10326.2	P	4.4e-05	12282.3	P	4.4e-05	6278.9	P	4.4e-05	8983	P	4.4e-05	6914.2	P	4.4e-05	7117.9	P	4.4e-05	7679.2	P	4.4e-05	6779.2	P	4.4e-05	10500.2	P	4.4e-05	9223.1	P	4.4e-05	10606.5	P	4.4e-05	10434.6	P	4.4e-05
sa_c4422s3769_a_at	8483.3	P	4.4e-05	8540.3	P	4.4e-05	9766.4	P	4.4e-05	8910.2	P	4.4e-05	10829.1	P	4.4e-05	5153.2	P	4.4e-05	7468.4	P	4.4e-05	5924.8	P	4.4e-05	6164.4	P	4.4e-05	7258.5	P	4.4e-05	5570	P	4.4e-05	8433.8	P	4.4e-05	7887.7	P	4.4e-05	9118.9	P	4.4e-05	8597.1	P	4.4e-05
sa_c4426s3773_a_at	11361.5	P	4.4e-05	11424.3	P	4.4e-05	12046.9	P	4.4e-05	10532.1	P	4.4e-05	13152.1	P	4.4e-05	7960.4	P	4.4e-05	10095.5	P	4.4e-05	7589	P	4.4e-05	8121.9	P	4.4e-05	8907.3	P	4.4e-05	7718.1	P	4.4e-05	10926.9	P	4.4e-05	10870.8	P	4.4e-05	11589.6	P	4.4e-05	10149.7	P	4.4e-05
sa_c4430s3777_at	9707.4	P	4.4e-05	9305	P	4.4e-05	10583.2	P	4.4e-05	9394.1	P	4.4e-05	11166	P	4.4e-05	6569.5	P	4.4e-05	8419.9	P	4.4e-05	6961.8	P	4.4e-05	7555.1	P	4.4e-05	7674.4	P	4.4e-05	6248.1	P	4.4e-05	8890.3	P	4.4e-05	9529	P	4.4e-05	9911.2	P	4.4e-05	9575	P	4.4e-05
sa_c4434s3779_a_at	6248.5	P	4.4e-05	6388.8	P	4.4e-05	7423	P	4.4e-05	6501.4	P	4.4e-05	7674.1	P	4.4e-05	5196.7	P	4.4e-05	5389.7	P	4.4e-05	4409.1	P	4.4e-05	5150.5	P	4.4e-05	5452.2	P	4.4e-05	4329.2	P	4.4e-05	6326.6	P	4.4e-05	6036.7	P	4.4e-05	7066.6	P	4.4e-05	6725.7	P	4.4e-05
sa_c4438s3783_a_at	4605.7	P	4.4e-05	4776.2	P	4.4e-05	5379.3	P	4.4e-05	5673.3	P	4.4e-05	5949.2	P	4.4e-05	3385.3	P	4.4e-05	4366.3	P	4.4e-05	3699.4	P	4.4e-05	4070.7	P	4.4e-05	3916.6	P	4.4e-05	4283.9	P	4.4e-05	5106.1	P	4.4e-05	5175	P	4.4e-05	5270.6	P	4.4e-05	5770.5	P	4.4e-05
sa_c4442s3788_a_at	6781.5	P	4.4e-05	7248	P	4.4e-05	7777.1	P	4.4e-05	7575.8	P	4.4e-05	8316.9	P	4.4e-05	6312.2	P	4.4e-05	7436.2	P	4.4e-05	6299.3	P	4.4e-05	6762.7	P	4.4e-05	6949	P	4.4e-05	4950	P	4.4e-05	6425.7	P	4.4e-05	6939.1	P	4.4e-05	7545.7	P	4.4e-05	7919	P	4.4e-05
sa_c4446s3792_a_at	6394.8	P	4.4e-05	6657.9	P	4.4e-05	6638.2	P	4.4e-05	6482.9	P	4.4e-05	7258.8	P	4.4e-05	6493.6	P	4.4e-05	7017	P	4.4e-05	6120.8	P	4.4e-05	6118.4	P	4.4e-05	7048.5	P	4.4e-05	4894.2	P	4.4e-05	6309.7	P	4.4e-05	5828.4	P	4.4e-05	6862.3	P	4.4e-05	6717.3	P	4.4e-05
sa_c4452s3797_a_at	4724.7	P	4.4e-05	5381.1	P	4.4e-05	6450.3	P	4.4e-05	5137.2	P	4.4e-05	6343.9	P	4.4e-05	4570.6	P	4.4e-05	5512.5	P	4.4e-05	5137.5	P	4.4e-05	4817.8	P	4.4e-05	6454.2	P	4.4e-05	4337.1	P	4.4e-05	5461	P	4.4e-05	5330.5	P	4.4e-05	6199	P	4.4e-05	5973.4	P	4.4e-05
sa_c4456s3801_a_at	1642.5	P	4.4e-05	1485.2	P	4.4e-05	1188.8	P	4.4e-05	1289.3	P	4.4e-05	1699.9	P	4.4e-05	791.3	P	4.4e-05	836.2	P	8.1e-05	722.9	P	4.4e-05	842.2	P	4.4e-05	971.8	P	4.4e-05	718	P	4.4e-05	710.5	P	5.2e-05	824.2	P	5.2e-05	785.7	P	4.4e-05	883	P	4.4e-05
sa_c4460s3803_a_at	4366.6	P	4.4e-05	4349.5	P	4.4e-05	5054.4	P	4.4e-05	5001.2	P	4.4e-05	4959	P	4.4e-05	1072.1	P	4.4e-05	1908.7	P	4.4e-05	1552.8	P	4.4e-05	1880.4	P	4.4e-05	1771.8	P	4.4e-05	1858.4	P	4.4e-05	2561.7	P	4.4e-05	2390	P	4.4e-05	2519.1	P	4.4e-05	2361.5	P	4.4e-05
sa_c4462s3807_at	4579.8	P	4.4e-05	3860.1	P	4.4e-05	4762.2	P	5.2e-05	4613.8	P	4.4e-05	4354	P	5.2e-05	1382.4	P	4.4e-05	1730.7	P	4.4e-05	1703.4	P	5.2e-05	1794.4	P	4.4e-05	1688.4	P	4.4e-05	2102.5	P	4.4e-05	2373.1	P	4.4e-05	2578.4	P	5.2e-05	2891.7	P	4.4e-05	2597.1	P	4.4e-05
sa_c4466s3812_a_at	1380.9	P	5.2e-05	1814.3	P	4.4e-05	1296.7	P	5.2e-05	1567.7	P	4.4e-05	1379.9	P	4.4e-05	822.5	P	4.4e-05	749.2	P	4.4e-05	544.1	P	4.4e-05	657.5	P	4.4e-05	507.8	P	4.4e-05	1225.2	P	4.4e-05	984.3	P	4.4e-05	880.7	P	4.4e-05	793.9	P	4.4e-05	929.9	P	4.4e-05
sa_c4470s3817_a_at	3614.1	P	5.2e-05	3728.4	P	4.4e-05	3647.3	P	4.4e-05	4098	P	4.4e-05	4115.6	P	4.4e-05	5675.4	P	4.4e-05	5446.5	P	4.4e-05	6144.4	P	4.4e-05	5912.8	P	4.4e-05	5286.4	P	4.4e-05	5022	P	4.4e-05	5165.6	P	4.4e-05	5629	P	4.4e-05	5435	P	4.4e-05	5485.6	P	4.4e-05
sa_c4474s3821_a_at	3829.2	P	4.4e-05	3042	P	4.4e-05	2947.4	P	4.4e-05	3922	P	4.4e-05	2891.2	P	4.4e-05	3794.9	P	4.4e-05	3364	P	4.4e-05	3644.2	P	4.4e-05	3422.1	P	4.4e-05	3535.8	P	4.4e-05	4325.1	P	4.4e-05	4178	P	4.4e-05	4640.7	P	4.4e-05	3726.7	P	4.4e-05	3932.5	P	4.4e-05
sa_c4480s3823_a_at	1029.7	P	4.4e-05	1162.1	P	4.4e-05	900.7	P	4.4e-05	1071.6	P	4.4e-05	935.4	P	4.4e-05	996.2	P	4.4e-05	666.7	P	4.4e-05	686.3	P	4.4e-05	948.3	P	4.4e-05	790.3	P	7e-05	1294.6	P	5.2e-05	685.2	P	4.4e-05	752.2	P	4.4e-05	791	P	6e-05	733.8	P	4.4e-05
sa_c4482s3827_a_at	7294.8	P	4.4e-05	6901.3	P	4.4e-05	8438.8	P	4.4e-05	7778.7	P	4.4e-05	7567.3	P	4.4e-05	3682.4	P	4.4e-05	4330.8	P	4.4e-05	4402.3	P	4.4e-05	4165.3	P	4.4e-05	4417.8	P	4.4e-05	4887.2	P	4.4e-05	5811.3	P	4.4e-05	6099.2	P	4.4e-05	5973.1	P	4.4e-05	5748.1	P	4.4e-05
sa_c4488s3831_a_at	312.1	P	5.2e-05	278.6	P	5.2e-05	245.7	P	4.4e-05	259.9	P	4.4e-05	261.7	P	8.1e-05	266	P	4.4e-05	289.4	P	4.4e-05	341.9	P	9.5e-05	200.6	P	4.4e-05	293.5	P	4.4e-05	285.7	P	4.4e-05	284.2	P	4.4e-05	260.7	P	4.4e-05	226.4	P	4.4e-05	340.6	P	4.4e-05
sa_c4492s3837_a_at	1300.5	P	4.4e-05	1401.5	P	4.4e-05	993.1	P	4.4e-05	1320.3	P	4.4e-05	1193.6	P	4.4e-05	1727.9	P	4.4e-05	2268.4	P	4.4e-05	2826.5	P	4.4e-05	2470.7	P	4.4e-05	2604.1	P	4.4e-05	757.3	P	4.4e-05	1022.2	P	4.4e-05	888.6	P	4.4e-05	1009.9	P	4.4e-05	1366.6	P	4.4e-05
sa_c4494s3841_a_at	897	P	5.2e-05	1025.8	P	5.2e-05	761.7	P	6e-05	905.8	P	5.2e-05	893.8	P	5.2e-05	1432.2	P	4.4e-05	1478.6	P	4.4e-05	2042.4	P	5.2e-05	1751.9	P	4.4e-05	1780.1	P	5.2e-05	512.3	P	7e-05	613	P	8.1e-05	623.5	P	8.1e-05	810.4	P	6e-05	720.1	P	5.2e-05
sa_c4498s3842_a_at	544	P	7e-05	594	P	4.4e-05	1123.3	P	4.4e-05	652.9	P	4.4e-05	585.1	P	4.4e-05	1082.8	P	6e-05	734.6	P	5.2e-05	714.1	P	5.2e-05	813.4	P	4.4e-05	629.7	P	4.4e-05	1428.3	P	5.2e-05	1060.6	P	5.2e-05	1171.2	P	4.4e-05	855.1	P	4.4e-05	964.2	P	5.2e-05
sa_c4502s3847_a_at	2345.9	P	4.4e-05	1920.9	P	4.4e-05	3371.5	P	4.4e-05	2532.3	P	4.4e-05	2104.7	P	4.4e-05	3829.3	P	4.4e-05	2306.3	P	4.4e-05	1934.6	P	4.4e-05	2848.6	P	4.4e-05	1815.8	P	4.4e-05	4142.6	P	4.4e-05	3261.5	P	4.4e-05	3783	P	4.4e-05	3120.7	P	4.4e-05	3271.1	P	4.4e-05
sa_c4257s3611_a_at	4726	P	4.4e-05	5175.3	P	4.4e-05	4574	P	4.4e-05	5837.5	P	4.4e-05	6142.6	P	4.4e-05	2804.2	P	4.4e-05	3151.7	P	4.4e-05	2252.6	P	4.4e-05	2566.4	P	4.4e-05	3187.9	P	4.4e-05	3157.5	P	4.4e-05	3133	P	4.4e-05	3137.9	P	4.4e-05	3271.8	P	4.4e-05	3067.7	P	4.4e-05
sa_c4261s3615_a_at	5442.4	P	4.4e-05	5714	P	4.4e-05	5174.8	P	4.4e-05	5473.3	P	4.4e-05	6121.1	P	4.4e-05	2375.8	P	4.4e-05	3630.2	P	4.4e-05	2587.9	P	4.4e-05	3078.7	P	4.4e-05	3418.3	P	4.4e-05	3142.2	P	4.4e-05	3407.9	P	4.4e-05	3437.4	P	4.4e-05	3472.1	P	4.4e-05	2965.1	P	4.4e-05
sa_c4265s3618_a_at	2519.3	P	4.4e-05	2817.5	P	4.4e-05	2368	P	4.4e-05	2630.8	P	4.4e-05	2921.9	P	4.4e-05	1944.3	P	4.4e-05	1699.8	P	4.4e-05	1372.3	P	4.4e-05	1766.8	P	4.4e-05	1505.5	P	4.4e-05	2021.2	P	4.4e-05	1520.9	P	4.4e-05	1566.9	P	4.4e-05	1616.6	P	4.4e-05	1329.5	P	4.4e-05
sa_c4269s3622_at	4939.6	P	4.4e-05	4674.6	P	4.4e-05	4289.4	P	4.4e-05	4252	P	4.4e-05	4801.9	P	4.4e-05	3915.3	P	4.4e-05	3407.9	P	4.4e-05	2716.7	P	4.4e-05	3376.7	P	4.4e-05	3094.2	P	4.4e-05	4317	P	4.4e-05	3272.8	P	4.4e-05	3346.3	P	4.4e-05	3089.2	P	4.4e-05	2940.7	P	4.4e-05
sa_c4275s3625_a_at	2649.8	P	4.4e-05	2577.1	P	4.4e-05	2176.5	P	4.4e-05	2636	P	4.4e-05	2694.7	P	4.4e-05	1940.3	P	4.4e-05	1741.4	P	4.4e-05	1791.8	P	4.4e-05	1935.7	P	4.4e-05	1863	P	4.4e-05	1652	P	4.4e-05	1737.7	P	4.4e-05	1801.6	P	4.4e-05	1689.6	P	4.4e-05	1713.9	P	4.4e-05
sa_c4277s3629_a_at	2776.2	P	4.4e-05	2596.9	P	4.4e-05	2285.6	P	4.4e-05	2972.3	P	4.4e-05	2934.2	P	4.4e-05	2026.4	P	4.4e-05	2146.8	P	4.4e-05	2007.6	P	4.4e-05	2516.1	P	4.4e-05	1948.3	P	4.4e-05	1962.9	P	4.4e-05	1873.8	P	4.4e-05	1952.8	P	4.4e-05	2001.3	P	4.4e-05	2154.2	P	4.4e-05
sa_c4283s3633_a_at	2035.7	P	4.4e-05	1964.9	P	4.4e-05	1902.5	P	4.4e-05	2262.9	P	4.4e-05	2209.1	P	4.4e-05	1754.6	P	4.4e-05	1692.2	P	4.4e-05	1756.4	P	4.4e-05	1716.5	P	4.4e-05	1681.3	P	4.4e-05	1478.3	P	4.4e-05	1638.7	P	4.4e-05	1383.9	P	4.4e-05	1723.8	P	4.4e-05	1360.2	P	4.4e-05
sa_c4285s3637_a_at	4100.7	P	4.4e-05	3553.7	P	4.4e-05	3119.5	P	4.4e-05	3881.3	P	4.4e-05	3614.4	P	4.4e-05	3452.5	P	4.4e-05	2891	P	4.4e-05	2746	P	4.4e-05	3175.8	P	4.4e-05	3073.7	P	4.4e-05	2578	P	4.4e-05	2763.7	P	4.4e-05	2670	P	4.4e-05	2908.2	P	4.4e-05	2481.4	P	4.4e-05
sa_c4289s3643_a_at	500	P	4.4e-05	379.3	P	4.4e-05	282.9	P	4.4e-05	348.3	P	5.2e-05	404.6	P	4.4e-05	427.3	P	4.4e-05	316.1	P	4.4e-05	339.1	P	5.2e-05	476.2	P	4.4e-05	356.2	P	4.4e-05	354.8	P	4.4e-05	277.8	P	5.2e-05	310.1	P	4.4e-05	323.3	P	9.5e-05	305.5	P	4.4e-05
sa_c4292s3644_a_at	153	P	4.4e-05	157.8	P	7e-05	109	P	0.000581	146.5	P	6e-05	129.1	P	9.5e-05	178.7	P	9.5e-05	247.4	P	6e-05	276	P	4.4e-05	221.8	P	4.4e-05	189.5	P	4.4e-05	153.9	P	7e-05	127.9	P	0.00011	120.6	P	0.00039	126.4	P	9.4e-05	126.1	P	4.4e-05
sa_c4298s3650_a_at	17.1	A	0.300543	21.8	A	0.089478	28.2	A	0.116092	32.8	A	0.083592	49	P	0.000856	60.7	P	0.001248	54.6	P	0.002867	65.8	P	0.001102	74.9	P	0.000581	57.4	P	0.002554	59.5	P	0.002021	20	A	0.205732	57.2	M	0.042962	58.8	P	0.002021	38.7	P	0.008431
sa_c4301s3654_a_at	117.4	P	0.000662	79.1	P	0.002867	42.9	A	0.078002	65.7	P	0.002275	59.7	P	0.006871	231	P	7e-05	227.1	P	0.000169	253.1	P	0.000169	269.9	P	7e-05	228.7	P	0.000258	215.8	P	9.5e-05	186.5	P	0.000753	205.7	P	0.000509	158.7	P	0.000127	196.7	P	0.000147
sa_c4305s3658_at	63.5	P	0.000295	29.2	A	0.123572	42.9	A	0.102126	33.1	A	0.147939	46.6	P	0.007611	115.8	P	0.000225	136.6	P	0.00011	110.7	P	5.2e-05	128.4	P	5.2e-05	102.9	P	0.000389	97.6	P	6e-05	92.4	P	0.00141	103.8	P	0.000109	73.4	P	6e-05	108.1	P	0.000127
sa_c4309s3661_a_at	8046.3	P	5.2e-05	9044.5	P	4.4e-05	13055.6	P	4.4e-05	10414.1	P	5.2e-05	10579.1	P	5.2e-05	2819.7	P	4.4e-05	3625.8	P	4.4e-05	4769.1	P	5.2e-05	4018.9	P	5.2e-05	4210.1	P	5.2e-05	3999.6	P	5.2e-05	3992.2	P	7e-05	4997.2	P	4.4e-05	3924.7	P	5.2e-05	4854	P	4.4e-05
sa_c4313s3667_a_at	4837.3	P	4.4e-05	4829.1	P	4.4e-05	4024.8	P	4.4e-05	5488	P	4.4e-05	4853.9	P	4.4e-05	4682.1	P	4.4e-05	5170.7	P	4.4e-05	4748.2	P	4.4e-05	5044.2	P	4.4e-05	5242.2	P	4.4e-05	3612.5	P	4.4e-05	3986.8	P	4.4e-05	4599.2	P	4.4e-05	3855.7	P	4.4e-05	4814.5	P	4.4e-05
sa_c4317s3671_at	5947.7	P	4.4e-05	6514.3	P	4.4e-05	5270.7	P	4.4e-05	6323	P	4.4e-05	6682.3	P	4.4e-05	5408.6	P	4.4e-05	6450.9	P	4.4e-05	5856.6	P	4.4e-05	6597.8	P	4.4e-05	6707.2	P	4.4e-05	4708.8	P	4.4e-05	6010.4	P	4.4e-05	5881.9	P	4.4e-05	6850.4	P	4.4e-05	5654.8	P	4.4e-05
sa_c4321s3675_a_at	1449	P	4.4e-05	1330	P	4.4e-05	1289.6	P	4.4e-05	1411.7	P	4.4e-05	1122.3	P	4.4e-05	1197.4	P	4.4e-05	1109.5	P	4.4e-05	1268.6	P	4.4e-05	1653	P	4.4e-05	1287.1	P	4.4e-05	2082.4	P	4.4e-05	1222.1	P	4.4e-05	1280.8	P	4.4e-05	1294.4	P	4.4e-05	1489.2	P	4.4e-05
sa_c4341s3693_a_at	408.7	P	4.4e-05	1199.3	P	4.4e-05	558.5	P	4.4e-05	572	P	5.2e-05	681.7	P	4.4e-05	623.3	P	5.2e-05	879.3	P	4.4e-05	462.4	P	4.4e-05	534.2	P	4.4e-05	403.4	P	4.4e-05	580.9	P	4.4e-05	924.1	P	4.4e-05	506.6	P	5.2e-05	315.7	P	6e-05	451	P	5.2e-05
sa_c4345s3694_at	1150.4	P	4.4e-05	903.6	P	4.4e-05	790.2	P	4.4e-05	957.8	P	4.4e-05	834.5	P	4.4e-05	573.2	P	4.4e-05	576.3	P	4.4e-05	668.4	P	4.4e-05	641.6	P	4.4e-05	610.7	P	4.4e-05	818.5	P	4.4e-05	597.3	P	4.4e-05	562.9	P	4.4e-05	616.7	P	4.4e-05	502.8	P	5.2e-05
sa_c4349s3699_a_at	319	P	8.1e-05	164.4	P	0.000147	1227.6	P	4.4e-05	327.8	P	7e-05	289.4	P	8.1e-05	1769.5	P	4.4e-05	461.3	P	7e-05	335.6	P	7e-05	438.3	P	4.4e-05	278.8	P	9.5e-05	801.4	P	4.4e-05	467.7	P	7e-05	1356.7	P	4.4e-05	350.3	P	9.5e-05	292.1	P	5.2e-05
sa_c4353s3704_a_at	1918.8	P	4.4e-05	1343.8	P	6e-05	1220.4	P	4.4e-05	1304.2	P	5.2e-05	1297.4	P	4.4e-05	896.7	P	4.4e-05	859.3	P	7e-05	1019.4	P	9.5e-05	1060.5	P	4.4e-05	1109.8	P	4.4e-05	1369.3	P	4.4e-05	993.6	P	5.2e-05	775.9	P	7e-05	833.6	P	4.4e-05	742.2	P	0.00011
sa_c4357s3707_at	1894	P	4.4e-05	1653	P	4.4e-05	1479	P	4.4e-05	1740.5	P	4.4e-05	1711.7	P	4.4e-05	2162.2	P	4.4e-05	1581.3	P	4.4e-05	1504.5	P	4.4e-05	1790.6	P	4.4e-05	1838.5	P	4.4e-05	1148.7	P	4.4e-05	1224.9	P	4.4e-05	1281.8	P	4.4e-05	1503.9	P	4.4e-05	1262.1	P	4.4e-05
sa_c4361s3711_a_at	1448.6	P	4.4e-05	1371.9	P	4.4e-05	988.9	P	4.4e-05	1412.2	P	4.4e-05	1215.2	P	4.4e-05	1412.3	P	4.4e-05	1248.2	P	4.4e-05	1214.9	P	4.4e-05	1522.1	P	4.4e-05	1410.2	P	4.4e-05	1115.2	P	4.4e-05	932	P	4.4e-05	778.2	P	4.4e-05	1016	P	5.2e-05	1000.2	P	4.4e-05
sa_c4365s3717_a_at	5916.8	P	4.4e-05	5723.4	P	4.4e-05	6889.1	P	4.4e-05	6351.6	P	4.4e-05	5433.8	P	4.4e-05	3159.7	P	4.4e-05	4139.5	P	4.4e-05	3989	P	4.4e-05	4398.6	P	4.4e-05	3875.5	P	4.4e-05	3801.3	P	4.4e-05	4979.6	P	4.4e-05	4782	P	4.4e-05	4899.1	P	4.4e-05	5119.1	P	4.4e-05
sa_c4369s3721_at	217.5	P	0.000109	147.3	P	6e-05	203.2	P	4.4e-05	189.6	P	5.2e-05	151	P	6e-05	270.6	P	4.4e-05	219.1	P	6e-05	157.8	P	5.2e-05	230.5	P	4.4e-05	155.3	P	5.2e-05	409.7	P	4.4e-05	354.8	P	5.2e-05	315.2	P	4.4e-05	343.3	P	4.4e-05	359	P	4.4e-05
sa_c4373s3725_a_at	212	P	4.4e-05	167.4	P	9.4e-05	230	P	4.4e-05	202.7	P	5.2e-05	213.9	P	4.4e-05	361.2	P	5.2e-05	255	P	6e-05	206.1	P	4.4e-05	260.2	P	4.4e-05	181.6	P	0.000127	492.3	P	4.4e-05	474.2	P	4.4e-05	483	P	4.4e-05	408.2	P	4.4e-05	394.6	P	4.4e-05
sa_c4379s3726_a_at	290.7	P	5.2e-05	169.9	P	5.2e-05	241.3	P	7e-05	208.9	P	7e-05	264.6	P	4.4e-05	487.9	P	4.4e-05	343.9	P	4.4e-05	186	P	7e-05	311.8	P	5.2e-05	292.3	P	0.000169	603.6	P	4.4e-05	655.7	P	4.4e-05	591	P	7e-05	487.6	P	4.4e-05	488.5	P	4.4e-05
sa_c4655s3976_a_at	410	P	4.4e-05	347.2	P	4.4e-05	317.1	P	4.4e-05	354.7	P	4.4e-05	310.3	P	4.4e-05	415.9	P	4.4e-05	565.9	P	4.4e-05	619	P	4.4e-05	558.4	P	4.4e-05	583.5	P	4.4e-05	549.9	P	4.4e-05	671.4	P	4.4e-05	687.5	P	4.4e-05	614.3	P	4.4e-05	648.6	P	4.4e-05
sa_c4661s3981_a_at	98.4	P	0.00034	89.8	P	0.002859	64.6	P	0.004995	46.7	P	0.000296	62.7	P	0.00141	172.7	P	0.000169	169	P	9.4e-05	195.8	P	7e-05	186.4	P	6e-05	212	P	4.4e-05	350.5	P	4.4e-05	258.6	P	6e-05	260.2	P	7e-05	261.1	P	4.4e-05	205.1	P	4.4e-05
sa_c4663s3985_a_at	684	P	4.4e-05	628.5	P	4.4e-05	594.5	P	5.2e-05	532.7	P	5.2e-05	644	P	5.2e-05	654.9	P	4.4e-05	690.7	P	4.4e-05	884.9	P	4.4e-05	504.7	P	4.4e-05	761.8	P	4.4e-05	653	P	4.4e-05	748.4	P	4.4e-05	812.2	P	4.4e-05	661.2	P	4.4e-05	858.4	P	4.4e-05
sa_c4667s3987_a_at	3128.5	P	4.4e-05	4844.8	P	4.4e-05	5966.8	P	4.4e-05	3603.4	P	4.4e-05	4195.9	P	4.4e-05	3083.5	P	4.4e-05	3794.3	P	4.4e-05	2576.7	P	4.4e-05	2868.7	P	4.4e-05	3232.5	P	4.4e-05	4137.3	P	4.4e-05	4309.2	P	4.4e-05	3692.8	P	4.4e-05	3932.1	P	4.4e-05	3938.7	P	4.4e-05
sa_c4671s3991_at	1631.3	P	4.4e-05	2089.6	P	4.4e-05	2426.5	P	4.4e-05	1788.3	P	4.4e-05	2046.8	P	4.4e-05	1641.7	P	4.4e-05	1753.9	P	4.4e-05	1186.7	P	4.4e-05	1443	P	4.4e-05	1479.4	P	4.4e-05	2055.1	P	4.4e-05	2012.9	P	4.4e-05	1915.1	P	4.4e-05	1865.3	P	4.4e-05	1821.5	P	4.4e-05
sa_c4675s3995_a_at	2182.3	P	4.4e-05	2497.2	P	4.4e-05	3595.3	P	4.4e-05	2681.7	P	4.4e-05	2824.2	P	4.4e-05	2959.6	P	4.4e-05	2301.4	P	4.4e-05	2153.3	P	4.4e-05	2495	P	4.4e-05	2632.4	P	4.4e-05	3205.8	P	4.4e-05	2396.2	P	4.4e-05	2688.6	P	4.4e-05	2760.8	P	4.4e-05	3007.6	P	4.4e-05
sa_c4679s3999_a_at	584.4	P	4.4e-05	574.3	P	4.4e-05	680.1	P	4.4e-05	597.8	P	5.2e-05	549	P	7e-05	457.2	P	5.2e-05	469.3	P	6e-05	384.3	P	4.4e-05	455.9	P	7e-05	498.8	P	4.4e-05	460.6	P	5.2e-05	388.9	P	5.2e-05	386.3	P	7e-05	353.7	P	6e-05	521	P	4.4e-05
sa_c4683s4003_a_at	1351.4	P	4.4e-05	1100.1	P	4.4e-05	773.5	P	4.4e-05	1252.3	P	4.4e-05	1086.5	P	4.4e-05	2102.2	P	4.4e-05	1459.8	P	4.4e-05	1469.4	P	4.4e-05	1850.7	P	4.4e-05	1721.5	P	4.4e-05	1470.5	P	4.4e-05	962.6	P	4.4e-05	1030.4	P	4.4e-05	1110.2	P	4.4e-05	1181.8	P	4.4e-05
sa_c4687s4008_a_at	1619.8	P	4.4e-05	1529.9	P	4.4e-05	1917.5	P	5.2e-05	1418	P	4.4e-05	1296.5	P	4.4e-05	4054.4	P	4.4e-05	3216.3	P	4.4e-05	3793.5	P	4.4e-05	3442.6	P	4.4e-05	3089.1	P	4.4e-05	4082.8	P	4.4e-05	3178.4	P	4.4e-05	2918	P	4.4e-05	3239.1	P	4.4e-05	3231.2	P	4.4e-05
sa_c4691s4011_a_at	2219.7	P	4.4e-05	2105.9	P	4.4e-05	2116.1	P	4.4e-05	2512	P	4.4e-05	2223	P	4.4e-05	3241.1	P	4.4e-05	3246	P	4.4e-05	4029.6	P	4.4e-05	3883.9	P	4.4e-05	4001.9	P	4.4e-05	2482.3	P	4.4e-05	2277.5	P	4.4e-05	2510.4	P	4.4e-05	3106.4	P	4.4e-05	2486.3	P	4.4e-05
sa_c4695s4014_a_at	453.8	P	9.5e-05	337.4	P	0.00011	404.8	P	0.00034	261.4	P	0.000297	308.1	P	0.000147	406.6	P	0.000169	406.7	P	0.00011	440.5	P	6e-05	417.3	P	9.5e-05	469	P	0.000225	204.4	P	0.000127	229.9	P	0.00039	192.6	P	0.00039	277.4	P	0.000147	249.2	P	0.00039
sa_c4699s4019_a_at	128	P	0.000127	84.8	P	0.000296	87.4	P	0.000337	114.2	P	0.001591	103.5	P	0.000581	143.2	P	0.00058	133.5	P	0.000147	125.4	P	0.000169	166.5	P	7e-05	121.3	P	4.4e-05	79	P	4.4e-05	74.2	P	0.00034	61.5	P	0.00555	100.1	P	9.5e-05	99.8	P	0.000509
sa_c4703s4023_a_at	38.3	P	0.01667	37	P	0.020013	24.7	A	0.13134	53.1	P	0.001243	42.9	P	0.015168	39.7	M	0.046467	46.4	P	0.030965	39	P	0.00141	44.4	P	0.00844	46.7	P	0.004484	29.2	P	0.026091	51.9	A	0.062896	43.7	P	0.030931	57.4	P	0.00844	58.7	P	0.004017
sa_c4709s4027_a_at	43.6	P	0.007611	20.8	A	0.396911	22.1	A	0.313693	25.6	A	0.262754	35.4	A	0.102145	41.5	P	0.036557	17.8	A	0.368427	26.5	A	0.067661	23.7	A	0.089459	30.1	A	0.250777	21.9	A	0.102145	32.1	A	0.072682	23.2	A	0.60308	25.4	A	0.313723	4.3	A	0.699409
sa_c4711s4031_a_at	42.8	P	0.021893	42.9	P	0.010317	28.6	A	0.185131	38.2	P	0.00844	45.9	P	0.004012	49.9	M	0.054213	36.9	M	0.054136	31.9	P	0.021847	27.6	P	0.028446	30.9	P	0.036557	34.7	P	0.000856	47.2	P	0.010295	62.3	P	0.002865	40.5	P	0.01824	43.7	P	0.010311
sa_c4715s4037_at	50.4	P	0.005561	42	P	0.004484	37.5	A	0.195184	31.2	A	0.175307	39	P	0.006867	56.9	P	0.01824	22.1	A	0.250777	32.5	P	0.006858	19.1	M	0.054183	41.9	P	0.021902	35.8	M	0.050214	35.1	P	0.004014	45	M	0.046467	37.4	M	0.042935	32.2	P	0.020013
sa_c4719s4040_a_at	613.5	P	4.4e-05	407.8	P	4.4e-05	442.7	P	7e-05	331.7	P	8.1e-05	311.5	P	4.4e-05	1017.2	P	4.4e-05	492.2	P	5.2e-05	497.6	P	4.4e-05	461.3	P	4.4e-05	522.6	P	6e-05	1137.6	P	4.4e-05	563.6	P	4.4e-05	610.6	P	4.4e-05	588.7	P	4.4e-05	543	P	4.4e-05
sa_c4725s4044_a_at	504.4	P	4.4e-05	361	P	4.4e-05	348	P	4.4e-05	443.7	P	4.4e-05	350.9	P	4.4e-05	1144.6	P	4.4e-05	463.9	P	4.4e-05	642.6	P	4.4e-05	730.2	P	4.4e-05	534.5	P	4.4e-05	991.6	P	4.4e-05	457.3	P	4.4e-05	467.8	P	4.4e-05	441.3	P	4.4e-05	574.2	P	4.4e-05
sa_c4729s4046_at	94.8	P	4.4e-05	51.7	P	0.004979	40.7	A	0.123572	40.7	P	0.008431	37.6	P	0.015175	89.5	P	0.000147	44.9	P	0.013777	39.2	P	0.023919	52.2	P	0.000224	46.8	P	0.002016	59.9	P	0.002273	36.5	A	0.083574	67.5	P	0.000856	37.5	A	0.062913	21.1	A	0.147897
sa_c4735s4050_a_at	873.9	P	4.4e-05	990.8	P	4.4e-05	1284.6	P	4.4e-05	985.2	P	4.4e-05	795.6	P	4.4e-05	1324.4	P	4.4e-05	1444.1	P	4.4e-05	1873.5	P	4.4e-05	1808.2	P	4.4e-05	1633.4	P	4.4e-05	1304.9	P	4.4e-05	1481.6	P	4.4e-05	1358.6	P	4.4e-05	1457.3	P	4.4e-05	1735.3	P	4.4e-05
sa_c4741s4054_a_at	261.3	P	4.4e-05	178.2	P	6e-05	203.4	P	4.4e-05	193.4	P	7e-05	169	P	4.4e-05	773.6	P	4.4e-05	564.3	P	4.4e-05	759.6	P	4.4e-05	797.1	P	4.4e-05	861.6	P	4.4e-05	553.7	P	4.4e-05	331.7	P	4.4e-05	406.6	P	4.4e-05	452.5	P	4.4e-05	451.1	P	5.2e-05
sa_c4747s4060_a_at	557.1	P	4.4e-05	414.6	P	4.4e-05	351.9	P	4.4e-05	414.3	P	4.4e-05	338.5	P	4.4e-05	1435.2	P	4.4e-05	916.9	P	4.4e-05	1226.5	P	4.4e-05	1253.3	P	4.4e-05	1080.2	P	4.4e-05	1179.9	P	4.4e-05	1101.4	P	4.4e-05	990.9	P	4.4e-05	1320.4	P	4.4e-05	1234.7	P	4.4e-05
sa_c4749s4064_a_at	652.6	P	4.4e-05	396.9	P	7e-05	484.1	P	5.2e-05	430.4	P	5.2e-05	373.1	P	5.2e-05	1350.8	P	4.4e-05	996.5	P	4.4e-05	1199	P	4.4e-05	1632.7	P	4.4e-05	1277.3	P	4.4e-05	2015.8	P	4.4e-05	1425.2	P	5.2e-05	1239.8	P	4.4e-05	1577	P	4.4e-05	1811.7	P	4.4e-05
sa_c4755s4067_a_at	56.3	P	0.00321	39.3	P	0.013804	40	A	0.083592	37.9	M	0.046482	25.3	M	0.058412	76.5	P	8.1e-05	53.2	P	0.004017	41.3	P	0.000753	39.2	P	0.001409	36	P	0.011373	207.1	P	5.2e-05	116.9	P	0.000857	115.4	P	0.000445	81.2	P	0.000296	78.2	P	0.000389
sa_c4757s4072_at	250.1	P	4.4e-05	286.5	P	4.4e-05	298	P	4.4e-05	197.6	P	9.5e-05	269.3	P	6e-05	113.9	P	0.000258	156.1	P	9.5e-05	194.2	P	5.2e-05	133.8	P	7e-05	162.2	P	0.000126	141	P	7e-05	145.6	P	7e-05	146.4	P	0.00034	104.6	P	9.5e-05	137	P	0.000146
sa_c4765s4076_a_at	457.2	P	4.4e-05	692.9	P	4.4e-05	845	P	4.4e-05	402.7	P	4.4e-05	754.7	P	4.4e-05	168	P	8.1e-05	313.2	P	4.4e-05	308.2	P	4.4e-05	173.7	P	4.4e-05	310	P	5.2e-05	186.4	P	5.2e-05	308.7	P	8.1e-05	287	P	0.000147	250.2	P	6e-05	288.3	P	5.2e-05
sa_c4770s4080_a_at	6814.9	P	4.4e-05	6457.2	P	4.4e-05	6123.1	P	4.4e-05	5595.7	P	4.4e-05	6080.9	P	4.4e-05	3505.3	P	4.4e-05	3222.5	P	4.4e-05	2916.7	P	4.4e-05	2283.7	P	4.4e-05	2527.7	P	4.4e-05	4400.2	P	4.4e-05	4173.6	P	4.4e-05	3938.9	P	4.4e-05	3269.5	P	4.4e-05	3331.4	P	4.4e-05
sa_c4774s4084_a_at	1692	P	4.4e-05	1623.9	P	4.4e-05	2215.4	P	4.4e-05	1639.8	P	4.4e-05	2075.7	P	4.4e-05	1078	P	4.4e-05	1899.9	P	4.4e-05	2210.1	P	4.4e-05	1521.2	P	4.4e-05	2095.8	P	4.4e-05	869.1	P	4.4e-05	1307.9	P	4.4e-05	1382.8	P	4.4e-05	1373	P	4.4e-05	1490.1	P	4.4e-05
sa_c4507s3852_a_at	2704.9	P	4.4e-05	2695.4	P	5.2e-05	3546.2	P	4.4e-05	3080.7	P	5.2e-05	2113.7	P	5.2e-05	4410.5	P	7e-05	2422.7	P	4.4e-05	2627.6	P	4.4e-05	2958.7	P	6e-05	2514.2	P	5.2e-05	5489.3	P	4.4e-05	3922	P	5.2e-05	3721.4	P	4.4e-05	4008.2	P	6e-05	4411.7	P	4.4e-05
sa_c4513s3855_a_at	392.6	P	4.4e-05	347.4	P	5.2e-05	414.5	P	4.4e-05	434.1	P	4.4e-05	398.5	P	4.4e-05	354.5	P	4.4e-05	411.5	P	4.4e-05	475	P	4.4e-05	454.2	P	4.4e-05	387.3	P	4.4e-05	346.7	P	4.4e-05	353.2	P	6e-05	369.1	P	4.4e-05	442.2	P	4.4e-05	572.2	P	4.4e-05
sa_c4515s3860_a_at	260.6	P	8.1e-05	343.9	P	4.4e-05	536.1	P	5.2e-05	359.6	P	5.2e-05	312	P	4.4e-05	1251.4	P	5.2e-05	2128.6	P	5.2e-05	3015.4	P	5.2e-05	2658.1	P	4.4e-05	2546.5	P	4.4e-05	981	P	5.2e-05	1081.4	P	5.2e-05	871.9	P	5.2e-05	1316.6	P	4.4e-05	1585.4	P	4.4e-05
sa_c4519s3864_a_at	1736.9	P	4.4e-05	1313.4	P	5.2e-05	1140.5	P	5.2e-05	1217	P	4.4e-05	961.1	P	4.4e-05	2335.8	P	4.4e-05	1156.2	P	4.4e-05	1318.3	P	4.4e-05	1517	P	4.4e-05	1272.3	P	4.4e-05	2481	P	4.4e-05	1879.7	P	4.4e-05	1626.1	P	4.4e-05	1734.2	P	4.4e-05	1664	P	4.4e-05
sa_c4523s3869_a_at	1744.5	P	4.4e-05	1630.5	P	5.2e-05	1383.8	P	4.4e-05	1660.5	P	4.4e-05	1649.1	P	5.2e-05	710.6	P	4.4e-05	694.8	P	4.4e-05	624.4	P	4.4e-05	886.3	P	4.4e-05	742.2	P	4.4e-05	865	P	4.4e-05	646.3	P	5.2e-05	764.5	P	4.4e-05	693.4	P	4.4e-05	734.1	P	4.4e-05
sa_c4528s3873_a_at	415.2	P	6e-05	377.7	P	7e-05	557.2	P	5.2e-05	350.2	P	4.4e-05	384.6	P	6e-05	582.5	P	5.2e-05	371	P	5.2e-05	284.6	P	4.4e-05	447.9	P	5.2e-05	340	P	8.1e-05	954.2	P	4.4e-05	635.1	P	6e-05	525.9	P	5.2e-05	655.6	P	5.2e-05	606.2	P	5.2e-05
sa_c4530s3875_a_at	2801.5	P	4.4e-05	1642.2	P	4.4e-05	1903	P	4.4e-05	1344.7	P	4.4e-05	1015.2	P	4.4e-05	2913.5	P	4.4e-05	1734.3	P	4.4e-05	2874.3	P	4.4e-05	2502.8	P	4.4e-05	2733.3	P	4.4e-05	2253.1	P	4.4e-05	1031.4	P	4.4e-05	1352.3	P	4.4e-05	859.1	P	4.4e-05	910.5	P	4.4e-05
sa_c4536s3879_a_at	2049	P	4.4e-05	1508.8	P	4.4e-05	1431.8	P	4.4e-05	1346.6	P	4.4e-05	1039.2	P	4.4e-05	2422.6	P	5.2e-05	1526.5	P	5.2e-05	2275.5	P	4.4e-05	1992.6	P	4.4e-05	1791.7	P	4.4e-05	1666.6	P	4.4e-05	662.1	P	4.4e-05	826.6	P	5.2e-05	557.3	P	5.2e-05	610.3	P	4.4e-05
sa_c4544s3883_a_at	365.1	P	4.4e-05	381.6	P	5.2e-05	398.6	P	5.2e-05	453.8	P	5.2e-05	410.9	P	4.4e-05	282.8	P	4.4e-05	406.4	P	5.2e-05	428.4	P	4.4e-05	373.8	P	5.2e-05	507.1	P	4.4e-05	329.2	P	4.4e-05	329.3	P	4.4e-05	404.5	P	0.000109	393.2	P	4.4e-05	496.2	P	4.4e-05
sa_c4546s3888_a_at	149.2	P	9.5e-05	553.2	P	4.4e-05	162.8	P	8.1e-05	211.7	P	9.5e-05	160.3	P	9.5e-05	268.8	P	5.2e-05	401.9	P	5.2e-05	254.1	P	4.4e-05	257.8	P	4.4e-05	140	P	5.2e-05	203.1	P	4.4e-05	585.7	P	4.4e-05	385.9	P	6e-05	185	P	4.4e-05	303.6	P	4.4e-05
sa_c4560s3890_a_at	1507.9	P	4.4e-05	1321.2	P	4.4e-05	1323.4	P	4.4e-05	1416.4	P	4.4e-05	1196.9	P	4.4e-05	2988.5	P	4.4e-05	2390.7	P	4.4e-05	3658.1	P	4.4e-05	2816.9	P	4.4e-05	3301.1	P	4.4e-05	1983.5	P	4.4e-05	1596.8	P	4.4e-05	1614.1	P	4.4e-05	1479.3	P	4.4e-05	1778.7	P	4.4e-05
sa_c4564s3894_a_at	600.5	P	4.4e-05	623.6	P	4.4e-05	380.6	P	4.4e-05	619.3	P	4.4e-05	604.6	P	4.4e-05	1344.8	P	4.4e-05	1325.4	P	4.4e-05	1761.3	P	4.4e-05	1596.4	P	4.4e-05	1911.4	P	4.4e-05	334	P	6e-05	406.9	P	4.4e-05	434.6	P	4.4e-05	493.2	P	5.2e-05	432.2	P	4.4e-05
sa_c4570s3900_a_at	4637.9	P	4.4e-05	3505.4	P	4.4e-05	2789	P	4.4e-05	3866.3	P	4.4e-05	3053.5	P	4.4e-05	5767.6	P	4.4e-05	5092.6	P	4.4e-05	5866	P	4.4e-05	5119.1	P	4.4e-05	5014.9	P	4.4e-05	4855.9	P	4.4e-05	5410.1	P	4.4e-05	4036.6	P	4.4e-05	4714.7	P	4.4e-05	5715.5	P	4.4e-05
sa_c4572s3904_a_at	468	P	4.4e-05	519.1	P	5.2e-05	788.5	P	4.4e-05	419.7	P	4.4e-05	835.5	P	4.4e-05	1864.5	P	5.2e-05	740.1	P	4.4e-05	310.9	P	7e-05	464.5	P	4.4e-05	480.8	P	6e-05	1506.9	P	4.4e-05	1830.3	P	4.4e-05	1147.6	P	4.4e-05	1506.5	P	4.4e-05	1308.2	P	4.4e-05
sa_c4577s3908_a_at	553	P	4.4e-05	380	P	4.4e-05	980.7	P	4.4e-05	354	P	5.2e-05	503.2	P	4.4e-05	1370.8	P	4.4e-05	585.2	P	4.4e-05	385	P	4.4e-05	376.1	P	4.4e-05	439	P	5.2e-05	1276.1	P	4.4e-05	1553.6	P	4.4e-05	1189	P	4.4e-05	1152.9	P	4.4e-05	1385.8	P	4.4e-05
sa_c4581s3912_a_at	624	P	4.4e-05	635.6	P	4.4e-05	1406.7	P	4.4e-05	603.1	P	4.4e-05	572.9	P	4.4e-05	754	P	4.4e-05	506.2	P	5.2e-05	377.8	P	5.2e-05	486	P	4.4e-05	439.1	P	4.4e-05	1303.5	P	4.4e-05	1335.4	P	4.4e-05	929.9	P	5.2e-05	1116.7	P	4.4e-05	1103.4	P	4.4e-05
sa_c4585s3916_a_at	430.7	P	4.4e-05	492.8	P	4.4e-05	993.7	P	4.4e-05	527.9	P	5.2e-05	463.8	P	4.4e-05	1018.9	P	4.4e-05	369	P	4.4e-05	342.1	P	4.4e-05	390.5	P	4.4e-05	290.3	P	4.4e-05	1050.8	P	4.4e-05	1012.3	P	4.4e-05	666.2	P	4.4e-05	915	P	4.4e-05	867.1	P	4.4e-05
sa_c4589s3921_a_at	125.3	P	0.000581	142.2	P	0.000127	104.5	P	0.000857	132.1	P	0.000258	132.5	P	9.4e-05	67.4	P	0.006871	116.9	P	0.000258	129.7	P	4.4e-05	105.1	P	0.000147	132.4	P	0.001102	48	P	0.003592	62.9	P	0.004014	107	P	0.001781	39	P	0.004484	89.4	P	0.000195
sa_c4593s3925_a_at	2699.5	P	4.4e-05	2465.4	P	4.4e-05	2237	P	4.4e-05	2839.9	P	4.4e-05	2487	P	4.4e-05	2278.8	P	4.4e-05	1913.8	P	4.4e-05	1960.7	P	4.4e-05	2172	P	4.4e-05	1893.7	P	4.4e-05	2319.4	P	4.4e-05	2350.2	P	4.4e-05	2534.2	P	4.4e-05	2542.1	P	4.4e-05	2434.7	P	4.4e-05
sa_c4597s3929_a_at	2684.5	P	4.4e-05	2322.5	P	4.4e-05	2176.4	P	4.4e-05	2842.8	P	4.4e-05	2245.8	P	4.4e-05	2442.7	P	5.2e-05	1945.5	P	4.4e-05	1827.3	P	4.4e-05	2025.2	P	4.4e-05	1880.9	P	5.2e-05	2677.7	P	4.4e-05	2329.7	P	4.4e-05	2549.4	P	4.4e-05	2538.5	P	4.4e-05	2359.7	P	4.4e-05
sa_c4601s3932_a_at	480	P	4.4e-05	421.2	P	4.4e-05	1139	P	4.4e-05	394	P	5.2e-05	351.9	P	5.2e-05	4365.5	P	4.4e-05	1383.6	P	4.4e-05	516.9	P	4.4e-05	1308.8	P	4.4e-05	946	P	4.4e-05	2268.4	P	4.4e-05	1236.4	P	4.4e-05	1978.4	P	4.4e-05	739.3	P	4.4e-05	667.6	P	4.4e-05
sa_c4608s3937_a_at	717.6	P	4.4e-05	916.2	P	5.2e-05	572.4	P	4.4e-05	797	P	4.4e-05	756	P	4.4e-05	535.7	P	5.2e-05	799.6	P	5.2e-05	829.9	P	4.4e-05	956.9	P	4.4e-05	786.1	P	4.4e-05	417.3	P	4.4e-05	624.1	P	4.4e-05	472.4	P	5.2e-05	497.9	P	4.4e-05	396.7	P	4.4e-05
sa_c4615s3939_a_at	1621.7	P	4.4e-05	2007.2	P	4.4e-05	1561.7	P	4.4e-05	1988.7	P	4.4e-05	1848.9	P	4.4e-05	931.8	P	5.2e-05	1011.7	P	4.4e-05	812.2	P	4.4e-05	1127.1	P	4.4e-05	762.9	P	4.4e-05	1247.1	P	4.4e-05	1233.7	P	4.4e-05	1229.1	P	5.2e-05	1267	P	4.4e-05	1030.1	P	4.4e-05
sa_c4619s3943_a_at	96.9	P	8.1e-05	1811.7	P	4.4e-05	218.5	P	0.000127	862.6	P	4.4e-05	2405.7	P	4.4e-05	633.2	P	4.4e-05	1309.5	P	4.4e-05	241.3	P	7e-05	745.7	P	4.4e-05	583.8	P	4.4e-05	2139.3	P	4.4e-05	2426.3	P	4.4e-05	1850.6	P	4.4e-05	2004.3	P	4.4e-05	2732	P	4.4e-05
sa_c4624s3947_a_at	4026.8	P	4.4e-05	4193.6	P	4.4e-05	3541.9	P	4.4e-05	4525.8	P	4.4e-05	4782.2	P	4.4e-05	3169.3	P	4.4e-05	2639.8	P	4.4e-05	2280.6	P	4.4e-05	2754.5	P	4.4e-05	2319.3	P	4.4e-05	3450.5	P	4.4e-05	3466.2	P	4.4e-05	3301.6	P	4.4e-05	3365.8	P	4.4e-05	3071	P	4.4e-05
sa_c4628s3951_a_at	1007.8	P	4.4e-05	1527.7	P	4.4e-05	1324.4	P	4.4e-05	1912.2	P	4.4e-05	1922.8	P	4.4e-05	1000	P	4.4e-05	1046	P	4.4e-05	667.3	P	4.4e-05	1049.2	P	4.4e-05	873.3	P	4.4e-05	722.6	P	4.4e-05	541.4	P	4.4e-05	723.7	P	4.4e-05	499	P	4.4e-05	530	P	4.4e-05
sa_c4635s3957_a_at	1023.1	P	4.4e-05	887.3	P	5.2e-05	565.3	P	7e-05	827.8	P	5.2e-05	790.6	P	5.2e-05	753.6	P	5.2e-05	505.6	P	6e-05	414.2	P	5.2e-05	557.3	P	5.2e-05	428.1	P	7e-05	797.1	P	5.2e-05	582.6	P	5.2e-05	601.2	P	5.2e-05	522.7	P	7e-05	515	P	5.2e-05
sa_c4639s3961_a_at	907.2	P	4.4e-05	986.5	P	4.4e-05	538.7	P	4.4e-05	890.6	P	4.4e-05	613.2	P	4.4e-05	952.4	P	4.4e-05	646	P	5.2e-05	581.9	P	4.4e-05	604.2	P	4.4e-05	494.8	P	4.4e-05	952.1	P	4.4e-05	608.7	P	4.4e-05	657.7	P	4.4e-05	578.2	P	4.4e-05	515.3	P	4.4e-05
sa_c4643s3963_a_at	902.8	P	4.4e-05	668.7	P	4.4e-05	545.3	P	4.4e-05	650.3	P	4.4e-05	596.8	P	4.4e-05	516.1	P	4.4e-05	448.6	P	4.4e-05	412.6	P	4.4e-05	456.8	P	4.4e-05	394.6	P	4.4e-05	650.5	P	4.4e-05	639.5	P	4.4e-05	724.6	P	4.4e-05	506.7	P	4.4e-05	546.9	P	4.4e-05
sa_c4647s3967_a_at	1803.9	P	4.4e-05	1259.4	P	4.4e-05	1038.6	P	4.4e-05	1370.5	P	4.4e-05	948	P	4.4e-05	1159.3	P	4.4e-05	909.7	P	4.4e-05	853.9	P	4.4e-05	911.7	P	4.4e-05	680.4	P	4.4e-05	2715.1	P	4.4e-05	1893	P	4.4e-05	2608	P	4.4e-05	1462.7	P	4.4e-05	1746.6	P	4.4e-05
sa_c4778s4087_a_at	1253.5	P	4.4e-05	1279.5	P	4.4e-05	1680.8	P	4.4e-05	1272.5	P	4.4e-05	1331.7	P	4.4e-05	1068.9	P	4.4e-05	1387.6	P	4.4e-05	1513.1	P	4.4e-05	1395.5	P	4.4e-05	1997.7	P	4.4e-05	906.4	P	4.4e-05	1152.7	P	4.4e-05	967.8	P	4.4e-05	1166.2	P	4.4e-05	1095.9	P	4.4e-05
sa_c4903s4207_a_at	1848.8	P	4.4e-05	2111	P	4.4e-05	2305.3	P	4.4e-05	2334	P	4.4e-05	2259.3	P	4.4e-05	1252.5	P	5.2e-05	1699.7	P	4.4e-05	1710.9	P	4.4e-05	1728.4	P	4.4e-05	1697.1	P	4.4e-05	882.4	P	4.4e-05	1200.1	P	4.4e-05	1286.6	P	4.4e-05	1313.2	P	4.4e-05	1481.9	P	4.4e-05
sa_c4906s4210_a_at	715.9	P	4.4e-05	591.5	P	4.4e-05	448.1	P	0.00011	471.5	P	4.4e-05	463.9	P	6e-05	770.4	P	4.4e-05	700.2	P	4.4e-05	832.5	P	4.4e-05	1072.5	P	4.4e-05	900.9	P	4.4e-05	934.3	P	4.4e-05	572.2	P	4.4e-05	547.7	P	4.4e-05	702.1	P	6e-05	773	P	4.4e-05
sa_c4910s4214_a_at	1425	P	4.4e-05	1579.3	P	4.4e-05	1548.5	P	4.4e-05	1625.3	P	4.4e-05	1501.9	P	4.4e-05	1340	P	4.4e-05	1857.3	P	4.4e-05	1925.5	P	4.4e-05	2036.8	P	4.4e-05	2020.6	P	4.4e-05	933	P	4.4e-05	1274.1	P	4.4e-05	968.5	P	4.4e-05	1304.2	P	4.4e-05	1388.4	P	4.4e-05
sa_c4914s4219_a_at	233.9	P	7e-05	170.6	P	4.4e-05	172.6	P	7e-05	121.6	P	0.000297	143.2	P	6e-05	404	P	4.4e-05	323.5	P	4.4e-05	454.4	P	5.2e-05	457.1	P	4.4e-05	291.5	P	4.4e-05	312.2	P	4.4e-05	254.8	P	7e-05	257.7	P	0.00011	238.4	P	5.2e-05	285.9	P	6e-05
sa_c4917s4223_a_at	279.7	P	4.4e-05	200.3	P	4.4e-05	175.8	P	7e-05	215.7	P	4.4e-05	201.6	P	4.4e-05	3142.3	P	4.4e-05	1964.6	P	4.4e-05	726	P	4.4e-05	1747.9	P	4.4e-05	1599.6	P	4.4e-05	1540	P	4.4e-05	1047.4	P	4.4e-05	2854.8	P	4.4e-05	1192.9	P	4.4e-05	1233.8	P	4.4e-05
sa_c4919s4228_a_at	632.8	P	5.2e-05	797.8	P	4.4e-05	678.9	P	4.4e-05	695.3	P	4.4e-05	534.7	P	4.4e-05	483.9	P	5.2e-05	521.7	P	7e-05	377.1	P	4.4e-05	570.3	P	5.2e-05	500.3	P	4.4e-05	741	P	4.4e-05	766.1	P	4.4e-05	550.5	P	4.4e-05	541.6	P	4.4e-05	566.7	P	4.4e-05
sa_c4925s4232_a_at	2064.3	P	4.4e-05	2053.9	P	4.4e-05	1833.5	P	4.4e-05	2311.6	P	4.4e-05	2245.4	P	4.4e-05	1516.9	P	4.4e-05	2107.5	P	4.4e-05	2061.4	P	4.4e-05	2080.8	P	4.4e-05	2363.9	P	4.4e-05	980.9	P	4.4e-05	1303.8	P	4.4e-05	1174.1	P	4.4e-05	1605.1	P	4.4e-05	1521	P	4.4e-05
sa_c4927s4235_a_at	2464.4	P	4.4e-05	2215	P	4.4e-05	2453.8	P	4.4e-05	2164.8	P	4.4e-05	2056.2	P	4.4e-05	2276.7	P	4.4e-05	2302.6	P	4.4e-05	2024.9	P	4.4e-05	2081.5	P	4.4e-05	2366.2	P	4.4e-05	2814.2	P	4.4e-05	2874.4	P	4.4e-05	2731.6	P	4.4e-05	2782.6	P	4.4e-05	2576.8	P	4.4e-05
sa_c4931s4238_a_at	174.9	P	7e-05	95.6	P	0.000109	88.2	P	0.001781	95.5	P	5.2e-05	128.7	P	0.000258	79.4	P	0.000754	73.4	P	0.000224	74.4	P	0.00034	42.4	P	0.000446	61.9	P	0.000445	108.3	P	0.000296	88.2	P	0.000109	125	P	0.000224	60.8	P	0.001102	67	P	0.011378
sa_c4937s4242_a_at	190.3	P	0.00011	114.2	P	0.000195	62.5	P	0.02606	81.9	P	0.001246	132.6	P	0.000225	85.5	P	0.000754	84.5	P	0.003592	81.8	P	8.1e-05	68.4	P	0.000853	91	P	0.002275	128.4	P	0.000127	97.9	P	0.000296	87.2	P	0.007616	80.9	P	0.002023	83.4	P	0.000508
sa_c4939s4249_a_at	169.1	P	0.000258	153.8	P	7e-05	60.8	P	0.000509	134.5	P	0.000389	126	P	0.000258	205.1	P	0.000147	294.7	P	4.4e-05	324.2	P	8.1e-05	277.5	P	6e-05	239.7	P	0.000147	114.5	P	0.000169	155.2	P	0.000224	111.1	P	0.002556	91.7	P	0.000147	105.6	P	0.000224
sa_c4947s4252_a_at	2045.6	P	4.4e-05	2096.9	P	4.4e-05	1809.4	P	4.4e-05	1998.4	P	4.4e-05	2102.1	P	4.4e-05	2554.5	P	4.4e-05	2927.4	P	4.4e-05	2967.1	P	4.4e-05	2741.7	P	4.4e-05	2654.7	P	4.4e-05	1825.7	P	4.4e-05	2014.8	P	4.4e-05	1894.7	P	4.4e-05	2262.8	P	4.4e-05	1833.6	P	4.4e-05
sa_c4951s4255_a_at	1510.9	P	4.4e-05	1549.3	P	4.4e-05	1496.4	P	5.2e-05	1564.1	P	4.4e-05	1672.5	P	4.4e-05	1804.4	P	4.4e-05	1984.5	P	4.4e-05	2490.8	P	4.4e-05	2304.7	P	4.4e-05	2209.2	P	4.4e-05	1457.9	P	5.2e-05	1626.8	P	4.4e-05	1813.2	P	4.4e-05	1705.8	P	4.4e-05	1916.8	P	4.4e-05
sa_c4955s4259_a_at	1026.3	P	4.4e-05	1149.6	P	4.4e-05	1160.5	P	4.4e-05	1097.8	P	4.4e-05	1342.8	P	4.4e-05	1023.3	P	4.4e-05	1636	P	4.4e-05	1849.3	P	4.4e-05	1592	P	4.4e-05	2007	P	4.4e-05	1108.2	P	4.4e-05	1315.6	P	4.4e-05	1259.3	P	4.4e-05	1316.9	P	4.4e-05	1204.8	P	4.4e-05
sa_c4959s4263_a_at	2358.4	P	4.4e-05	2211.7	P	4.4e-05	1965.2	P	4.4e-05	2135.1	P	4.4e-05	2464.5	P	4.4e-05	2209.3	P	4.4e-05	3051.1	P	4.4e-05	2736.9	P	4.4e-05	2898.7	P	4.4e-05	3179	P	4.4e-05	1813.6	P	4.4e-05	2217.7	P	4.4e-05	2108.2	P	4.4e-05	2386.4	P	4.4e-05	2029.7	P	4.4e-05
sa_c4965s4269_a_at	1059.3	P	4.4e-05	1124.1	P	4.4e-05	917.8	P	4.4e-05	910.3	P	4.4e-05	1317.8	P	5.2e-05	719.1	P	4.4e-05	1159	P	4.4e-05	1203	P	4.4e-05	980.5	P	4.4e-05	1337.3	P	4.4e-05	811.1	P	4.4e-05	982.7	P	4.4e-05	941.4	P	4.4e-05	974.3	P	5.2e-05	997.3	P	4.4e-05
sa_c4967s4271_a_at	2039.5	P	4.4e-05	1557.2	P	4.4e-05	1456.5	P	4.4e-05	1545.3	P	4.4e-05	1924.9	P	4.4e-05	1576.6	P	4.4e-05	2058.9	P	4.4e-05	2137.3	P	4.4e-05	1742.1	P	4.4e-05	2099.5	P	4.4e-05	1271.9	P	4.4e-05	1553.2	P	5.2e-05	1429.3	P	4.4e-05	1660.5	P	4.4e-05	1640.2	P	4.4e-05
sa_c4971s4276_a_at	583.8	P	4.4e-05	585.7	P	4.4e-05	562.3	P	4.4e-05	583.8	P	4.4e-05	487.2	P	7e-05	662.5	P	4.4e-05	447.2	P	4.4e-05	446.5	P	4.4e-05	552	P	4.4e-05	450.5	P	4.4e-05	812.7	P	4.4e-05	428.3	P	4.4e-05	471	P	6e-05	382.2	P	4.4e-05	456.4	P	4.4e-05
sa_c4977s4280_a_at	2196.4	P	4.4e-05	1771.1	P	4.4e-05	1794.5	P	4.4e-05	2015.2	P	4.4e-05	2152.5	P	4.4e-05	1810.4	P	4.4e-05	2094	P	4.4e-05	2007.4	P	4.4e-05	1932.8	P	4.4e-05	1817	P	4.4e-05	1761.1	P	4.4e-05	1703.7	P	4.4e-05	2034.4	P	4.4e-05	1834.4	P	4.4e-05	2047.9	P	4.4e-05
sa_c4981s4284_a_at	1653.7	P	4.4e-05	1165.1	P	4.4e-05	1183.7	P	4.4e-05	1104.4	P	4.4e-05	1262.8	P	4.4e-05	1150.6	P	4.4e-05	1205.2	P	4.4e-05	1172.6	P	4.4e-05	1206.6	P	4.4e-05	1370.1	P	4.4e-05	1179.9	P	4.4e-05	1141.3	P	4.4e-05	1068.1	P	4.4e-05	1136.2	P	4.4e-05	1253.3	P	4.4e-05
sa_c4985s4289_a_at	641.2	P	7e-05	300.8	P	0.000224	226.6	P	0.000662	345.8	P	0.000446	264.2	P	0.00039	734.1	P	7e-05	240.2	P	0.000258	297.1	P	0.000169	350.2	P	8.1e-05	339.7	P	0.000195	470.1	P	7e-05	195.4	P	0.001248	283.7	P	0.000754	268.4	P	0.000662	234.4	P	0.000662
sa_c4989s4292_a_at	597.1	P	5.2e-05	577.6	P	4.4e-05	589	P	5.2e-05	692.1	P	5.2e-05	579.4	P	5.2e-05	457.7	P	9.5e-05	476.4	P	7e-05	433.2	P	5.2e-05	518.4	P	4.4e-05	414.1	P	4.4e-05	417.6	P	7e-05	476.7	P	6e-05	438	P	5.2e-05	448.3	P	4.4e-05	530.7	P	5.2e-05
sa_c4991s4295_a_at	1409.1	P	4.4e-05	1460.3	P	4.4e-05	1393.8	P	4.4e-05	1510	P	4.4e-05	1419.8	P	4.4e-05	1216.5	P	4.4e-05	1207.1	P	4.4e-05	1151.6	P	4.4e-05	1366.5	P	4.4e-05	1148.6	P	4.4e-05	1055	P	4.4e-05	1220.5	P	4.4e-05	1063.7	P	4.4e-05	1198.3	P	4.4e-05	1244.5	P	4.4e-05
sa_c4999s4299_a_at	1002.2	P	4.4e-05	618	P	4.4e-05	763	P	8.1e-05	531.5	P	5.2e-05	408.3	P	8.1e-05	3091.8	P	4.4e-05	1736.2	P	4.4e-05	2081.8	P	4.4e-05	2150.7	P	4.4e-05	1807	P	4.4e-05	2233.6	P	4.4e-05	1318.1	P	4.4e-05	1194.3	P	5.2e-05	1107.6	P	4.4e-05	1070	P	4.4e-05
sa_c5003s4303_a_at	1103.8	P	4.4e-05	983.7	P	4.4e-05	557.9	P	5.2e-05	1127.7	P	5.2e-05	970.5	P	4.4e-05	673	P	4.4e-05	469.5	P	5.2e-05	531.8	P	5.2e-05	573.6	P	4.4e-05	483.9	P	5.2e-05	545.3	P	4.4e-05	445.9	P	6e-05	392.2	P	4.4e-05	396.9	P	5.2e-05	380.8	P	5.2e-05
sa_c5005s4307_a_at	967	P	4.4e-05	868.3	P	4.4e-05	597.1	P	5.2e-05	805.1	P	4.4e-05	1027.8	P	4.4e-05	419.1	P	7e-05	429.2	P	5.2e-05	362.8	P	6e-05	459.6	P	4.4e-05	518.1	P	4.4e-05	444.2	P	4.4e-05	395	P	8.1e-05	279.7	P	9.5e-05	378.3	P	0.00011	339.8	P	5.2e-05
sa_c5009s4311_a_at	395.7	P	4.4e-05	259.5	P	5.2e-05	334.2	P	4.4e-05	368.5	P	4.4e-05	312.1	P	4.4e-05	387.2	P	4.4e-05	279.6	P	4.4e-05	327.1	P	4.4e-05	357.6	P	4.4e-05	267.6	P	4.4e-05	447.5	P	4.4e-05	264.5	P	4.4e-05	270.1	P	4.4e-05	298.5	P	4.4e-05	283.3	P	4.4e-05
sa_c5013s4315_a_at	2018	P	4.4e-05	1667.5	P	4.4e-05	1749.1	P	4.4e-05	1803.5	P	4.4e-05	1324.2	P	4.4e-05	1055.8	P	4.4e-05	1118.7	P	4.4e-05	1342.7	P	4.4e-05	1201.9	P	5.2e-05	1003.2	P	4.4e-05	2034.5	P	4.4e-05	1621.3	P	4.4e-05	1691.5	P	4.4e-05	1546	P	4.4e-05	1407.9	P	5.2e-05
sa_c5019s4319_a_at	29.3	A	0.13134	35.4	P	0.039648	30.4	A	0.13132	25.2	A	0.185089	36.4	M	0.050199	54.1	P	0.023919	32.4	P	0.008436	60.1	P	0.000857	66.5	P	0.000753	30.5	A	0.102145	47.6	P	0.000224	39.8	P	0.012547	52.2	P	0.011361	40	A	0.072682	29.8	A	0.175286
sa_c5023s4322_at	90.8	P	0.000296	79.6	P	0.001794	75.7	P	0.011361	82	P	0.002023	108.2	P	0.001796	345.4	P	4.4e-05	313.7	P	4.4e-05	295.5	P	6e-05	284.8	P	5.2e-05	181.5	P	4.4e-05	439.9	P	4.4e-05	431.6	P	4.4e-05	476.7	P	4.4e-05	428.9	P	4.4e-05	326	P	4.4e-05
sa_c4782s4091_at	1923.8	P	4.4e-05	1591.2	P	4.4e-05	1692.5	P	4.4e-05	1543.3	P	4.4e-05	1804.3	P	4.4e-05	1541.2	P	4.4e-05	2221.9	P	4.4e-05	2882.9	P	4.4e-05	2571.3	P	4.4e-05	2974.4	P	4.4e-05	1241.2	P	4.4e-05	1355.8	P	4.4e-05	1361.7	P	4.4e-05	1544.6	P	4.4e-05	1543.4	P	4.4e-05
sa_c4786s4095_a_at	114	P	0.000754	69	P	0.030976	136.3	P	0.002556	64.1	P	0.004472	80.2	P	0.00762	480.8	P	4.4e-05	120.8	P	0.000169	79.8	P	0.001593	112.7	P	7e-05	104.2	P	0.000446	743.4	P	4.4e-05	240.3	P	9.5e-05	1177.7	P	4.4e-05	226.5	P	0.000147	235	P	4.4e-05
sa_c4792s4098_at	8060.2	P	4.4e-05	8922.8	P	4.4e-05	8333.5	P	4.4e-05	9089.3	P	4.4e-05	10473.3	P	4.4e-05	2928	P	4.4e-05	4666	P	4.4e-05	4474.5	P	4.4e-05	3774.7	P	4.4e-05	4427.1	P	4.4e-05	3525.1	P	4.4e-05	6268.1	P	4.4e-05	5709.3	P	4.4e-05	5562.2	P	4.4e-05	5423.3	P	4.4e-05
sa_c4796s4102_at	11636.1	P	4.4e-05	12259.3	P	4.4e-05	11351.6	P	4.4e-05	11580.4	P	4.4e-05	13821.6	P	4.4e-05	4703.8	P	4.4e-05	6214.1	P	4.4e-05	5793.3	P	4.4e-05	5027.6	P	4.4e-05	6010.9	P	4.4e-05	5304.7	P	4.4e-05	8743.5	P	4.4e-05	8872.8	P	4.4e-05	8666.7	P	4.4e-05	8588.8	P	4.4e-05
sa_c4800s4106_at	11893.1	P	4.4e-05	12441.2	P	4.4e-05	12889.6	P	4.4e-05	12697.1	P	4.4e-05	15181.1	P	4.4e-05	5147.9	P	4.4e-05	6822.9	P	4.4e-05	6295.9	P	4.4e-05	6295.3	P	4.4e-05	6411.1	P	4.4e-05	5583.7	P	4.4e-05	8565.2	P	4.4e-05	9283	P	4.4e-05	8385.1	P	4.4e-05	10113	P	4.4e-05
sa_c4804s4110_at	11474	P	4.4e-05	12225.4	P	4.4e-05	11612.3	P	4.4e-05	11612.8	P	4.4e-05	14164.1	P	4.4e-05	4609.4	P	4.4e-05	6979.9	P	4.4e-05	5627.3	P	4.4e-05	5925.4	P	4.4e-05	6110.6	P	4.4e-05	4811.7	P	4.4e-05	8297.4	P	4.4e-05	8909.4	P	4.4e-05	7722.2	P	4.4e-05	10111.2	P	4.4e-05
sa_c4808s4116_at	11299.7	P	4.4e-05	12396.2	P	4.4e-05	13617.6	P	4.4e-05	11411.7	P	4.4e-05	14676.4	P	4.4e-05	6336.6	P	4.4e-05	8044.7	P	4.4e-05	7600.9	P	4.4e-05	5644.4	P	4.4e-05	9175.2	P	4.4e-05	6049.4	P	4.4e-05	11105.7	P	4.4e-05	10203.3	P	4.4e-05	9972.9	P	4.4e-05	9911.3	P	4.4e-05
sa_c4808s4116_x_at	11913.2	P	4.4e-05	12858.9	P	4.4e-05	13618.8	P	4.4e-05	11153.2	P	4.4e-05	15581	P	4.4e-05	7480.7	P	4.4e-05	8615.4	P	4.4e-05	7599.7	P	4.4e-05	5695	P	4.4e-05	8471.9	P	4.4e-05	6670.3	P	4.4e-05	11410.3	P	4.4e-05	10854.7	P	4.4e-05	10979.6	P	4.4e-05	9602.9	P	4.4e-05
sa_c4812s4120_at	11414.4	P	4.4e-05	12225.2	P	4.4e-05	12594.9	P	4.4e-05	12429	P	4.4e-05	15268.8	P	4.4e-05	6950.6	P	4.4e-05	8168.2	P	4.4e-05	7134.4	P	4.4e-05	6153.5	P	4.4e-05	7553.4	P	4.4e-05	6381.9	P	4.4e-05	9998	P	4.4e-05	9604.3	P	4.4e-05	9691.9	P	4.4e-05	8912.1	P	4.4e-05
sa_c4816s4124_at	12746.6	P	4.4e-05	12918.8	P	4.4e-05	13361.1	P	4.4e-05	13827.6	P	4.4e-05	15666.9	P	4.4e-05	7005.2	P	4.4e-05	8217.8	P	4.4e-05	7633.1	P	4.4e-05	6550.8	P	4.4e-05	8106.7	P	4.4e-05	6376.3	P	4.4e-05	10393.3	P	4.4e-05	9981.8	P	4.4e-05	10320.5	P	4.4e-05	10286.4	P	4.4e-05
sa_c4820s4127_a_at	70.3	P	0.002867	54.1	P	0.000169	200.7	P	5.2e-05	68.4	P	0.000169	91.7	P	9.4e-05	1138.4	P	4.4e-05	374.7	P	4.4e-05	119.1	P	4.4e-05	170.4	P	4.4e-05	167	P	5.2e-05	1004.8	P	4.4e-05	508.4	P	4.4e-05	2262.6	P	4.4e-05	343.9	P	4.4e-05	523.2	P	4.4e-05
sa_c4824s4130_a_at	10938.4	P	4.4e-05	12128.1	P	4.4e-05	12179.4	P	4.4e-05	11403.6	P	4.4e-05	14727.1	P	4.4e-05	4689.6	P	4.4e-05	5977.8	P	4.4e-05	5760.7	P	4.4e-05	4372.3	P	4.4e-05	6070	P	4.4e-05	5106.4	P	4.4e-05	8388.4	P	4.4e-05	8161.4	P	4.4e-05	8267.3	P	4.4e-05	8235.3	P	4.4e-05
sa_c4828s4134_at	13217.7	P	4.4e-05	15396.9	P	4.4e-05	16498.9	P	4.4e-05	13523	P	4.4e-05	17104.9	P	4.4e-05	4768.1	P	4.4e-05	7412.1	P	4.4e-05	7409	P	4.4e-05	6329.7	P	4.4e-05	7890	P	4.4e-05	4988.4	P	4.4e-05	11139.7	P	4.4e-05	11975.3	P	4.4e-05	9633.9	P	4.4e-05	12311.1	P	4.4e-05
sa_c4828s4134_x_at	13607.1	P	4.4e-05	13571.1	P	4.4e-05	14999	P	4.4e-05	11070.6	P	4.4e-05	17451.4	P	4.4e-05	3816.1	P	4.4e-05	7224	P	4.4e-05	5814.3	P	4.4e-05	5034.6	P	4.4e-05	6597.6	P	4.4e-05	4782.6	P	4.4e-05	10958.2	P	4.4e-05	11300.3	P	4.4e-05	9137.7	P	4.4e-05	10774.2	P	4.4e-05
sa_c4832s4138_at	10893.8	P	4.4e-05	11386.8	P	4.4e-05	10586	P	4.4e-05	12428.3	P	4.4e-05	13806.6	P	4.4e-05	3977.8	P	4.4e-05	6387.7	P	4.4e-05	4677.5	P	4.4e-05	4313.8	P	4.4e-05	5427.3	P	4.4e-05	4013.2	P	4.4e-05	8264.5	P	4.4e-05	7886.9	P	4.4e-05	8144.2	P	4.4e-05	8234.9	P	4.4e-05
sa_c4836s4142_at	10458.5	P	4.4e-05	11576.9	P	4.4e-05	12244.4	P	4.4e-05	11555.5	P	4.4e-05	14489.8	P	4.4e-05	4394.9	P	4.4e-05	6235.2	P	4.4e-05	5437.5	P	4.4e-05	4244.8	P	4.4e-05	6620.1	P	4.4e-05	4512.3	P	4.4e-05	8777.8	P	4.4e-05	8701.6	P	4.4e-05	8312.7	P	4.4e-05	8851.4	P	4.4e-05
sa_c4840s4147_a_at	10844.7	P	4.4e-05	11597.5	P	4.4e-05	11744.4	P	4.4e-05	11312.6	P	4.4e-05	14832.3	P	4.4e-05	3217.1	P	4.4e-05	5608.2	P	4.4e-05	4526.3	P	4.4e-05	3799.4	P	4.4e-05	4719.7	P	4.4e-05	4101.9	P	4.4e-05	8521.2	P	4.4e-05	8051.5	P	4.4e-05	8794.8	P	4.4e-05	7407.8	P	4.4e-05
sa_c4844s4152_at	13068.7	P	4.4e-05	13981.9	P	4.4e-05	15261.2	P	4.4e-05	13821.5	P	4.4e-05	17438.8	P	4.4e-05	3266.6	P	4.4e-05	7447.8	P	4.4e-05	6443.4	P	4.4e-05	5340.7	P	4.4e-05	6882.6	P	4.4e-05	4485.6	P	4.4e-05	9565.1	P	4.4e-05	11058.9	P	4.4e-05	10406.7	P	4.4e-05	10957.1	P	4.4e-05
sa_c4848s4156_at	15476.7	P	4.4e-05	14428.2	P	4.4e-05	16493.9	P	4.4e-05	16218.9	P	4.4e-05	18356.9	P	4.4e-05	4718.9	P	4.4e-05	8983.8	P	4.4e-05	7242.5	P	4.4e-05	6934.7	P	4.4e-05	7785.2	P	4.4e-05	5321.8	P	4.4e-05	12026	P	4.4e-05	11794.6	P	4.4e-05	11811.9	P	4.4e-05	12574.2	P	4.4e-05
sa_c4852s4158_at	10578.9	P	4.4e-05	11893	P	4.4e-05	12783.5	P	4.4e-05	12442.7	P	4.4e-05	13799.8	P	4.4e-05	3801.1	P	4.4e-05	7386.1	P	4.4e-05	5313.6	P	4.4e-05	4484.9	P	4.4e-05	7069.2	P	4.4e-05	4992.6	P	4.4e-05	9455.5	P	4.4e-05	9223.8	P	4.4e-05	9389.1	P	4.4e-05	8198.2	P	4.4e-05
sa_c4856s4163_a_at	40.1	A	0.195266	32.5	A	0.205732	117.9	P	0.026111	28.7	A	0.205712	56.5	A	0.078002	621.9	P	9.5e-05	349.9	P	0.000195	52	P	0.028457	170	P	0.000195	159.4	P	0.001101	531.8	P	5.2e-05	302.6	P	0.000662	1251.2	P	4.4e-05	278.3	P	0.000856	284.8	P	0.000147
sa_c4860s4166_at	10684.9	P	4.4e-05	12593.8	P	4.4e-05	13223.4	P	4.4e-05	13279.1	P	4.4e-05	14515.4	P	4.4e-05	2873.2	P	4.4e-05	6413.1	P	4.4e-05	5235.8	P	4.4e-05	4309.1	P	4.4e-05	5550.9	P	4.4e-05	3982.4	P	4.4e-05	9376.2	P	4.4e-05	8996.8	P	4.4e-05	9123.3	P	4.4e-05	8950.5	P	4.4e-05
sa_c4864s4170_at	12520	P	4.4e-05	13189.3	P	4.4e-05	14376.5	P	4.4e-05	12225.6	P	4.4e-05	16702.1	P	4.4e-05	3145.9	P	4.4e-05	6305.2	P	4.4e-05	5145.6	P	4.4e-05	4130.1	P	4.4e-05	5602	P	4.4e-05	3692.4	P	4.4e-05	9172.8	P	4.4e-05	10223.5	P	4.4e-05	9130.3	P	4.4e-05	10833.3	P	4.4e-05
sa_c4868s4175_a_at	15465.3	P	4.4e-05	16337.9	P	4.4e-05	17828.9	P	4.4e-05	15045.6	P	4.4e-05	18700.7	P	4.4e-05	3175.8	P	4.4e-05	8211.2	P	4.4e-05	6349.2	P	4.4e-05	4457.7	P	4.4e-05	6348.1	P	4.4e-05	4796.8	P	4.4e-05	11481.4	P	4.4e-05	12107.9	P	4.4e-05	11032.4	P	4.4e-05	11279.2	P	4.4e-05
sa_c4872s4181_at	14627.6	P	4.4e-05	16194.7	P	4.4e-05	18062.3	P	4.4e-05	14897.4	P	4.4e-05	20115.3	P	4.4e-05	4130.3	P	5.2e-05	8572.6	P	4.4e-05	6750.8	P	4.4e-05	4405.2	P	4.4e-05	8020	P	4.4e-05	5417.1	P	5.2e-05	12495.3	P	4.4e-05	14750.8	P	4.4e-05	10622.3	P	4.4e-05	13351.7	P	4.4e-05
sa_c4876s4184_at	11472.6	P	4.4e-05	12924.9	P	4.4e-05	13932.4	P	4.4e-05	10367.8	P	4.4e-05	16078.4	P	4.4e-05	2571.3	P	4.4e-05	6391	P	4.4e-05	5178	P	4.4e-05	2719.4	P	4.4e-05	5683.4	P	4.4e-05	2828.6	P	4.4e-05	8867.7	P	4.4e-05	9686.5	P	4.4e-05	7252.6	P	4.4e-05	8926.1	P	4.4e-05
sa_c4880s4187_at	13158.9	P	4.4e-05	13450.8	P	4.4e-05	14532.3	P	4.4e-05	12893.5	P	4.4e-05	15823.1	P	4.4e-05	2608.9	P	4.4e-05	6368.1	P	4.4e-05	5920.2	P	4.4e-05	3315.2	P	4.4e-05	5882.3	P	4.4e-05	4101.5	P	4.4e-05	8713	P	4.4e-05	9652.7	P	4.4e-05	8701.5	P	4.4e-05	10127.1	P	4.4e-05
sa_c4884s4191_a_at	106.6	P	0.001796	82.1	P	0.000581	84.5	P	0.000169	105.4	P	0.000971	73.6	P	7e-05	2066.4	P	4.4e-05	1076.3	P	4.4e-05	300.4	P	4.4e-05	883.9	P	4.4e-05	573.9	P	4.4e-05	1269.3	P	4.4e-05	740.4	P	4.4e-05	2403.4	P	4.4e-05	758	P	4.4e-05	810.8	P	4.4e-05
sa_c4888s4195_a_at	13143.4	P	4.4e-05	14803.2	P	4.4e-05	16522.1	P	4.4e-05	13597.2	P	4.4e-05	16634.4	P	4.4e-05	4899.3	P	4.4e-05	7999.8	P	4.4e-05	6713.4	P	4.4e-05	4102.4	P	4.4e-05	6778.4	P	4.4e-05	5328.9	P	4.4e-05	11429.3	P	4.4e-05	11107.5	P	4.4e-05	10413.2	P	4.4e-05	10161.1	P	4.4e-05
sa_c4892s4201_a_at	941.2	P	4.4e-05	1099.6	P	4.4e-05	1039.1	P	4.4e-05	1092.3	P	4.4e-05	920.9	P	4.4e-05	2075.7	P	4.4e-05	1683.9	P	4.4e-05	2229.6	P	4.4e-05	1968.9	P	4.4e-05	2270.2	P	4.4e-05	1726.5	P	4.4e-05	1442.6	P	4.4e-05	1380.5	P	4.4e-05	1652.4	P	4.4e-05	1474.3	P	4.4e-05
sa_c4896s4204_a_at	1341.3	P	6e-05	1633.4	P	6e-05	1661.7	P	7e-05	1505.8	P	6e-05	1327.7	P	8.1e-05	585	P	0.000258	693.8	P	0.00011	708.6	P	9.5e-05	784.2	P	9.5e-05	570.8	P	0.000127	861.4	P	0.000195	742.6	P	0.000258	742.9	P	0.000225	643	P	0.000509	654.1	P	0.000225
sa_c5150s4447_a_at	207.1	P	4.4e-05	134.2	P	5.2e-05	219.2	P	5.2e-05	177.5	P	6e-05	172.8	P	6e-05	992.1	P	4.4e-05	361	P	8.1e-05	137.2	P	6e-05	416.7	P	5.2e-05	225.6	P	5.2e-05	3694.6	P	4.4e-05	1159.4	P	4.4e-05	1107.7	P	4.4e-05	783.6	P	4.4e-05	739.1	P	4.4e-05
sa_c5154s4450_a_at	255.1	P	0.000224	195.5	P	0.000258	130.6	P	0.004017	188.3	P	0.000509	113.8	P	0.001593	134.9	P	0.000753	84.6	P	0.009337	88.5	P	0.002023	98.7	P	0.00034	91.8	P	0.00321	115.1	P	0.00039	78.5	P	0.010317	99.7	P	0.001793	63.9	P	0.01667	92.7	P	0.002275
sa_c5156s4454_a_at	1839.2	P	4.4e-05	2302.1	P	4.4e-05	2459.9	P	4.4e-05	2361.4	P	4.4e-05	2299	P	4.4e-05	4031.9	P	4.4e-05	3252.7	P	4.4e-05	3911.6	P	4.4e-05	2915.6	P	4.4e-05	3600.8	P	4.4e-05	2728.4	P	4.4e-05	2589	P	4.4e-05	2385.5	P	4.4e-05	2766.1	P	4.4e-05	2459.3	P	4.4e-05
sa_c5160s4458_a_at	1500.5	P	4.4e-05	998.3	P	4.4e-05	1073.8	P	4.4e-05	1186.7	P	4.4e-05	1065.9	P	4.4e-05	2041.9	P	4.4e-05	1406	P	4.4e-05	1913.7	P	4.4e-05	1802.7	P	4.4e-05	1841.3	P	4.4e-05	1350.9	P	4.4e-05	1306.8	P	4.4e-05	866	P	4.4e-05	1327.3	P	4.4e-05	1114.7	P	4.4e-05
sa_c5164s4463_a_at	374.4	P	6e-05	1140.2	P	4.4e-05	1513.6	P	4.4e-05	766.1	P	4.4e-05	1153.3	P	4.4e-05	4456.6	P	4.4e-05	5501.8	P	4.4e-05	5903.3	P	4.4e-05	5678.4	P	4.4e-05	4851.2	P	4.4e-05	5502	P	4.4e-05	5166.9	P	4.4e-05	4111.2	P	4.4e-05	5701.2	P	4.4e-05	6002.1	P	4.4e-05
sa_c5170s4467_a_at	224.5	P	4.4e-05	134	P	4.4e-05	223.5	P	6e-05	130.4	P	0.00011	96.2	P	0.000146	551.1	P	4.4e-05	274.3	P	4.4e-05	487.1	P	4.4e-05	341.6	P	5.2e-05	366.2	P	4.4e-05	495.4	P	4.4e-05	300	P	5.2e-05	270.8	P	7e-05	308.2	P	4.4e-05	256	P	5.2e-05
sa_c5174s4471_a_at	418.9	P	4.4e-05	476.3	P	4.4e-05	529.8	P	4.4e-05	325.5	P	4.4e-05	401.2	P	4.4e-05	931.2	P	4.4e-05	731.5	P	4.4e-05	747.8	P	4.4e-05	625.1	P	4.4e-05	840.7	P	4.4e-05	955.2	P	4.4e-05	650.5	P	4.4e-05	656.7	P	4.4e-05	500.9	P	4.4e-05	669.4	P	4.4e-05
sa_c5176s4476_a_at	303.3	P	4.4e-05	360.9	P	4.4e-05	275.6	P	4.4e-05	301.3	P	5.2e-05	329.3	P	4.4e-05	711.1	P	4.4e-05	638.5	P	4.4e-05	887.4	P	4.4e-05	703	P	4.4e-05	805.3	P	4.4e-05	281.2	P	4.4e-05	320.8	P	4.4e-05	390.1	P	4.4e-05	343.3	P	4.4e-05	358.8	P	4.4e-05
sa_c5182s4480_a_at	266.4	P	0.000109	1054.9	P	5.2e-05	1857.5	P	4.4e-05	646.6	P	5.2e-05	1074.7	P	5.2e-05	904.6	P	6e-05	476.7	P	7e-05	495	P	5.2e-05	340.1	P	5.2e-05	195.3	P	5.2e-05	1895	P	5.2e-05	444.7	P	5.2e-05	997.1	P	6e-05	221.6	P	9.5e-05	235.4	P	6e-05
sa_c5184s4484_a_at	290.9	P	9.5e-05	2308.5	P	4.4e-05	1405.7	P	4.4e-05	1317.1	P	4.4e-05	2183.9	P	4.4e-05	1516.3	P	4.4e-05	924.8	P	4.4e-05	350.2	P	4.4e-05	456	P	4.4e-05	353.2	P	7e-05	2816.1	P	4.4e-05	703.4	P	4.4e-05	1168.7	P	4.4e-05	437.3	P	6e-05	283.8	P	5.2e-05
sa_c5187s4486_a_at	219.8	P	7e-05	359.9	P	8.1e-05	72.9	P	0.01667	238.3	P	5.2e-05	291.1	P	4.4e-05	441.7	P	4.4e-05	311.8	P	4.4e-05	78.2	P	0.000195	293	P	4.4e-05	271.8	P	9.5e-05	632.1	P	4.4e-05	275	P	6e-05	277	P	4.4e-05	255.4	P	0.000147	201.8	P	6e-05
sa_c5191s4490_a_at	28.5	M	0.046439	36.5	A	0.123531	31.6	A	0.327051	22.2	A	0.216444	49.7	P	0.018281	24.4	A	0.15671	13.9	A	0.645596	19.7	A	0.559359	28.5	P	0.030942	17.3	A	0.165122	32.3	P	0.000856	44.4	P	0.0239	31	A	0.28766	20.1	A	0.48511	27.1	A	0.131257
sa_c5195s4497_a_at	680.3	P	4.4e-05	522.4	P	4.4e-05	614.9	P	4.4e-05	584.2	P	4.4e-05	437	P	4.4e-05	1505.1	P	4.4e-05	741.9	P	4.4e-05	770.3	P	4.4e-05	786.6	P	4.4e-05	660.9	P	4.4e-05	2334.6	P	4.4e-05	1145.6	P	4.4e-05	1265.9	P	4.4e-05	1080.9	P	4.4e-05	1225.3	P	4.4e-05
sa_c5199s4501_a_at	3112	P	4.4e-05	2422.7	P	4.4e-05	3226.4	P	4.4e-05	2624.1	P	4.4e-05	2291.1	P	4.4e-05	661.2	P	4.4e-05	667.6	P	4.4e-05	757	P	4.4e-05	785.2	P	4.4e-05	657.8	P	4.4e-05	722.2	P	4.4e-05	775.9	P	4.4e-05	710.8	P	4.4e-05	722.4	P	4.4e-05	817	P	4.4e-05
sa_c5203s4505_a_at	642.2	P	4.4e-05	552.7	P	4.4e-05	523.3	P	4.4e-05	436.1	P	4.4e-05	384.1	P	4.4e-05	877.3	P	4.4e-05	562.6	P	4.4e-05	627.6	P	4.4e-05	694.3	P	4.4e-05	524.8	P	4.4e-05	1733.3	P	4.4e-05	804.2	P	4.4e-05	679.4	P	4.4e-05	682.4	P	4.4e-05	648.9	P	4.4e-05
sa_c5208s4508_a_at	445.4	P	4.4e-05	341.1	P	4.4e-05	487.1	P	5.2e-05	333.7	P	5.2e-05	246	P	4.4e-05	1042.8	P	4.4e-05	686.8	P	4.4e-05	1034.3	P	4.4e-05	934.7	P	4.4e-05	719.8	P	4.4e-05	1267.4	P	4.4e-05	683.6	P	4.4e-05	642.8	P	4.4e-05	727.4	P	4.4e-05	733.7	P	4.4e-05
sa_c5211s4512_at	253.8	P	7e-05	342.7	P	6e-05	310.4	P	8.1e-05	225.6	P	6e-05	255.9	P	7e-05	177.1	P	7e-05	302.6	P	7e-05	272.7	P	6e-05	276.1	P	8.1e-05	252.6	P	4.4e-05	229.8	P	5.2e-05	256.7	P	6e-05	188.6	P	5.2e-05	190.2	P	0.000127	208.6	P	4.4e-05
sa_c5211s4512_x_at	182.1	P	0.00011	246	P	8.1e-05	291.3	P	7e-05	181.7	P	0.000195	169.4	P	0.000169	178.4	P	0.000169	234.3	P	0.000169	173.1	P	6e-05	207.6	P	7e-05	242.4	P	0.000194	202.2	P	5.2e-05	213.7	P	7e-05	170.4	P	0.000147	149.3	P	7e-05	208.8	P	6e-05
sa_c5217s4516_a_at	821.6	P	5.2e-05	738.5	P	4.4e-05	894.3	P	4.4e-05	725.5	P	4.4e-05	614.1	P	5.2e-05	918	P	4.4e-05	706.4	P	5.2e-05	982.6	P	5.2e-05	912.7	P	4.4e-05	722.7	P	4.4e-05	972	P	4.4e-05	687.3	P	4.4e-05	531.5	P	4.4e-05	650.1	P	5.2e-05	671.9	P	5.2e-05
sa_c5219s4518_at	1280.9	P	4.4e-05	1127.9	P	4.4e-05	1445	P	4.4e-05	1102.6	P	4.4e-05	1107.9	P	4.4e-05	1321	P	4.4e-05	1129.4	P	4.4e-05	1631.2	P	4.4e-05	1325.9	P	4.4e-05	1276.9	P	4.4e-05	1480.9	P	4.4e-05	1021.6	P	4.4e-05	968.3	P	4.4e-05	1259.6	P	4.4e-05	1100.2	P	4.4e-05
sa_c5223s4525_a_at	931.7	P	4.4e-05	936	P	4.4e-05	1008	P	4.4e-05	993.9	P	4.4e-05	795.2	P	4.4e-05	613.1	P	4.4e-05	485.9	P	4.4e-05	584.1	P	4.4e-05	535.1	P	4.4e-05	450.3	P	4.4e-05	708.8	P	4.4e-05	608.6	P	4.4e-05	495.5	P	4.4e-05	661.9	P	4.4e-05	630.2	P	4.4e-05
sa_c5227s4529_a_at	933.4	P	4.4e-05	649.9	P	4.4e-05	721.3	P	4.4e-05	739.7	P	4.4e-05	537.5	P	4.4e-05	329.1	P	4.4e-05	271.9	P	4.4e-05	287.6	P	4.4e-05	331.4	P	4.4e-05	257.4	P	5.2e-05	621.3	P	4.4e-05	401.3	P	4.4e-05	334.5	P	4.4e-05	507.7	P	4.4e-05	440.6	P	4.4e-05
sa_c5231s4531_s_at	406.7	P	4.4e-05	413.9	P	4.4e-05	424.4	P	4.4e-05	495.2	P	4.4e-05	419.3	P	5.2e-05	317.8	P	4.4e-05	253.7	P	4.4e-05	212.4	P	4.4e-05	327.6	P	4.4e-05	223.5	P	5.2e-05	588.1	P	4.4e-05	305.1	P	4.4e-05	305.7	P	4.4e-05	309.2	P	4.4e-05	256	P	4.4e-05
sa_c5235s4535_a_at	233.6	P	4.4e-05	12804.4	P	4.4e-05	11812.1	P	4.4e-05	12281.2	P	4.4e-05	13963	P	4.4e-05	180.6	P	0.000225	9100.4	P	4.4e-05	6933.5	P	4.4e-05	6683	P	4.4e-05	7847.3	P	4.4e-05	214.9	P	6e-05	7455.7	P	4.4e-05	5523.4	P	4.4e-05	9214.3	P	4.4e-05	9256.3	P	4.4e-05
sa_c5242s4540_a_at	187.5	P	6e-05	176.1	P	9.5e-05	180.3	P	7e-05	196.9	P	8.1e-05	167.7	P	0.000126	213.7	P	5.2e-05	177.6	P	0.000225	218.2	P	9.5e-05	227.8	P	4.4e-05	222.7	P	0.000127	179.4	P	8.1e-05	111.8	P	0.00034	141	P	0.001246	108	P	0.000297	180.1	P	7e-05
sa_c5246s4544_a_at	2349	P	4.4e-05	1806.4	P	4.4e-05	1290	P	4.4e-05	1924.9	P	4.4e-05	1820.1	P	5.2e-05	1192.4	P	4.4e-05	601.1	P	4.4e-05	407.6	P	4.4e-05	688	P	4.4e-05	409.6	P	4.4e-05	975	P	4.4e-05	687.7	P	4.4e-05	799.3	P	4.4e-05	614.2	P	5.2e-05	558.2	P	4.4e-05
sa_c5252s4546_a_at	1984.1	P	5.2e-05	1646.3	P	4.4e-05	1527.1	P	4.4e-05	1918.4	P	4.4e-05	1560.7	P	4.4e-05	1718	P	0.00011	1436.4	P	5.2e-05	1577.7	P	4.4e-05	1470.6	P	4.4e-05	1359.8	P	4.4e-05	1847.8	P	5.2e-05	1371.4	P	5.2e-05	1574.1	P	5.2e-05	1358.4	P	4.4e-05	1699.9	P	4.4e-05
sa_c5254s4551_a_at	1601.3	P	4.4e-05	1355.9	P	4.4e-05	1217.9	P	4.4e-05	1340.1	P	4.4e-05	1254.1	P	5.2e-05	1032.7	P	4.4e-05	1205	P	4.4e-05	1157.8	P	4.4e-05	1351.2	P	4.4e-05	1305.2	P	4.4e-05	1297.4	P	4.4e-05	1094.6	P	4.4e-05	1227.5	P	4.4e-05	1224.2	P	4.4e-05	1194.9	P	4.4e-05
sa_c5258s4557_a_at	1255.3	P	4.4e-05	1168.7	P	4.4e-05	1360.5	P	4.4e-05	1282.9	P	4.4e-05	1050.2	P	4.4e-05	2522.2	P	4.4e-05	1655.6	P	4.4e-05	1954.5	P	4.4e-05	2206.6	P	4.4e-05	1890.1	P	4.4e-05	2357.8	P	4.4e-05	1639	P	4.4e-05	1689.9	P	5.2e-05	1873.3	P	4.4e-05	1703.9	P	4.4e-05
sa_c5262s4561_a_at	644.9	P	4.4e-05	460.4	P	5.2e-05	674.6	P	4.4e-05	542.6	P	4.4e-05	406.9	P	8.1e-05	1193.5	P	4.4e-05	821.5	P	4.4e-05	1029.8	P	4.4e-05	1195.5	P	4.4e-05	831	P	4.4e-05	1464.6	P	4.4e-05	740	P	4.4e-05	864.7	P	4.4e-05	722.1	P	5.2e-05	865.7	P	4.4e-05
sa_c5029s4326_a_at	87.4	P	9.4e-05	53.5	P	0.00844	53.7	P	0.021902	57.2	P	0.001398	55.8	P	0.00762	258.9	P	4.4e-05	244.3	P	8.1e-05	272.1	P	4.4e-05	238.9	P	4.4e-05	195	P	5.2e-05	442.7	P	4.4e-05	464.6	P	4.4e-05	378.2	P	4.4e-05	443.9	P	4.4e-05	303.2	P	6e-05
sa_c5031s4330_a_at	124.2	P	5.2e-05	106.1	P	7e-05	109.6	P	7e-05	108.1	P	5.2e-05	105.8	P	0.000127	352.9	P	4.4e-05	350.3	P	4.4e-05	285.5	P	4.4e-05	302	P	4.4e-05	261.5	P	4.4e-05	449.3	P	4.4e-05	426.7	P	4.4e-05	428.4	P	4.4e-05	431.2	P	4.4e-05	398.7	P	4.4e-05
sa_c5035s4334_at	160.9	P	4.4e-05	151.2	P	9.4e-05	135.6	P	0.000225	145.3	P	0.000127	143.8	P	5.2e-05	463.8	P	4.4e-05	368.3	P	6e-05	451	P	4.4e-05	432.5	P	5.2e-05	273.9	P	4.4e-05	705.2	P	5.2e-05	506.1	P	5.2e-05	548.7	P	6e-05	504.2	P	5.2e-05	454.3	P	4.4e-05
sa_c5039s4340_a_at	262.1	P	4.4e-05	211.6	P	6e-05	183.9	P	6e-05	185.2	P	4.4e-05	173.4	P	7e-05	367.5	P	4.4e-05	515.4	P	5.2e-05	516.4	P	4.4e-05	515.6	P	4.4e-05	295.7	P	5.2e-05	775.3	P	4.4e-05	705.8	P	5.2e-05	672.7	P	4.4e-05	633	P	5.2e-05	554.5	P	4.4e-05
sa_c5043s4344_a_at	395.1	P	4.4e-05	340.4	P	7e-05	309.1	P	0.00011	353.9	P	6e-05	283.3	P	4.4e-05	583	P	6e-05	609.4	P	4.4e-05	565.4	P	5.2e-05	581.3	P	5.2e-05	409.1	P	4.4e-05	843.2	P	4.4e-05	783.7	P	4.4e-05	786.7	P	4.4e-05	722.7	P	5.2e-05	570.4	P	4.4e-05
sa_c5047s4347_at	2285.3	P	4.4e-05	2623.6	P	5.2e-05	1644.8	P	6e-05	1522.8	P	5.2e-05	1762.1	P	4.4e-05	1864.8	P	4.4e-05	2223.7	P	4.4e-05	2155.1	P	4.4e-05	1893.3	P	5.2e-05	1761.1	P	6e-05	1998	P	4.4e-05	2074.4	P	6e-05	1931.7	P	6e-05	1696	P	4.4e-05	1222.3	P	4.4e-05
sa_c5051s4351_a_at	254.3	P	0.000662	457.6	P	5.2e-05	304.4	P	0.00034	373.8	P	9.5e-05	347.4	P	0.000169	527.9	P	8.1e-05	492.7	P	9.5e-05	331.9	P	8.1e-05	390.3	P	8.1e-05	381	P	9.4e-05	373.5	P	7e-05	353.9	P	0.000389	259.7	P	0.000258	275.3	P	0.000147	275.6	P	9.5e-05
sa_c5056s4355_a_at	183	P	0.000109	140	P	6e-05	120.7	P	0.000258	229.5	P	5.2e-05	168.4	P	0.00011	68.6	P	0.000146	109.4	P	0.000169	110.2	P	7e-05	109.7	P	0.000225	108	P	0.000127	62.6	P	0.000389	47.2	P	0.007616	73.4	P	9.4e-05	64.8	P	8.1e-05	48.5	P	0.021902
sa_c5061s4360_a_at	160.5	P	9.5e-05	135	P	4.4e-05	126.9	P	5.2e-05	108.1	P	8.1e-05	147.1	P	8.1e-05	602	P	6e-05	725.9	P	4.4e-05	883	P	4.4e-05	713.5	P	4.4e-05	657.5	P	4.4e-05	628.9	P	4.4e-05	513.6	P	4.4e-05	437.3	P	5.2e-05	586.9	P	4.4e-05	648.6	P	4.4e-05
sa_c5066s4362_a_at	6396.7	P	4.4e-05	4127.8	P	4.4e-05	4053.7	P	4.4e-05	4457.6	P	4.4e-05	3847.8	P	4.4e-05	1488.5	P	5.2e-05	504.3	P	7e-05	352.4	P	7e-05	579.2	P	6e-05	556	P	5.2e-05	1360.1	P	5.2e-05	432	P	8.1e-05	260.7	P	0.000258	304.2	P	5.2e-05	342.3	P	8.1e-05
sa_c5070s4366_a_at	615.2	P	4.4e-05	491.5	P	4.4e-05	370.7	P	4.4e-05	505.8	P	4.4e-05	403.1	P	4.4e-05	289	P	7e-05	281.5	P	5.2e-05	296	P	5.2e-05	282.7	P	4.4e-05	255.9	P	4.4e-05	167.2	P	4.4e-05	139.1	P	0.000225	168.5	P	0.002273	148.5	P	0.000581	181.4	P	7e-05
sa_c5074s4372_a_at	2517.7	P	4.4e-05	1966.1	P	4.4e-05	1699.2	P	5.2e-05	2334.2	P	4.4e-05	1916.2	P	4.4e-05	1375.9	P	4.4e-05	1426.6	P	4.4e-05	1386.6	P	4.4e-05	1492.6	P	4.4e-05	1364.4	P	4.4e-05	1233.1	P	4.4e-05	945.8	P	5.2e-05	871.5	P	5.2e-05	1030.3	P	4.4e-05	1021.5	P	4.4e-05
sa_c5081s4376_a_at	297.8	P	4.4e-05	353.8	P	4.4e-05	556.7	P	4.4e-05	308.5	P	5.2e-05	178.5	P	7e-05	579.7	P	5.2e-05	387.8	P	4.4e-05	350.8	P	6e-05	422.8	P	4.4e-05	277.3	P	4.4e-05	869.7	P	4.4e-05	717.2	P	4.4e-05	483.4	P	4.4e-05	514.9	P	4.4e-05	621.9	P	4.4e-05
sa_c5082s4380_a_at	5514.7	P	4.4e-05	4541.3	P	4.4e-05	4017.6	P	4.4e-05	5104.8	P	4.4e-05	4693	P	4.4e-05	1185.3	P	4.4e-05	596	P	4.4e-05	382.6	P	4.4e-05	712.5	P	4.4e-05	536.5	P	4.4e-05	761.7	P	4.4e-05	337.5	P	7e-05	258.5	P	0.00011	285.4	P	8.1e-05	319.3	P	4.4e-05
sa_c5088s4384_a_at	1838.3	P	4.4e-05	1908.9	P	5.2e-05	2342.1	P	5.2e-05	2302.9	P	4.4e-05	1964.5	P	5.2e-05	3798.6	P	4.4e-05	2099.8	P	4.4e-05	1555.7	P	4.4e-05	2415.8	P	4.4e-05	1690.9	P	5.2e-05	4076.5	P	4.4e-05	2533.5	P	4.4e-05	2527.9	P	5.2e-05	2052.6	P	4.4e-05	2259.4	P	4.4e-05
sa_c5092s4387_a_at	1814.7	P	4.4e-05	1519.7	P	4.4e-05	1261.4	P	4.4e-05	1588.9	P	4.4e-05	1531.4	P	4.4e-05	922.6	P	4.4e-05	850	P	4.4e-05	848	P	4.4e-05	1021.6	P	4.4e-05	893.4	P	4.4e-05	1475.3	P	4.4e-05	1156.5	P	4.4e-05	1035.4	P	4.4e-05	1179.7	P	4.4e-05	985.8	P	4.4e-05
sa_c5094s4391_a_at	2607.5	P	4.4e-05	2060.4	P	4.4e-05	2167.4	P	4.4e-05	2437.6	P	4.4e-05	1797.9	P	4.4e-05	2903.5	P	4.4e-05	1926.1	P	4.4e-05	2531.5	P	4.4e-05	2423.9	P	4.4e-05	1961	P	4.4e-05	2826.1	P	4.4e-05	1912.5	P	4.4e-05	1814.9	P	4.4e-05	2234.3	P	4.4e-05	1628.6	P	4.4e-05
sa_c5098s4395_a_at	1070.1	P	4.4e-05	1248.5	P	4.4e-05	897.7	P	5.2e-05	1096.1	P	4.4e-05	841.4	P	4.4e-05	899.1	P	4.4e-05	768.2	P	4.4e-05	640.6	P	4.4e-05	935.3	P	4.4e-05	616.8	P	4.4e-05	790.6	P	4.4e-05	670.1	P	4.4e-05	406.3	P	4.4e-05	428.2	P	5.2e-05	571.9	P	4.4e-05
sa_c5102s4400_at	36.6	P	0.023929	111.5	P	4.4e-05	92	P	0.000147	62	P	0.000169	111.5	P	4.4e-05	472.2	P	5.2e-05	727.3	P	4.4e-05	855.5	P	4.4e-05	675.5	P	4.4e-05	688.9	P	4.4e-05	474.9	P	4.4e-05	473.4	P	4.4e-05	334.5	P	4.4e-05	555.8	P	4.4e-05	616.1	P	4.4e-05
sa_c5109s4402_a_at	3992.1	P	4.4e-05	3702.4	P	4.4e-05	3374.1	P	4.4e-05	4135.9	P	4.4e-05	4006.8	P	4.4e-05	3538.3	P	4.4e-05	3012	P	4.4e-05	2836.3	P	4.4e-05	3777.2	P	4.4e-05	3405.8	P	4.4e-05	2472.9	P	4.4e-05	2346.8	P	4.4e-05	2248.3	P	4.4e-05	2785.3	P	4.4e-05	2850.7	P	4.4e-05
sa_c5110s4406_a_at	939	P	4.4e-05	1001.9	P	4.4e-05	1049.7	P	4.4e-05	1042.6	P	5.2e-05	1079.7	P	5.2e-05	1827.5	P	4.4e-05	1723.5	P	4.4e-05	2316.1	P	4.4e-05	2122.8	P	4.4e-05	2027	P	4.4e-05	1271.1	P	4.4e-05	1444.2	P	4.4e-05	1281	P	4.4e-05	1594.7	P	4.4e-05	1313	P	4.4e-05
sa_c5114s4412_a_at	2714.8	P	4.4e-05	2147.7	P	4.4e-05	2191.6	P	4.4e-05	2687.7	P	4.4e-05	2090.5	P	4.4e-05	1461.6	P	4.4e-05	1189.4	P	4.4e-05	1297.6	P	4.4e-05	1794	P	4.4e-05	1535	P	4.4e-05	1933.6	P	4.4e-05	1549.1	P	4.4e-05	1691.4	P	4.4e-05	1792.7	P	4.4e-05	1554.5	P	4.4e-05
sa_c5118s4416_at	16.2	A	0.529765	3.7	A	0.868743	24	A	0.411357	23	A	0.18511	8	A	0.61761	22.9	A	0.07263	20.7	A	0.544595	10.6	A	0.659352	3.2	A	0.941588	22.8	A	0.147812	26.2	A	0.147897	5.3	A	0.927405	4.2	A	0.805168	15.9	A	0.559364	17.4	A	0.205651
sa_c5122s4419_at	1580.9	P	4.4e-05	1694.5	P	4.4e-05	1389.4	P	4.4e-05	1489.2	P	4.4e-05	1605.4	P	4.4e-05	1843.3	P	4.4e-05	1712.8	P	4.4e-05	1750.5	P	4.4e-05	1816.8	P	4.4e-05	1575.3	P	4.4e-05	1749.7	P	4.4e-05	1103.9	P	4.4e-05	1413.5	P	4.4e-05	1191.1	P	4.4e-05	1195.8	P	4.4e-05
sa_c5126s4423_a_at	3833.9	P	4.4e-05	3228.6	P	4.4e-05	3499.4	P	4.4e-05	3802.9	P	4.4e-05	3302.7	P	4.4e-05	3986.7	P	4.4e-05	2700.9	P	4.4e-05	2303.1	P	4.4e-05	3018.8	P	4.4e-05	2605.8	P	4.4e-05	2463.8	P	4.4e-05	1755	P	4.4e-05	2111.5	P	4.4e-05	1588.3	P	4.4e-05	1674	P	4.4e-05
sa_c5130s4426_a_at	1131.9	P	4.4e-05	1103.7	P	4.4e-05	1059.7	P	4.4e-05	1155.6	P	4.4e-05	1031.7	P	4.4e-05	1198.5	P	4.4e-05	553.2	P	4.4e-05	550.7	P	4.4e-05	762.3	P	4.4e-05	603.7	P	4.4e-05	766.5	P	4.4e-05	561.5	P	4.4e-05	574.2	P	4.4e-05	541.4	P	4.4e-05	498.6	P	4.4e-05
sa_c5134s4431_at	59	M	0.058428	142.2	P	0.000662	182.6	P	0.000857	127.9	P	0.004484	146.9	P	0.002867	570.1	P	4.4e-05	804.1	P	4.4e-05	1069.4	P	4.4e-05	879.3	P	4.4e-05	761	P	4.4e-05	979.4	P	4.4e-05	620.3	P	4.4e-05	541.8	P	4.4e-05	740	P	5.2e-05	967	P	4.4e-05
sa_c5138s4434_a_at	351	P	4.4e-05	312	P	4.4e-05	346.4	P	4.4e-05	300.7	P	4.4e-05	265.9	P	4.4e-05	676.7	P	4.4e-05	702.1	P	4.4e-05	1065.5	P	4.4e-05	792.1	P	4.4e-05	1163.3	P	4.4e-05	444.7	P	4.4e-05	345.5	P	4.4e-05	384.9	P	4.4e-05	354.4	P	4.4e-05	463.2	P	4.4e-05
sa_c5142s4440_at	671.6	P	5.2e-05	599.3	P	7e-05	675.3	P	6e-05	550.6	P	6e-05	519.6	P	7e-05	1587.2	P	4.4e-05	1663.9	P	5.2e-05	2345.8	P	5.2e-05	2119.9	P	4.4e-05	2628.8	P	5.2e-05	1345.1	P	5.2e-05	872.9	P	5.2e-05	846.7	P	5.2e-05	1028.9	P	6e-05	950.6	P	6e-05
sa_c5148s4444_a_at	200	P	0.00011	145	P	7e-05	115.4	P	0.000296	99.5	P	0.000258	117.2	P	9.4e-05	1447.1	P	4.4e-05	1256.5	P	4.4e-05	1688.4	P	4.4e-05	1561.1	P	4.4e-05	2210.6	P	4.4e-05	244.4	P	9.5e-05	188.1	P	0.000147	247.5	P	0.000127	191.4	P	0.000195	256.2	P	4.4e-05
sa_c5266s4564_a_at	719.9	P	4.4e-05	658.2	P	5.2e-05	546.3	P	6e-05	773.4	P	4.4e-05	562.8	P	5.2e-05	720.4	P	4.4e-05	459.8	P	6e-05	613.1	P	6e-05	799	P	4.4e-05	551.9	P	6e-05	706	P	4.4e-05	459.2	P	4.4e-05	452.4	P	5.2e-05	492.4	P	7e-05	530.4	P	5.2e-05
sa_c5416s4682_a_at	1153.9	P	4.4e-05	1236	P	4.4e-05	1019.1	P	4.4e-05	1222.8	P	4.4e-05	1331.7	P	4.4e-05	1297.4	P	4.4e-05	1545.6	P	4.4e-05	2488.8	P	4.4e-05	2165.6	P	4.4e-05	2217	P	4.4e-05	890.3	P	4.4e-05	915	P	4.4e-05	838.3	P	4.4e-05	1033.7	P	4.4e-05	888.4	P	4.4e-05
sa_c5418s4689_a_at	94.6	P	0.000297	124.5	P	8.1e-05	46.1	A	0.078002	93.3	P	0.002023	71.1	P	0.001591	192.9	P	0.00011	208.3	P	4.4e-05	336.5	P	4.4e-05	252.3	P	4.4e-05	265.2	P	4.4e-05	45.7	P	8.1e-05	58.1	P	0.009332	55.8	P	0.00039	59.1	P	0.006187	59.1	P	0.000257
sa_c5423s4693_a_at	2753.4	P	4.4e-05	1644.3	P	4.4e-05	1650.4	P	4.4e-05	1554.1	P	4.4e-05	1564.9	P	4.4e-05	2344.2	P	4.4e-05	1989.5	P	4.4e-05	2664.1	P	4.4e-05	1952.4	P	4.4e-05	2237.7	P	4.4e-05	3612.3	P	4.4e-05	2621.2	P	4.4e-05	3007.8	P	4.4e-05	2338	P	4.4e-05	2383	P	4.4e-05
sa_c5429s4696_a_at	275.1	P	5.2e-05	365	P	5.2e-05	342.3	P	5.2e-05	392.5	P	4.4e-05	359.1	P	4.4e-05	222.1	P	6e-05	295.2	P	6e-05	217.5	P	5.2e-05	278	P	4.4e-05	271.8	P	8.1e-05	300	P	4.4e-05	177.7	P	5.2e-05	207.6	P	6e-05	229.2	P	5.2e-05	189	P	5.2e-05
sa_c5431s4700_a_at	1102.1	P	4.4e-05	1247	P	4.4e-05	323.8	P	5.2e-05	957.5	P	4.4e-05	1147.7	P	4.4e-05	3643.5	P	4.4e-05	3723.3	P	4.4e-05	5492.6	P	4.4e-05	4202.9	P	4.4e-05	4996.4	P	4.4e-05	672.1	P	4.4e-05	661.5	P	5.2e-05	637.3	P	5.2e-05	656.8	P	4.4e-05	819.6	P	4.4e-05
sa_c5435s4704_a_at	2948.2	P	4.4e-05	2645.2	P	4.4e-05	2661.2	P	4.4e-05	2636.9	P	4.4e-05	2337.9	P	4.4e-05	4401.6	P	4.4e-05	3411.2	P	4.4e-05	3615.8	P	4.4e-05	3652.6	P	4.4e-05	3740.5	P	4.4e-05	3389.5	P	4.4e-05	2727.5	P	4.4e-05	3263.7	P	4.4e-05	2919	P	4.4e-05	2439.3	P	4.4e-05
sa_c5439s4708_a_at	1190.2	P	4.4e-05	1456.5	P	5.2e-05	1449	P	4.4e-05	1365.5	P	5.2e-05	1568.5	P	5.2e-05	1705.1	P	5.2e-05	2188.4	P	4.4e-05	2893.1	P	4.4e-05	2633.4	P	5.2e-05	2329.5	P	5.2e-05	1428.8	P	4.4e-05	1437	P	5.2e-05	1396.8	P	4.4e-05	1507.8	P	5.2e-05	1510.2	P	4.4e-05
sa_c5443s4713_a_at	2475.7	P	4.4e-05	1709.4	P	4.4e-05	1556.1	P	4.4e-05	2314.3	P	4.4e-05	1802.4	P	4.4e-05	5545.9	P	4.4e-05	2182.2	P	4.4e-05	1276.1	P	4.4e-05	2499.9	P	4.4e-05	1838.5	P	4.4e-05	4925.2	P	4.4e-05	2626.5	P	4.4e-05	3586.2	P	4.4e-05	2530.2	P	4.4e-05	2320.4	P	4.4e-05
sa_c5449s4715_a_at	731.5	P	4.4e-05	5829.7	P	4.4e-05	4951	P	4.4e-05	6141.2	P	4.4e-05	5856.7	P	4.4e-05	996.9	P	4.4e-05	3390.2	P	4.4e-05	2719.4	P	4.4e-05	2971.2	P	4.4e-05	2847.2	P	4.4e-05	768.1	P	4.4e-05	2218.8	P	4.4e-05	1452.8	P	4.4e-05	2429.7	P	4.4e-05	3078.5	P	4.4e-05
sa_c5453s4720_a_at	287.4	P	4.4e-05	250.8	P	0.00011	224.4	P	4.4e-05	214.9	P	9.4e-05	206.6	P	9.4e-05	416.2	P	5.2e-05	289.1	P	7e-05	353.4	P	4.4e-05	308.4	P	5.2e-05	282.2	P	6e-05	464.6	P	4.4e-05	260.6	P	5.2e-05	325.1	P	5.2e-05	271.3	P	4.4e-05	352.6	P	4.4e-05
sa_c5458s4723_a_at	1619.3	P	4.4e-05	1739	P	4.4e-05	1460.3	P	5.2e-05	1352.8	P	4.4e-05	1389.1	P	5.2e-05	2690.5	P	4.4e-05	1888.8	P	4.4e-05	2040.2	P	4.4e-05	2447.5	P	4.4e-05	2045.3	P	4.4e-05	2230.5	P	4.4e-05	2071.5	P	4.4e-05	1803.3	P	4.4e-05	1852.3	P	5.2e-05	2292.5	P	4.4e-05
sa_c5460s4726_a_at	576	P	4.4e-05	364.1	P	4.4e-05	519.7	P	4.4e-05	263	P	4.4e-05	263.1	P	4.4e-05	1779.6	P	4.4e-05	948.3	P	4.4e-05	1323	P	4.4e-05	1414.9	P	4.4e-05	1295.5	P	4.4e-05	1964.2	P	4.4e-05	1149.2	P	4.4e-05	1025.1	P	4.4e-05	1468.4	P	4.4e-05	1147.5	P	4.4e-05
sa_c5464s4730_a_at	1606.8	P	4.4e-05	1256.5	P	4.4e-05	2084.9	P	4.4e-05	1437.4	P	4.4e-05	1156.2	P	4.4e-05	2999.2	P	4.4e-05	2018.8	P	4.4e-05	2708.8	P	4.4e-05	2324.1	P	4.4e-05	2075.4	P	4.4e-05	2974.5	P	4.4e-05	2697.1	P	4.4e-05	2180.5	P	4.4e-05	2967.5	P	4.4e-05	2511.6	P	4.4e-05
sa_c5470s4736_a_at	270.1	P	8.1e-05	186.8	P	9.4e-05	188.2	P	6e-05	181.6	P	0.000147	187	P	6e-05	401.9	P	7e-05	287.2	P	4.4e-05	379.8	P	7e-05	288.3	P	5.2e-05	255.1	P	4.4e-05	567.8	P	4.4e-05	435.4	P	4.4e-05	459.3	P	4.4e-05	407	P	6e-05	403.5	P	4.4e-05
sa_c5480s4745_at	588.5	P	6e-05	776.4	P	4.4e-05	550.2	P	4.4e-05	761.8	P	4.4e-05	725.1	P	4.4e-05	595.7	P	4.4e-05	649.3	P	8.1e-05	629.4	P	4.4e-05	745.9	P	4.4e-05	637.6	P	6e-05	611.5	P	5.2e-05	466.2	P	4.4e-05	380.5	P	9.5e-05	592.9	P	4.4e-05	441	P	4.4e-05
sa_c5484s4749_at	32	P	0.00844	20.8	A	0.205712	9.8	A	0.65947	15.7	A	0.672963	28	P	0.028457	26.6	P	0.039648	21.3	A	0.156647	34	P	0.002554	30.1	P	0.004466	17.7	A	0.165756	7.2	A	0.559534	19.4	A	0.440646	28.4	A	0.83416	10.6	A	0.814869	13.5	A	0.588658
sa_c5489s4752_a_at	46.4	P	0.010311	28.7	A	0.165861	10.5	A	0.760956	52.5	P	0.039635	32.4	A	0.262791	43.5	P	0.007616	68.3	P	0.015175	56	P	0.002556	58.6	P	0.000297	70.9	P	0.00039	32.1	P	0.018272	59.3	P	0.004014	34.8	A	0.123572	56.6	P	0.010317	59.9	P	0.028403
sa_c5492s4755_a_at	188.4	P	0.001101	297.9	P	0.000446	319.6	P	0.001102	352.8	P	0.000581	312.4	P	0.000754	3120.9	P	5.2e-05	4300.8	P	4.4e-05	4957.2	P	4.4e-05	5613.4	P	4.4e-05	4966.4	P	4.4e-05	1511.4	P	6e-05	1485.8	P	6e-05	1472.2	P	6e-05	1749.5	P	7e-05	2205.8	P	4.4e-05
sa_c5496s4759_a_at	2115.7	P	4.4e-05	1804.3	P	4.4e-05	1431.8	P	4.4e-05	1522.4	P	4.4e-05	1806	P	4.4e-05	4322.2	P	4.4e-05	4395.1	P	4.4e-05	4098.1	P	4.4e-05	4745.8	P	4.4e-05	4807.4	P	4.4e-05	3475.4	P	4.4e-05	3239.1	P	4.4e-05	2706.1	P	4.4e-05	3442	P	4.4e-05	3157.5	P	4.4e-05
sa_c5500s4763_a_at	1936.9	P	4.4e-05	1696.3	P	4.4e-05	1192.7	P	4.4e-05	1410.2	P	4.4e-05	1266	P	4.4e-05	2408.3	P	4.4e-05	3747.5	P	4.4e-05	3624.2	P	4.4e-05	3398.2	P	4.4e-05	3235	P	4.4e-05	2663.7	P	4.4e-05	2582.7	P	4.4e-05	1954.7	P	4.4e-05	2296.9	P	4.4e-05	2300.4	P	4.4e-05
sa_c5510s4767_a_at	828.8	P	4.4e-05	752.7	P	4.4e-05	962.4	P	4.4e-05	1025.4	P	4.4e-05	956.4	P	4.4e-05	1344.7	P	4.4e-05	1123.6	P	4.4e-05	753.7	P	4.4e-05	1246.5	P	4.4e-05	767.7	P	4.4e-05	1801.3	P	4.4e-05	1754.5	P	4.4e-05	2487.8	P	4.4e-05	1713.7	P	4.4e-05	1473.2	P	4.4e-05
sa_c5516s4772_a_at	522.7	P	8.1e-05	630.4	P	6e-05	886.3	P	8.1e-05	906.5	P	5.2e-05	742.6	P	6e-05	663.2	P	0.000169	524.9	P	8.1e-05	728	P	8.1e-05	964.6	P	6e-05	723.1	P	4.4e-05	769.3	P	6e-05	763.9	P	6e-05	1135.2	P	9.5e-05	688.6	P	5.2e-05	1038.3	P	4.4e-05
sa_c5518s4776_a_at	284.6	P	8.1e-05	524.7	P	4.4e-05	361.4	P	7e-05	355	P	4.4e-05	246.7	P	0.000147	457.1	P	4.4e-05	513.6	P	5.2e-05	279.1	P	9.5e-05	330.4	P	4.4e-05	204.4	P	8.1e-05	499	P	4.4e-05	685.4	P	5.2e-05	322.3	P	0.000195	367.1	P	5.2e-05	318.1	P	4.4e-05
sa_c5522s4780_a_at	5816.8	P	4.4e-05	6223.2	P	4.4e-05	4994.6	P	4.4e-05	6868.6	P	4.4e-05	6202.7	P	4.4e-05	2412.5	P	4.4e-05	2331.9	P	4.4e-05	2120	P	4.4e-05	2511.3	P	4.4e-05	2424.2	P	4.4e-05	1611.3	P	4.4e-05	1745.1	P	4.4e-05	1623.5	P	4.4e-05	1500.4	P	4.4e-05	1496.3	P	4.4e-05
sa_c5529s4783_a_at	1193.8	P	4.4e-05	1669.2	P	4.4e-05	1038.2	P	5.2e-05	1390.3	P	5.2e-05	1150.8	P	5.2e-05	1049.3	P	4.4e-05	451.4	P	4.4e-05	600.6	P	5.2e-05	528.9	P	5.2e-05	646.6	P	4.4e-05	528.6	P	4.4e-05	453.7	P	7e-05	410.9	P	5.2e-05	361.6	P	6e-05	301.2	P	4.4e-05
sa_c5530s4787_a_at	524.9	P	4.4e-05	547.8	P	4.4e-05	427	P	4.4e-05	462.5	P	4.4e-05	344.8	P	0.000127	1168.8	P	4.4e-05	839.6	P	4.4e-05	964.6	P	4.4e-05	1020.7	P	4.4e-05	660.1	P	4.4e-05	1042.8	P	4.4e-05	881.6	P	4.4e-05	743.7	P	4.4e-05	586.8	P	4.4e-05	940.8	P	4.4e-05
sa_c5534s4791_a_at	54.3	P	0.000753	110.5	P	5.2e-05	62.9	P	0.000169	66	P	0.000446	96.9	P	8.1e-05	36.1	P	0.010289	45.9	P	0.001794	37.4	P	0.002021	27.2	P	0.005561	34.8	P	0.005557	53.6	P	0.000581	37.1	P	0.000296	41.1	A	0.313708	40.2	P	0.006867	37	P	0.010306
sa_c5540s4796_at	86.5	P	0.000146	75	P	9.5e-05	76.4	P	0.001409	86.7	P	0.000258	87.3	P	7e-05	79	P	8.1e-05	91.4	P	0.000297	154.1	P	0.00011	147.5	P	4.4e-05	112.8	P	8.1e-05	81	P	5.2e-05	97.4	P	0.000445	98.2	P	0.000446	78.9	P	0.000258	84.4	P	9.4e-05
sa_c5544s4800_a_at	1067.8	P	4.4e-05	979.2	P	5.2e-05	910.9	P	4.4e-05	1020.2	P	4.4e-05	968	P	5.2e-05	745.8	P	4.4e-05	814.6	P	5.2e-05	860.5	P	5.2e-05	910.5	P	4.4e-05	735.5	P	4.4e-05	1100.6	P	5.2e-05	760.8	P	4.4e-05	761.6	P	4.4e-05	666.9	P	5.2e-05	694.7	P	4.4e-05
sa_c5270s4569_a_at	323.6	P	4.4e-05	324.9	P	5.2e-05	515.8	P	5.2e-05	453.6	P	5.2e-05	337.5	P	4.4e-05	4773.3	P	4.4e-05	2574.3	P	4.4e-05	2244.9	P	4.4e-05	2814.6	P	4.4e-05	2720.8	P	4.4e-05	4128.2	P	4.4e-05	3136.5	P	4.4e-05	1881.4	P	4.4e-05	3291.3	P	4.4e-05	3354.8	P	4.4e-05
sa_c5274s4572_a_at	4875.6	P	4.4e-05	4863.8	P	4.4e-05	5670	P	4.4e-05	5120	P	4.4e-05	4661.2	P	4.4e-05	1096.8	P	4.4e-05	1226	P	4.4e-05	1358.8	P	4.4e-05	1288	P	4.4e-05	1073.3	P	4.4e-05	931.2	P	4.4e-05	1284.5	P	4.4e-05	1150.6	P	4.4e-05	1051.4	P	4.4e-05	989.5	P	4.4e-05
sa_c5295s4575_a_at	962.7	P	8.1e-05	680.5	P	7e-05	654.4	P	0.000195	863.3	P	0.000127	507.5	P	0.000258	523	P	0.000258	698.8	P	7e-05	1114	P	0.00011	1102.4	P	5.2e-05	755	P	9.5e-05	717.9	P	7e-05	899.9	P	5.2e-05	912.4	P	8.1e-05	1058.9	P	0.000147	1132.7	P	0.00011
sa_c5299s4579_a_at	220.9	P	7e-05	224.5	P	0.000169	271.6	P	5.2e-05	193.7	P	0.000169	147.8	P	0.00039	790.7	P	4.4e-05	548.5	P	4.4e-05	1170.3	P	4.4e-05	847.4	P	4.4e-05	857.2	P	6e-05	342.3	P	6e-05	262.5	P	8.1e-05	266.9	P	0.000169	320.2	P	0.00011	473.9	P	5.2e-05
sa_c5303s4583_a_at	126.1	P	0.000389	122.3	P	0.001248	277	P	4.4e-05	160.2	P	0.001591	137.4	P	0.003212	4950.8	P	4.4e-05	4679.7	P	4.4e-05	6233.3	P	4.4e-05	5600.4	P	4.4e-05	4630.4	P	4.4e-05	7857.6	P	4.4e-05	8448.9	P	4.4e-05	9172.7	P	4.4e-05	8345.1	P	4.4e-05	10714.4	P	4.4e-05
sa_c5307s4587_at	90.9	P	0.000224	117.9	P	5.2e-05	316.8	P	7e-05	101.5	P	0.000258	127.7	P	0.000662	4069.9	P	4.4e-05	4283.4	P	4.4e-05	5401.2	P	4.4e-05	4680.3	P	4.4e-05	4280	P	4.4e-05	6427.5	P	4.4e-05	8112.7	P	4.4e-05	8196.4	P	4.4e-05	9147.3	P	4.4e-05	8877.1	P	4.4e-05
sa_c5315s4596_a_at	458.1	P	4.4e-05	327.4	P	5.2e-05	321.5	P	6e-05	369	P	5.2e-05	293.6	P	7e-05	393	P	4.4e-05	349.5	P	4.4e-05	364.1	P	4.4e-05	471.1	P	4.4e-05	392.5	P	4.4e-05	451.7	P	7e-05	300.9	P	4.4e-05	329.1	P	4.4e-05	374.7	P	4.4e-05	338.6	P	4.4e-05
sa_c5323s4600_a_at	201.6	P	7e-05	293.8	P	4.4e-05	365.1	P	4.4e-05	288.7	P	4.4e-05	275.8	P	6e-05	1912.9	P	5.2e-05	1595.3	P	5.2e-05	1398.1	P	5.2e-05	2158.6	P	4.4e-05	2113.8	P	4.4e-05	145.1	P	7e-05	163	P	4.4e-05	190.6	P	4.4e-05	159.3	P	9.5e-05	181.2	P	8.1e-05
sa_c5329s4605_a_at	156.2	P	0.000169	165.2	P	9.4e-05	263.1	P	0.000109	153.5	P	9.4e-05	135.9	P	0.000297	1431.5	P	6e-05	901.8	P	5.2e-05	879.7	P	6e-05	1495.8	P	4.4e-05	1381.8	P	5.2e-05	130.2	P	0.000169	122.7	P	0.000446	131.1	P	0.000659	74.4	P	0.000509	126.9	P	0.000225
sa_c5333s4606_a_at	170.5	P	8.1e-05	160.3	P	9.5e-05	125.8	P	0.000662	178.7	P	0.000146	113.6	P	0.000662	60.7	P	0.002021	97.9	P	0.000225	69	P	0.000581	79.6	P	0.00011	54.7	P	0.001794	80.2	P	0.000127	71.8	P	0.007616	63.8	P	0.00555	77.8	P	0.003595	84.3	P	0.000127
sa_c5337s4610_a_at	2366.6	P	5.2e-05	2141.2	P	5.2e-05	1965.9	P	6e-05	2418.5	P	5.2e-05	2326.4	P	5.2e-05	3206.7	P	4.4e-05	1981.2	P	6e-05	2041.5	P	4.4e-05	2430.5	P	4.4e-05	2204.8	P	4.4e-05	2310.8	P	4.4e-05	1738.6	P	5.2e-05	1800.2	P	5.2e-05	1929.3	P	4.4e-05	2148.4	P	6e-05
sa_c5343s4616_a_at	1372.8	P	4.4e-05	1078.6	P	6e-05	1640.5	P	5.2e-05	1125.9	P	5.2e-05	934.1	P	5.2e-05	2882.2	P	4.4e-05	1944.5	P	4.4e-05	3275.4	P	4.4e-05	2264.8	P	4.4e-05	2473.4	P	4.4e-05	1664	P	4.4e-05	1210.1	P	4.4e-05	1419.1	P	4.4e-05	1667.8	P	5.2e-05	1405.4	P	4.4e-05
sa_c5345s4618_a_at	1588.1	P	4.4e-05	1618.9	P	4.4e-05	1945.2	P	4.4e-05	1761.1	P	4.4e-05	1880.7	P	4.4e-05	893.5	P	4.4e-05	796.2	P	4.4e-05	1401.8	P	4.4e-05	1062.4	P	4.4e-05	1245.1	P	4.4e-05	1178.5	P	4.4e-05	1271.5	P	4.4e-05	1113	P	4.4e-05	1454.2	P	4.4e-05	1304.7	P	4.4e-05
sa_c5349s4625_a_at	1453.2	P	5.2e-05	869.5	P	4.4e-05	836.8	P	5.2e-05	857.6	P	5.2e-05	933.3	P	5.2e-05	397.9	P	6e-05	496.4	P	7e-05	620.3	P	4.4e-05	475.8	P	4.4e-05	503.6	P	5.2e-05	473.9	P	4.4e-05	448.1	P	5.2e-05	409.5	P	6e-05	330.3	P	4.4e-05	270.7	P	5.2e-05
sa_c5353s4626_a_at	168.5	P	9.5e-05	121.1	P	5.2e-05	163.4	P	4.4e-05	162	P	4.4e-05	103.3	P	4.4e-05	116.5	P	4.4e-05	113.6	P	7e-05	155.2	P	4.4e-05	148.8	P	5.2e-05	89.8	P	0.00034	220.4	P	4.4e-05	147.4	P	4.4e-05	177.4	P	6e-05	160.8	P	4.4e-05	162.7	P	9.5e-05
sa_c5355s4632_a_at	337.5	P	4.4e-05	248.3	P	6e-05	140.6	P	0.000225	228.7	P	8.1e-05	211.4	P	0.00011	1548.8	P	4.4e-05	1440	P	4.4e-05	1234.5	P	4.4e-05	1765.3	P	4.4e-05	1350	P	4.4e-05	718.8	P	4.4e-05	938.1	P	4.4e-05	774.5	P	4.4e-05	1165.4	P	4.4e-05	1309.6	P	4.4e-05
sa_c5361s4637_a_at	160.8	P	0.000169	575.4	P	4.4e-05	56.6	A	0.077984	308.3	P	5.2e-05	586.3	P	6e-05	950.7	P	4.4e-05	702.6	P	4.4e-05	79.9	P	0.001409	566.4	P	4.4e-05	519.5	P	6e-05	474.8	P	5.2e-05	139	P	0.000753	322.6	P	6e-05	115.2	P	0.001796	73.3	P	0.000169
[truncated: 6,376 more rows]
